# Supplementary material for: The TUTase URT1 connects decapping activators and prevents the accumulation of excessively deadenylated mRNAs to avoid siRNA biogenesis
Source: Nat Commun. 2021 Feb 26;12:1298. doi: 10.1038/s41467-021-21382-2 (PMC7910438; doi:10.1038/s41467-021-21382-2)
Supplement: Supplementary file 4 — Supplementary Data 1 [file 41467_2021_21382_MOESM4_ESM.xlsx]

## Sheet: Supplementary_Data_1a
Supplementary Data 1: Sequences used for phylogeny analysis, Related to Fig. 1
(a) 87 sequences of URT1 homologs from Archaeplastida used for the analysis shown in Fig. 1c
>Glau_Cyanophoraceae_Cyanophora_paradoxa_URT1
MNLRDIESEFRRNVSLLQAWADVGREKGIVAAFPDLFCTVHQKLHLITPAKPAASPQPVQGKQSSQSGSGPRPVSAPPSSSTVRSAAGPQQNVQASKGPQSPAASNQIIAPAQVSPEQLGSLLQEVVTAANTSNVMEATAKLVTAIASVNRKSPKPLVDQVWNVTQMAFKSLSEKLRAKDVKVDEIAALAERIMSACKIAPFGKEGNAEVKTMQHKITERKRKDELTAFQTALASLQESTQPSKVISTLGSLRHMVEMGPKGLVNKTVAKNMPRTIQSVIDLLMASGACNTAAGRHALRHARYLLSACRLKLLDKDGVFPAAYQSVAKYLHSILQQPPSVALGDEGLQKLTDQIKKNDADIKLSKSESQAIEALVKQVEEAAFQSFKREGVIQVLPFGS…
>Rho_Porphyridiaceae_Porphyridium_purpureum_URT1
MAGDEWSAAGAAGGAPSASPAAAARAPNGQNGQNAQNIISPLQQMFDARMMPPPPQQHHHPHHHYLQQHQFPQQQEPPRARSGWDVPQSGESARDQHSVSATAHSPWGPPVPMDPAGAYWGAARSSPWQDGAGNAAPRVPDHQAQAWAPKSDAVHNGVSETWAPQRPPLSQAGQVAPGFDGIELMRLAAEYEQQQQLGQQRLRPYHGPHQAPSHSPAAGPSYHRPPVTSALSVAEVENMIAQARQLQLDSQPERGDGGAARKMIPNPNEIARNTEQAGAASANSVNDRTADVEDSIEYVLPARAQPRRAYPGGAVYVQRDRPESTLVHDFVRALQISLRNVIHDIMPPEADEKRKARLVRHLNKICRSEWSHSEIVMFGSSGNMLCLRGGDVDTVLIVP…
>Rho_Cyanidiaceae_Galdieria_sulphuraria_URT1
MRKENTRVDAALNEETMFSKKNELEPKNEPCLTHKSNTSEASENSETHEPDKDTSVDKKIGMEDELVLKKLSRVAVSSKPGGAWAAGPPSSMLHDTNLERSEAPSQHKSPQVETKEVTIESADRSRESQFSEKTKQETGKSKEQSHLKGSSKSSPVSSTSKQTTPRSFNSVGRETVTNGNIGHSKSDALSSSWPVLGTMGQPLSVVSPGAGPYATVLNSQKPGEGDDSNVREWKKQKDVNLGSEVGSESSKYSPFLTNCYHSVQYPFYSYPSPYMPMQNMFFPPWLLYPYAPPVAFPRPRNISGAYASNAHLHDGDQQKESNNMVNSKVPFSVQHTHGGNLSHGESTSDSQNAQKQDGMEAQKDLKVTKKDNLQPYGGAEKSPKGSSSTNGKNTFSPLV…
>Rho_Gigartinaceae_Chondrus_crispus_strain_Stackhouse_URT1
MSWAAVVSGKLPEPTPPSHPPSTVTTITAITPTPDPHQNSSLSGPHERPINGKSNLPSSPSRHNRTRKSTRRYKPHNSTPPRSPASAPVSGPWKKKPTTTLWDDPRIVASYRLWTTHISAFMAQPAAFYHYFVINPQFQQSVFDAGLTFYPHTDPANPVLINLNSSRFGMAERINPLAPPPGHDNRPPTPHSPVAAPTSGLPISPTADLAPPSIPPQLTLSAPQTPLVPFLSPNLSNLLEAAKAFESGTSNSDRIALGPEAFANGYTPPNQTEGMENGFALDARAPFMLEDALVRQFAEATRIDPSDSESERLSEGDSTLTPGPRGNAHVTPPRANAKTLRDARWEHAERRRAGRRRVVSRILDICIPSKPVCKRLSDRAKAELVQQIEDIFPKITPEL…
>Rho_Dasyaceae_Heterosiphonia_pulchra_URT1
MSWAAIVSGTARNASATPTATSSANPDSTPPSSAQFPPSNPLPQSANSQPPNSPSPALPNRLSSPHPLQLPASSAAPSPSSPASSASPASPASPQNPTPNETPLAAKQSPTNLTPATALPSPTALPSSSTATALPNPPPHSPASSSQPSASASSPRSSPIPASNSTSPSHHSPSTPSPSSPDSHTPRSLPTALPTRYRTHSHTHSHNTHPNKQKAFHRKPYHHPHTNHYHQKHSHYNYSYNSSTSRHYHDNFSNRPPQSPNNTPSNSHSAIPNSPSPSPSPGGRRPSSDQLSTSAVWDDPRMISIYRLWTQHISFFMAHPTHFFAMFVTNPLFRTSVFEAGLTFHPDTDPTHPVLINLNSSRFGMAERISALSPPAGIELHPSSPNPQSSPSVQTNVPP…
>Chlo_Chlorophyceae_Chlamydomonas_reinhardtii_URT1
MWTSQQESGSQPETGAGSGIDSAADGDSVARNSESQGPPPATPVNTRQNASASSSQHPTANPTPFSSAFPTAWAIGAVAQQVADANNLGPHSSAMASMVQPPSDLLPQGLLATPQPTTPGTLLNALQSHAVGGLTLGPNTANPNYTPFSNAAAVGESPGASAGNGAAGGPGVSPGLVSQGPLDSLVLPSPSLLPGGVHSLPTPTSSSSHIPHPGYGNNNNRVSTSGGAGGAGKEATADTASSKPRGGAAGAGAGAGGQSGYPPAGSGGGGRGGGQGGYGQGYNGGHGAGGQRGGSQGSGPGGGGGGGYRNPQQHLHPHPYQHPYNYQQQQQQQQQYPAGGQGAPGSPGMGYMAGGVYYPARGGAGPGPGAGAASAGRGGGPAGGTPNSAREPREGSAGS…
>Chlo_Chlorophyceae_Volvox_carteri_URT1
MWRSEQDPGAPSGGSSASRKATPEIPVQHVAVSAFQHSTSNPTPFSTFPAAWVIGTTSLPDGPSMPSLSTINPTSSIVHAPSDLIPNGLLATPQPSTPATQLLKVVVSNRLIIPGQDTCYGSAMSQLADSPANSSGPGIRQLDSLVLPSPSLLPGGVHSLPTPTSTSSQPLKPIDGYGSRGSPLETASSKDSIPGVSTEPSGSVKGSSQGTRPQSNSSNRRAEAASQQSLPRSGTVSNGSGAVVHTRAVDGFSSSVGASVPQQAGSRNPQPPVTGGHQAGYGGVPFQHNHGMQPAAGSNFQVPQHPPPTLAASAPAGAVQQPPTSPPVAYSAQPYYMAQVPPGAVVLGVHHATSSSAGSGGSNTSALKSRPSVGGSGVSGTSREGSGGSGWRGSRSAGG…
>Chlo_Ulvophyceae_Ulva_lactuca_URT1
MQWSAGVDQSTDGNLTTGDYGSNQMDHQRGPPHHQHAPPQYSNGVYPNGANAYGNLPAMPPVQPSQGAPFGQDASHNSFRMGDFQQGYPPGQHMPGVMPGAGFQQYGQAMPVQPFGPPPGQMAVMPAQPFNMPGDGTMQPMMTPYPGVSSGMPGPWGPLHGAHGPQAVEVHTDPAMFAGAGMTNMMQYQYYSGFVPSASAQGVYVPVNREVPSSASVGSKAEDYPTEQPRNTKDAGDEMVERLMGKMDIGSASATAPSNANKAPPATHSPQGTNTSLASRPFTAAPSGMQLPLTVSVPPANVYNHPHLPPFQPGEVQDPNSSCGHMSSSATFQMPTFMHGMPGLPHPHPSGQPQPGMPPHGLHGPSQDPSMPFPGPDAEHGVFNQAAAAGQPHMLQFQH…
>Chlo_Trebouxiophyceae_Micractinium_conductrix_URT1
MGQQQLLAQLGALSLGKEAANQPGAATGSSSGAALLRMLQGGGAPPNAAPGPGARPAAGGLPPPPGHQPGAFVEPEQAVSSLFGAGGSIWSSGGGVAPAPSTLGSGGLWNSLPGGAGWSAAPPPLQHQQAQQQASPQQSHAQLQQHWLAQQQAQQQAQQQAQQLHQQQQQQAGAQPLAPHDPPQQLAQPPYQPLHLGPQQHVPPPQHPALRASGLYGAPSPSPLDPQQLNLLQQQHSAPYPHAPPGGQQLPPHLQPPPQHARPVMQGYNPLSALLQPHSMGGPPPHAGMPPPPAGVPLPPGMAPPPGMAPPPGMALPPPNGWGPAALFAGLPAMQQLVQQQQQQQQRHAVHPQQPGSQPPLAFPPLSPLPQGASLQQQHAHAQAHAQAQVQAGFLQDML…
>Chlo_Trebouxiophyceae_Chlorella_sorokiniana_URT1
MADGALLTAQLAGLHLGSTQQVPGSNQAQAGNQGSNLLKLLQQGGQKQPGAVQNGYQPLFGSPDQPQGQAAAAAAGAPPSQQQLPEQGLSSLFGAGGGSIWSSEVGGSSVPQPSSALGSGGLWGGTPAGWLAGQQQLQQQHGSQPLSPRHQAQPLSPRQQQQQQQQQQHLGPQAPPPVQYQQLGMQQQQQQPAPQQLGMQQQQQPAPQQLGLGVPQHPHASLQQPRPPYQLPLHFGPQQHLGPPQHPGLHPAPSPLLGGAPPGLPQHPHLNHPAYLLPQQPPGQQAQRPVMPYTPLSAFLQPGGAPLPHHPQQQQQAPQLQQAPQHAPPGMPPGGWGPGALFAGLPAMQQLQQQQAQPPMNQQQQQPHAHQPHIQQQQQQGGMPFPQLFAAQRQPSPPL…
>Strep_Zygnematales_Spirogyra_pratensis_URT1
MQPFHTPLPNPSSRNGEFLQPQASPHPVPPFWGYATAPPWHNDPFVITNSQEPHMPVLFEGATGSNRLFDVERGNPHHSNPLINPYFIQPSNGFHVENQFHFAPNNPNSIEIQYRSNHQQSTPLELNVHPSMFNYHHKNGYHKANLLSQQESQEHGAKLLSFIQSNSSKPSSAASLLNQPSSNSTVRPLHGSKPPKSDPILPTPLINRAVETSKPQFTNTILSSAPSGRQDDIHTIKSESIKRNGTSEHGMNAFNSEFKSMNMDKLTNNDPIDSVRIQTLPNPIDSNSVNSQNAAAVQSSFPVDVSVHFPPASLPPSGSINPDDIRNKEYYDRQFRSNKKVIPEYVDYLCSQETKKLILDHYFGSMDANVTADTSDVKGNQALEKEAVRKNSESSEKSV…
>Strep_Klebsormidiales_Klebsormidium_flaccidum
MNQYPGDGYPSYGYQGRRLTSPQQAGQLDGGIPNGAGGNASYQPGSAYGQGPGYGNPSGISGDSGATLLRLLRRGETLGQEDAVKTAAAQQRYSDLDYLTSAEQRKSPGPWFGQPDPAVAAIGPSRPSYQPFMGGAHRPSENANGSQQTWQGPPDARRQSFEGGGPWSAGMHPLRGEHWNGGDGLVASGRSQAVLQRLDTLQRLPSDIFEDGSGDLLRMLQGNQDAASATHAPPRPAPKSSGPSSDDAVYQPGGLPRGQFHHPAPEPIGPRSNPPPEVLGDIWAATEKESKEWGKGGGVSIPGAQQEKSTPPFQQSLSFGRWQSVAASVLDNDPLPGERVPSPQAAARRVPSQRTSFEEDLARRGGLGPGGPLGTVEERPMGGQRSSFDEQYARYAEQV…
>Strep_Coleochaetales_Coleochaete_orbicularis
MSQPPTFSPYPLGIPSHHSAYSQHQPRPSPSSSASPRAPPGNLGAFGDSSLRRTPVDILAEDAASFAQYFHRGYDSPSRNESSLSNLSHPLTPPSAADFLAGLHISDSASLWQGSKDFQGHLINNGHSRRQGAAGLASSPQGDGYGTGFASTGPGSASLWSPRLSQGHNTLPPYHSPHPQSPQLMPLPSPQQFHGSSTSSEFRSLPSVQSGVDHGEWLHSDGSIGLVPPFMPESESGFRLPRNADLHSDGLDQPQPRFYGNGAELMRLLHQGNSGLPGGRAASDVGSMSPHMDTMRGLPGSKLTSPRVQHGPIGPPPKKVGEIGGDSGVGASKNVDIHRENALPDTDSDFLGPLWTGGLSPRPSPPTRPLMRPSITIPVVDIPASMLSPVMGGRLASNT…
>Liverworts_Marchantia_polymorpha_URT1
MSPSPPFPSPVPPSHLSSSSPHPGIIGEHRSVQQHNHLSSLQQQQHQEPPNGEYLLHLLQSGNHQVQHHNVVGNGGERGYEPQPHYNFSLPGIVPGNDIPMAAWDPAVAALGPSHSFNGLGSAGGERDIFPRLYNSQYNVSLGSGWPNQQQHAVGVAPLTSVSSPSSTTSSLSSHVDLRILQGRTGGHTLVSSPGVGVLPSSLYGGHVEMVPRRSTTPHEWQQQSPSSVASHQLRGMLTECDIFSNSSNVSPSNFSSSRASNSGERTPHQQFYGDGAELMKLLQISSSKPVGVGAADPLKVEKQQLMGLSIGGSCGVPQKVSPAIVHGPIGPPKRPETNRSSPADDILGRFWPAPAASISNGLQHPQDISSSINLKSLGFPYKEANSGSLPPSKDNRGW…
>Mosses_Bryales_Bryum_argenteum_URT1
MEPNGEFLLQLLQRGGDGRSSSSRRVANGEGVASPSEDLEQASGWQHHRDPAVAALGPSQPLFMAPPAHYGGGGVWNPPQQQQQQQFWGARPPVRFPPYPSEPQQQPTGWRSEGWLPSPHHRANDGAARPWAPPMLPLKAPPQPQQFLGDGAELMQLLMGGGSQSLKPVNPPAELNLLLPKAQVHGPIGPPKRSEGSEPEHLLGRSWTLSNGSADKPNPEEQMRSLSLNAVFDGSKANSPFKSTPTKPPPGFFGDGLPIDPAFVSSTVKALNHFTGVPKGPLDWEHSPSTELKQEIFGQASADAGNHQNSSRFVRSREDGHAKAREDGTTTSADFMGTESSTGKRGGGRRGGRAEAAGRSAGRSGQWVAVNEKPRERDGEREPDADVNASPQAATATST…
>Mosses_Bryales_Pohlia_nutans_URT1
MEPNGEYLLQLLQGGGDGRSSSSRRMPNGDSGASSSTSLLEQDSEQSWQHHRDPAVAALGPSHSYHAQGEPLFMPPPAQYGGGVWTPPQQQQQFFTHGFGPRPPHRFSPFPPSAQLAPEQQQPWRSESSQGWLPPPHHAARGPSDGGIQARYAGPMQQSNNMLLKAPAAPQQQQFLGNGAELLQLVLGGGSQTLKPSKKPAPPEELVVDNSNVLVPRAQVHGPIGPPKRSEALASEGGEDLLGRFWALPNGDKPSLAGTPEEQMRSLALSGGFDASKTSLKSKGSKLPPGFFRDSSRDGLPIDPSFVSSTVKALNHFSREQFQDGTTTTDLKQENSGRPSDDRGNYQMQQNASRFVRNREDGHLKTSGQAREDLCTSADVVGNESSSGRIGARASGRRG…
>Mosses_Physcomitrella_patens_URT1
MNPSQSYHPPPSILGPPSLTPLPVTQSNLGLIGEPSARHHAMEPKGEFLLQLLQGGGVGSSEVGGRMPQPKANGDRIAEGLSILDSIPGEDVSSTWQYRDPAVAALGPSHSFHGDIPSQILQPNQLFMPQQYGGLSGAGVWTPQQLQYQHQHHQFFLTAHDPRGYGGLHARGPDNLMSDQFPRQSDASWPPPPHLRQAASDGGNIAGAWNTSPVQGSLLETPLPPPLSHPSIPSQQQFLGNGAELLQLLLGESSQSLGSSQSTVRSAKSGSVSKPGPFPEELFGEELNGRIQADNVLPRTQVHGPIGPPKRNDATQPEQSPPGSEDLLGRFWATAGPVASGSPESSTSGKPSRVTVQQDRLRNLSLSGGHTKEGLNLQFDVSKPHHLRMRESSSDHSKS…
>Mosses_Sphagnum_fallax_URT1
MQERVIGRQMQDDVDVRWFGEEGRGGSRVVGWKLLPPSSSLPDECQSLLPMNPSSPFPSANLSPGVIGEPSNRHHGSESKGQFLLQLLQRGGGGGGGRESISNGERTAAGAGEKERLPPQDYPHVIGSDDLSRWQLQDPAVAALGCSQIFQQAAPSAAAAGDASSQLSEPNQLFMSSQYGGGGGWAPQQQQQHQHHFYPPSFDPRGYASQHPQLLHQHQQQLSPPMFPRYPLPLQAVEGHQRMMESRMLDPPRQLDSPWLPPPQLRQSATDSMMNLRAWGSLIPTNAPKTPLPPPPPQPPEPVPPPQQFYGNGAELLQLLLGQAPQNPAAQNSPTKSASIVDTGHGTELMLNASTVVLPGGMQNQKPAGTIVHGPIGPPPKRTESLHSTRTPPSPKDLL…
>Horworts_Folioceros_fuciformis_URT1
MTPSSPFHPPGNHPLPFISYSANLGVIGEPPGSRRQTPTSDAAAAPSGSNGEILLQLLQQGGGGGTSSAAGLGKPVGDGRYPGGQHSVVDDGGVAASWAADPALAALGPAHPYHQHKQQQQQQQQHKGLTSEDILQSALLKQQAHHGIAAGQTNFQHPAFYGAGPGQATGPAGRVPQLFHQLQPAVPLLPQSFSARYGGKHVLNEPHRNAEPSWAASPSQQVRQVAAEPGNVVGGRSWPAPPPPSQQQPQQQHQRLTQAQFHGNGPELLQLLLGSAGNAQIAISSSPALRTVDLGKPAGQKPAPPVMHGPIGPPKRSEVVADDLLGRSWSTSSSSSNGGLDLGSTPGSLHPEALSFDRSALREMFLQSGDLRSSVGMDHHAGDLRTLGASLLPKDLGLL…
>Lycophytes_Isoetales_Isoetes_sinensis_URT1
MTEHPFEGQMLGTPSYAAPSGQSNSGDPSAVSAKLPGNGEFLLQLLKGGNNQKSNNEQLQQYSEQGLWQFHDPAVAAHGPSHSFPIPFPPVGETRPPFMSPQMRWSPPQYRQDHPFMPPGELPYSHLAENPFHQSYPIPMDRHFQPPVPYHYQHMLNPPFHSSNDLPIPQQVDGLPPPFPPSMDSAFGPPMQRTSPQSLMSSNVDTSGNQQKSEVLWQAPQTKISLSESMNSRIWSGAPGPPIDGSYQKQPEQPAHLQFYGNGSELLLLLQGNAGRVHDTSPPKEEHHALSEELKEGAQEFQKLGQKIITSTSHGPIGPPKKTHQSPPPSPNDLLGPSWTAATSSGQSREDSISRLCIPEGNDRKESNLKVLINDPLWQIGCKMDTVVQGKKLDSFPDG…
>Lycophytes_Selaginellales_Selaginella_moellendorffii_URT1
MTWNPPQVRPPNLSALVATTQSEDELGLDVSSPSGDLLLHFLKSGGGDEQLRSSSSDSWQLQDPAVAAHGPSHSFAPPGGSGGGGGGGEVPPPRPLYVPAIRFGGWSPHFQQHQDPLFPSDPFLTPSDHGFLRSFAPLPVERPFHPPVPYPFPNAPTFQAAENMVHPPHSSGELKVRPGPGLHFGSPVFGPSAAESSDSKRAVEQPRRSVTPVKDDKQQFYGNGSELLQLLQGGPGRVKPTSSTKLDATSDSGDSGEPSKKGSPSTLHGPIGPPRRQIISPPESPNDILGRMWAAPPSSRHALFDGEGELKPSASHRSLSAEVNETSGEVDGGGAAGFSLLKRRGSEPASSRQPLNGYDYVDSKANEKPRTNSASGRLQEYRGRYANGEAEFEPGSDDF…
>Lycophytes_Lycopodiales_Lycopodium_cernuum_URT1
MTWSIPFQQPSPNQSEGNLPLESSKEKVENTANPEASARTGQFLLQLLKAGGGSGDQKLASENVALHGEEEQHQISWHVHDPAVAAMGPSYTFAPTPSAVGGSMPPYLAQSLEMGWSHPFHPEGLPFSSRETVFQTPQENFFPSAFPKGLDLHGQSPVGFEVQSNFDPCPIPVLRDGSRYHSASLTPLSDQASGFRAPPVLERRFSTGWKGFADNQICETLDGAVANPLIGNSAIQTHNGLLAHQQFYGNGAELLRLLQGNATEKTHGLTSDHSCPTELLGGVVDADNNATNCVQKGSVSKIPAPIGPPRRNSHSPPKSPVGILGRLWATAPSPQTSECVIHHQPKLRSSLQNPEDSVARPALNISLNDATFKKERNVIAEKPLGSLCRSRSSNIGDAF…
>Ferns_polypodiales_Microlepia_platyphylla_URT1
MASSPSQSSLLQKNPQPPAPGAASSRGGEFLLQLLQQGRPSSVFSSDEADCSSGRNNHSSYGDGHHSGSSSSGGGWGGPSSFSRASSMEACVFEEEQAKIHSLSRASSMEASVCDDEQARFHLQQDPAVAAMGPSHRVGEVSAIANSSINSNGEGRGILPFHDRYTQHHHHHQHHHLPLQQVPPFPPFDVGFPRPPPSEHLLPSPMDPLFRTGPNQFSRPYLYSQFPVMDHNLYPRMAPPSFPSTGLINPNRLQDMTCNFPYSPLEQSKPFPNAEIASGQNVACGNILLPVHRRIADQSAPLTEQGLASPKSQFFTQFGSIGVEIAHQSDSNDHASHAGLHSSPYSSLSQQPPLLKDQVGVLPSHLGPKGVVIQSRSPVDPLMGDRHHLFPDLNASIEI…
>Ferns_polypodiales_Pteris_vittata_URT1
MERSSSQTHPFSPSPPAFGAVSPSSGGEFLLQLLQQGRFPSSGSKITHNSYGDVDTIRTRHLCSSTSSGADWGGSSSFSRASSLEASVSSSVFEEEQAKTHPLCRTSSAEASFLDEEQARFQLQHDPAVAAMGPSHPVGDVSAIADHIGNMSGEGRGLLPFHDRYAHPHYQQHHRHHQHLCLQQVPPPPSFDFPFPGHPPSEHVRPFPLDPLLPPVHNQVLRPYPYPPLMDHNRYLHVPPSFPHAGLLNPGRLQDTSSTLSYPPLDQLNNLSNDGLTNGHSMASMRILVPAHRSTTDMGSLSSSEQASAPPKSQFYTQFGSIGVEIPHQSGSEGQSTYAGLPNTSVLWQPSSMNEHTRSLPLPLSPNGVVAQSFTSVDSSKGGRQNHSPNAEASTEVIA…
>Ferns_Salviniales_Azolla_caroliniana_URT1
MAAPKSSLSQNHMLASSSSSSSPSPAAAAGEYLLQLLQKGHVSSSEFRNTDSILVKEHHRSLEEEEQYSRHVLQQDPAVAAMGPCHSHSLRWRLSDEVIDGDRTGLLPVQDLQHGCGRVQYHQYEHHHQYEHRRQQHQHQQQHQPQPQLHQHQQHHQGSLHFPGTPPSLFPELFTTSHMDPLLGRPPPTSTQNQFFGPYPYRPVDHHSYVQMPPPGFGQSGLMNSNSSFVHPGHNVVSILSHTGVENPKQHDDFLNKQILSHKSVQDANPPVVAPERVLFQQGEQQFYTQFGSVGVKIAQKDCVKEETDMLLPSASFPKKPIKSDESMKLTSISKASLAKGYGPIGPVRLEEDQICQNTEGAPSNQLSHQHVLHPTVAKYHDKSFNLIESMAKLSKRPD…
>Ferns_Mariattales_Angiospteris_fokiensis_URT1
MAYSSPPHQLSRSVPSALASSSQNPGIIGEPSRSRHLASSSEKPPPRNGEFLLQLLQQGGAISNQPSLKNSCLVVESALDNERSAWHIQDPAVAALGPSHPAQLLGDAGTEGNQISAQHLFGWRPPSAISSDFPFPSPVDLSIFLDGSLPSSTDPLFHPHCNHPVKAPADQYPPRQHPFVQFPSSLHSSADLSVLPFVDHSSDSSRSTYGPGTSQHLASPMFSLPTGIPSSQRRLEVTCHPSVSRQGLPGEVGVLPACESGLSNSIRQVLLPHSSFHIHRLEISEGLDFELPTFSNAVLAFNEIQTKESGLAGGELKGPHHGAIGVLKGDECASKTNPGDNVSQLWTSTCPGTQFEEGKPLVSRPGVRYEEVATDSTSRPRFRHLEVSTDSIRRPISCH…
>Ferns_Ophioglossales_Ophioglossum_Vulgatum_URT1
MPNSATSSHPAEGDLLLQLLTASAQQRDSIHTADMVDDAHLHDPAVAALGPCHTISQSSPHFWPIHASHHSHFPGGLPFPNYAFRPFDSPWSDSFGAWPHASAQTREGLGQINVEGKPVHSSTLQGVKEPSLGASSITQHLNLVARPAVLSQDMGYSQHTHNDGWDPIKSHDTILNFQGVHDAQQDGYKTMAVLRKDKVAQEGDHLHNNSEGLATHSAQATLQADTGRQLAASSEELEHQNMPDLGSGGTRNERRSRHVRAEYKKKGSSKPSQLQEFAVNRVKEGRRGLDEVGERVRKVETQTILHPEVTLQGRTKESSFSKPSDDLKKRRGHTQEWRMKQSQILGKGRDHTSSVVEQLDHPGLPSNCHVISAPGSALEQSKQSLHDMTSVEQRTAPRK…
>Gymn_Pinales_Pinus_massoniana_URT1
MEKEKPKSKASPAITGDHASAAHSSPSSALTDGEFLLHLLRKGNNQANNGGGEGDSTDKRRRKQEAIAGSSSSADEEPWQLKDPAVAALGPSHRFRGEEVIAQGYHHHLQSPSPVPHPHPHGWLHLHSSPATAVDYRHVNHDDANVNFVSETDAPSPWARHPLPSPLPCSFDPSLLHRPPTQLQPQPQPQPQSASPYHPVFPAGGFQIQKPYDKSFPEPCSFVSPGGGDGGGASSGSPFNENDHLGISRVLEAPWMTLSSLRPPLGAGGESGGQPPTWSHDPQPQPQSQPRLVFSGSKGVANHHHHGPTFTGDVLHQQKHWPQSYGNGADLFQHLQGLSEENGFLLGNFGAHHKLNSTGGNATMNEIVSQKYVGSANLNVGDFALNRNQKCVGGSSNAC…
>Gymn_Ginkgoales_Ginkgo_biloba_URT1
MAGGEEGKKAVPGTIGEQRLHPNTAGGEFLLDLLRGNIQTNNEAFLNTNDNKPKPKTMGASSFSAEEAWQLTDPAVAALGPSHPFHTREAIHDHALPPLQNPHAWLNSSPPNIDYPYHHHTRHSDVSPDHSLPCSLDPLLRPPLDPYDRLTPFTGFLDPCHNKPYDKPLLHSFGTPCAVDAASAHLYGSANGALGVPRAPETPWRAGLPRPGMGVEGGTWPYGHQPKSLFSGNETGSVGSSENHQPTFPGDIGHLQQNPPQFSGNGADFFEHLRGLSRIPENGFSAGSFVTLDSPGIVNENPKSVGGNPSTGNIAPYGNINFVEGNPSSCNLGANGKHNCFGGNGEGPIGLVPSQLRATVAQERHTTSEGCLDGYLKFGSIAWHSERDECNSEGNLINI…
>Gymn_Cycadales_Cycas_revoluta_URT1
MAGGGEEGKAGNAAGYTHAMSTSATTDGEFLLHLLRKGIRSNKNQTAVTTNSNNYTNKSTASSSASHSAEVEAWQLADPAVAAYGPSHPFHTTQIQSSSSSNNNNNNNSNPHRWLNSFHHHRNRTEDSSSPGSLDPLLRPSLNPYDCWSHPSPFANYPEQFHKPYDKPLLPFPDRSFGGTPCGCGGASVPSCGNVHGPFAIPRVPEAPWMAGAAGVAREDRVWPLHPAGGAGIVQRPLSLFPGNEAVPPVNSGNYQNAFAGGGVWQLQKSESQFAGNGADFFEHLRGLSGMSENGFALSGFVAPGGCDPCVGSLTGNGSQNAKGNRMCVGRNDAGPVGLVPSHSGAAVGSDIPEACGDRYFRFRPTALHSEHNMCITEGNPMNGIRQCDRKGIEMRSGD…
>Mono_Alismatales_Anthurium_andraeanum_URT1
MAGGDGGAVADYDRWAASSSSPLAPLPTEKPTPAAASLLPAAAPAAPPPCRGGHNGGAPLPPVSPPALDGEFLLNLLQRRPKSQANPPSPPSWVVPGSGGGGSHEDPAVAAFGPSVPFPHPPPTGGSPAGPLYPHPQGPPPWEGYPGFHHPPWAVPPSELGPPRPPPAPGFPHHHQHRPPHHYNPSLPGVVPAFSPQLGFLSAPFDGRELHGNPGYSRHPRHQQQPRQDAFSMDGSPPLLFGSIAGAGGGGGHLSQRNPVLPDKVDRSSRGLHVRRDVMNGHPVAHNALVGYDHQRDRVLDGRPSFGTRNFHESNWSHPPKAHQRPSRQWREIGDPTGQKQQGFPPQRSVKVDSGKLYPQKKHKDVRNQVPSSNGKNGGHTIEKRPDLQSGEAKIFSRD…
>Mono_Alismatales_Zostera_marina_URT1
MEGRDVGGENPPPSDPIPLTGGEFLLQLLHRPPQSTTPVQTLPHNDPAAMVQVNPPFLPSTFNFSEIGSPQFYPSFPWILPHQNTAGISLPHFPPPPPGFAHSQLVPVDLQRGIFPRGSSEAFLPGENQQLGFRNEEFNVGGRRMNSIDDGQLGTGGSQGKAVGGSHVSERTMNSVGFGQFTYNETDQSHLNDRGQMVLSSLRDQGNQQLGVINKELEVEGRGGNLSNWKQKMDSKDYGKLGAGSSQGSFVGGASVSNHTMGSGGVGFGQFAHNETDGSHLNDGHHHHLNDRGKMVLPSLKSQLQHNAQRMAERRPHELQNQLKESSGDKGLSNSPTRRQNANHGDGMVNELKYALPQFGCFAQPENLQKQLNRDHKINHAGGVSGNDRNLYSESQFEK…
>Mono_Dioscoreales_Dioscorea_composita_URT1
MADGGPAPNRQTQSPLDGAFLLQLLQRPPQSHRQQQQQQQPIPLEGITPTRAPAVSAIGPSYPFFPHNFVHPPQPQHIPIPPGPGFSPRPWAPAPGFTPVFHGEPQLPAGELYRELRFPHHQGSASTSNGNLGFGGGREERGLVNPRPGPRNVPIGGAGGGIDSRLPNRNPVNSSATIGSWNREQSSRVVRPHGPAERSRPPMERPAMTVKGRSPAASYRAKGPAEPVSINEKSGGKYNVDSRQDVRTEKYSQSFPPSPEIIVSHGDASGVSRSHVGSHSNVANGVCHDSAELARGNDNHTEEAHEDSSEGDGEESGVFEAEIGSNQDGKSGASGPENALADQMVDALTLGDGSAGTNMVKRAKGSRGKDFRLDSFRGHRVSSFRVRFRRRLVECRYGI…
>Mono_Asparagales_Agave_deserti_URT1s1
MADGGGGPPSFFINSANNRSSSSSSSSSTSASLDGAFLLQLLRNPPQSQSQSRQPQTPSPLSFVPHETLNPHLDPAVSAAGPNYPFPSGAFLRPTHHPPPPQETPPRFSPPLRSSFPAGFSRGGDQWASPGFPPQFSGSPPVYSGDFPRNSPIHQQDGGIRSGGKNLDSRSRGRGNAHSNFSAEPTYWQKPNSSMMHPQVPFDRNHCQGASSVNHRNAVSQRPGMMEQGMPPPAAAAAAAVHNQRVPSKERRDGKHSSNYNSNVNRFEYNPREGSTQYTVKREFLSRHGGESSDVHRTSQSSCQFDQSGGRGGMGRNHGFSDESDRERIFEDRDDFGSRKSGSRDSDDLPDLLGESLVLGEVTVENNVAKHSNSSRGKDVRIDLFRGHYVSCQRVRIRR…
>Mono_Asparagales_Agave_deserti_URT1s2
MADGGEGATGPPSSANNSANNRSSPSSSAPLDGAFLLQLLRNPPQSQSQQPQQQQKPSSVSFLPHETLNPHRDPAVAAVGPTYPFAPHAFLRLTHHHPPPPQETPPGFSPPLPSSFPPGFSRGGDQWAPPGFPPQFSGSPPVYGGDFLRNSPIHQQDGSISRNNLDCRARGRGNAQSNFSAEPTHWQNPNSSMMHPQLPLDQNHYQGASSVNHRHAVVQRPGMMEQRMPPPPPAAVVHSQRVPTKERRDGKHSSNYSNNVDRGKYNRREGSTQSTLKREFLSRHGGGSSDVHRTSTNSRQFDQSVGGDMARNPGFFDESDRERVLEERDGVGSRKSGSQDLDDLPDQLEESLVLREDTAENNVAKHSNSLRGKDVRIDLFRGQYVSSQRVRIRRRELEC…
>Mono_Arecales_Phoenix_dactylifera_URT1
MAGGGGGGGGGGAPSFSSSFSRDHTTGITGVQDKPSSSSLDGAFLLRLLQTPPQTQPSASPSPLLPNCPPHYHHDPAVAAFGPSCPFFPRDFRPPPPSYPPPPPPAAGHFPEALHFSLPPLSQHPGLWPPPPGFPPLGADATGSPGTGNHPFFWMDHQRLGFSAPNVGPLAAARPSSDLYGILGHPHPDRVLVDKIESSRKVSGSRGPEERNDLRPPLGFQFPAGRAAELDRGLAGQSLPKVSSAPWKAQAERSHGHFERNHFQAQAERSRGHFERNHFHGEKGKGAPFQRSGRIREQGTPLGPVHRPQGLEQWVATHERQDGDQKVVGRRERSWRDENHQSPSHPEHVVLQREFRHDHHRTHSDIHLKSQLKSQLVSSSQPINSSRHPVGESEKDANY…
>Mono_Arecales_Elaeis_guineensis_URT1
MADGGGGASSSSSRDPATGVTGGQDKLPSSSSASLDGGAFLLRLLQKPPQTQPSAFPSSLPPNGPNPRHHDPAVAALGPSRPFLPPDFRPPPPSHPPHPTPPAGHFPEATLFSPPPFSVPPGFPPVLWPVFPSLGADAGSSHGPGNHPFFRIDQTLGLSTPGVGPLAAAPPSGDLYGIPGHPHQDRVLVDQIESSRKFSGSRGPEGRSDLRPPPGFHKFPAGRAAELDRGLAGQSIPKVSTPQWKGQAERSHGHFERTHFHGERGKDAPFQRPPHRPQGLGQWIATHERQDGDQKVGRRDRSWRDENRQSHSYPDDAAAHNREFRQDDHGERSDLTLKSQLRSRPVSSSQPINSHRHPIGKKDVGESEKNTDNDVDDGGKKARGHRLESSGQSEIDDIS…
>Mono_Poales_Ananas_comosus_URT1A
MAASSSSFDGGAFLLRLIQKPPQNPNPSSPLPPPPHLPQSHPFDPAVAALGPSLPLPTPPEWPSSPPFSLPHGLWASAPPGFAPLGLDPRAPNHRPFPLDRQIPELPLRGLGTSPLGPPRSELYANTAGRNQPVPSIRDLGSRVVEERRHLKPPPGFGKVLVRQEVKAEPEKPRAFVVSAKEMQVGSMKMGRAEGVQRNDIHLSQPHREEKFVHKEFSQLPKDLFGTSGRHSGEEKDDEEYEKDLDNEVDGKNITRIQKFESSYRSNVSVLVESSKDDLREEDGLGDQIMGSLGLGDDAEVKNAVARISSKRGKDFRTDFSRGHRVSSQRMRIQRRVMPCRRDIDAFAPSFLAIFESLVPAEEEKAKQRQLLLSLSKLINKEWPNAQLYLYGSCANSFG…
>Mono_Poales_Ananas_comosus_URT1B
MSGSGDVTGDDDNPPFSGLLLKLLSKPYHSQPSSSSAAAPPPPENPAATSAASSSFLVPPHKLMAPPPPAEAAEAADRRVVFLPRTAFPDALPLSWRFQPGALLPPSPPPPPLPTPPIPNPGLRQREAAPVSGVRGERSWSGGWGGNGNGIGIRNRPGGSGGGEGDLCSFGGSRREERRMPRRQCAPIERYHDRSAKRWGADDRARRRHEWAPTAAIAPRENKPKVRKEWVPLKGKRVGNCELECNGDEFDCECNNNGSGSEGDREESVDSLPSDAAGERKGAHQEDDALEEEMIDSLELNDDLDCRKMEISSKTWSRKELRSDALRGHKISSLQTRARKSQRERPCDIETFTPSFFSLYETLIPAEEDKANQEHLLSLLAKSLNKEWPEAQLHLYGSW…
>Mono_Poales_Poaceae_Zea_mays_URT1A
MADSSGRSGGRPTSASPSTATHTSPASFDGGLLLRLLQNPPSAHPREEILAPSPVAPGAHHFFSDPAVAAVGPLFAASAQTQGGDFGWSSTSTTHVQQQPRFSDPRFAPGDPFAALGGRGFGSGDAVRAERPRSGAPPPGFGKPSHPLPAARDARSASGVVLRKEQYNPRPVDFVPALADVRDPVGRMPHGHGEQFYREQQQDRFLSRTPPEINANGQFGRMPIGEQHTLPILGGRRLHVDQYMPPVQEGRAPHGGHGKHESRLTNPLQREQRWQGLREDKGYASRKLPNVNAHYTSGKALVKEVHHLTIPAGSSVPVEITENQASGLEGGRIGKVVLEDGIDEEGVVEASKFEVSYEKSKIRFAGHDEQDDGGDREDAIIEQMAQNLLIDGNGDAKGV…
>Mono_Poales_Poaceae_Zea_mays_URT1B
MAGGDAKDHAAEAPPPRPVDPFLRFLIPAPKPRPTALTRTEPPHRLIAPRAPVPALLRHDERLFIVPPTRPDWLPPPRPRPPVPPPPPPHPSRRYHSPPWPGAAARPRPRPPTNDLRARNAGRFAGAHVNGPRGRSPLDGGARSLPAFLPAPHPHDAGFLQRPKAAAAAHKEKKAWVAVQRKAEGEDRAALCEAHSRGDEGGVGEAEDQPQPEGEGEREQRQEDDGDRRLLLMDQQDDEKNDDDVKRSLPTDGTQATPPPNRVPRLQGRTRGSPAERRRDMDAFAPGFLAVYESLKPSGEQRSKQEQLVDSLARSVRKECPHAQMHLYGSCANSFGTSHSDVDVCLEMETGAESAVEVLVRLADVLRADGFENVEAITGARVPIVRMSDPGSGFSCDIC…
>Mono_Poales_Sorghum_bicolor_URT1A
MADAPSSSSGCGGGAHHTSASQSTATHTSPASFDGGLLLRLLQNPPSAHPREEFLAPPHVAAGAHHFFSDPAVAAVGPLFAASAQAQGGDFGWSSTSTTHLQQQPVFPDPRFAPGEPFAALAGRVFGSGDAVWAERPRPGAPPPGFGKPSHPPPTARDARNASGVVLSREQYNPRPMDFVPDLADVRDAVGRMPHGHGEQLSMPITGGCDVAVGMMCMEQQQDRFLSRTPPEINANGQLGRMHLGEQHTLPILGGRRLHGDQYMPPVQEGRAPHSGHGQHESCFTNPLQREQRWQGFREDKGYVSRKVPNANAYYTSGKALVKELHHVTLPAGSSVPVEIMENQECGLEGGRIGKVVLEHGIDGKVVVEESKSELSYENSKIRFAGHDEQYDGDDREDA…
>Mono_Poales_Sorghum_bicolor_URT1B
MAGGDDAQDHAATEDPPQRAPDPFLRFLIPAPKPRRAAPTALLQPPHRLIAPPELVMRPEERLFIVPPTRPDWLPPPPRSYQHSPSSSSSTGAVARPRPPVPPPPPPPSPSRRYHSSSPSPRPRPRPPFPPPTNDPWARNAGRFARQFAGVHVNGNARRGRSPVVPLPHDGGARFLPVPLPHDVGFQRPKAAAAAPHKEKEKKAWVAVQRKAESGARDEDRAAALSEGYSGGDEGSVEAEDVLQPQGKGEQQEDDDANRRLLLIDQQDDDVESSLPTDGTLDCSGRAGGGDRPSEVTPGPDQVPRLQGRMRRPEAECRHDIDTFTPGLLALYESLKPSEEHRSKQKQLVDSLAKSVSKEWPNAQMHLYGSCANSFGTSHSDVDVCLEMETGTQDAIEVL…
>Mono_Poales_Brachypodium_distachyon_URT1A
MADASSGGGRGRGAPRPSTAANLTPSTSAPSSLDGGLLLRLLQNPPPRPNQQQTPVQPLPEQHNFVDPAVAAVGSLFPYPPQVHGRGFAWPSSSAATQPQLRFPDPRFAQPSDPYAERGGAGLGSVDGVARSRGEKPRTGAPPPGFGKASPPGFGNASHPREVQDVFGGMQQNMEQGRESNHQHPKGFGRAQNNEHQMMPPFAGGQGVLGRLPHGEHHTPPITVGRGTASGMLYMEQQQDRILSRTPPDANAHGIVGRMPHGEHHMPQFAGGRLLPGDHHSHPSTGGRIPHQGQRQQQPGLANMSQHEPRWQGHGSQKLPNANVCEMKVKEKHQVIVPASTSVGVDVREDRGKKMLAETNGLEVDGVGEVGYEHGMHGRVVVEGSNFEVPYHKGEVRFA…
>Mono_Poales_Brachypodium_distachyon_URT1B
MAGGGDAPKPLIDGAFLRFLLPAPKPAPAPEPSPPARLAPPHRLVAPPLPLPCHPRPDERLLIVPPTRPDWLPPPSPPPPNPPPPRAAFVPGPRPRNAGRPTATRRMFESRGRENEKPRPVRRLAGDFAWNGARTAGSERRSVRVPVAKTNCGEVLAARAGTRRAAAAAQVQRKEKVWVAVGKKVGSGNGGSDAEDPAAAGGGYAGGDEAEGSVEADEKPEPEDDTDELDGDGLLPGEEMGNYLLGAGDHDRHPGDDGGEETTENLVSESNGLLRLRVKMRRGWIECRHDIDSFAPDLLSLYESLKPSEEHKSKQTQLIDSLAKSLSKEWPNARLHLYGSCANSFGTSHSDVDVCLEIEIGTESTVEILQRLADILHGDNFDDVEAITSARVPIVRMLD…
>Mono_Poales_Oryza_Sativa_japonica_URT1A
MASASSGGAGGGGGGGPHPSASPSAAAGVPSSSSSEASLDGGFLLRILQNPPPQTRHQAPPPVAAAAAAAAAGPQQVFVDPAVAAVGPAFPSASPQLQHGGGFAWPSPASNPQPQPQPQLRFPDPRLAQPLDPYVVLGYGGSGAVDGVAGSRAVKPRSAAPPPGFAKASHPPSSSSRETLNAFGGMHNREQRREPSHQHPRGFGRSLEKEQRVVQPSAGGHEALGVAPPRELHTMQTTGGRDMAAGTMYREHQQRQDHFLSRTPPDGNGPGPFGRMPRGEQHMHSATGGRMHHGEQHMAPVVTGGRLPHMGQRPQDHSLSNLPRREQRWQGHGDLKGHASLKPPNTNVHGMFSMMSVKEPHQAPMPTSGSVAMDVREDRGKKTVAEANGLEDGVVGEVG…
>Mono_Poales_Oryza_Sativa_japonica_URT1B
MVGGEPLRRRRHLADDGFFRFLLPSPKPATTTTTTPPPAALFVPPHRLIAPPVPLPQPPRPEERLFIVPPTRPSWLPPLSIPPPATATAPPPTRCPPRRMGNGGGGCFGGRSGVVGWRYGGFVGNGGRRGFERRRVGGGFIGAANAGEATGGERRAVVRKREKKVWVAVEKKGEDCGGGDEDQAAMGAGYAGGDERDEQVDVDDDEQDDGDGDDPFDVAADHDLLAVVADGAGSEKPMEQLGSPPDQPPPPPPRQRVGTRRWRVERRHDIDAFTPGLLSLYESLNPSEEHKAKQRQLIESLTNSVSKEWPNAQLHLYGSCANSFGNSHSDVDVCLQIDTAAEENIAELLLALAETLRKDDFDNVEAITSARVPIVKIADPGSGLSCDICVNNLFAVANT…
>Mono_Poales_Oropetium_thomaeum_URT1A
MASSTGGGGGGPHPLASSSSSSLSTSSPSSLDGGFLLRLLQNPPPHPRGQTPAPPPGAPSGSPHHFFVDPAVASVGPLFAASPPVQGGGSLWPYPSSPQAQQQLRFPDLRFAPATDPRAARGRGRFAAADAIRAERPRPGGPPPGFGKVLHQSAGNSEPPNAFGGMLNREQNQPRPRGFDSKTLNKEPWAIESDHGAFGILGRNPHGDQFMAVTTGRDSVGMMYREQRQDHFLSRTPPDMNDNRPFDKMPFREPHTLPSVGGMTLHGDQHTAQITGGRMLTRGQGEIDTRLESMQQRDTRWQGNREEKGRTTQKLPNANVRDLYGKAPVKEMHHVTLPAGNSIPIDVRDDVNGLEDSGFRELGLRHGVDGEVVVEAKKFDVSNQKSEIRFAGQDDEDGD…
>Mono_Poales_Oropetium_thomaeum_URT1B
MAGDDHAAVDGFIRFLLPAPKPHPAAPSPSSRLLPPHSLVARPLALPRPHPEERLFIVPPTRPDWLPPPPPPGTGLKPRPPNEHRIRNADRVAWNGSGNGRRERFPVPFPANGRRERIPVAFPPNGGGRAGPETRRVAVHKNKDKKAWVAVEKKGEGAGVGDEDQAGISEGYSDGDEGDDQFEVDGEQEGSGCRQRPNQIGGEKNSLAVPASVHESGGEQRPIENLMPQSIQAPRRMRGRQVECRHDIDTLALGLTALYESLKPSEEQQSKQQQQLVDCLTKTVSEEWPNAQLHLYGSCANSFGTSHSDVDVCLQMEIDTGSTVEIILRLAEILRNDSFENVEAITSARVPIVRMSDPGSGFACDICINNLFAVANTKLLKDYAQIDQRLLQLAFLVKH…
>Ranunculales_Aquilegia_coerulea_URT1
MNTGGGGGGGGGRGPPPQQPPQPSLSPTNGGEFLLQLLQKPQQQNTSTTTTTTTTTHPLHHLLHHNNHPSPPPLDPAVAAMGPTISSFSSINGHDQSNSNSNSNSLPPWLLNPSPSPTITNNNNNTPWGLAGLPPPPNLQFTGNHHQQHQQLQQSQFFADEFQGFGHLGGNGILGHQPSVRPQQQKQQEQNMMMFGSLPSDIKNLEKVLNGNLLDQRSREVNWMNVVDSQFGVQQDGQVKSSHIWSNANRNLEFDGKLNLHAPHQWNNYPNHEQARGGGERGREQELVQPRKIPVLEPRNAPPGFPTKPKGLDHQWGSMSGMPELERNVDREESSRGKMNHKVNQSYNNDEMLRNNLPASGGIHADASSRLHLSGQIDHPGPREGSKLHSVPAVDIEES…
>Proteales_Nelumbo_nucifera_URT1
MTAGGGGASPPPPPTPISGGEFLLQLLQKSPQPQIPPSTPPNTSSSLTPPQSLPVDPHHPLDYLNDPAVAAMGPTLPSPPWPSNGRDLHPPWPNATNTPHPLNAHLPPFPQNPWAFPGFPPPGTDGLDYHRSSRYPGNHRLVAEELQRLGPFGNLGAGGNLLQLQQQQQESMLMFGSLACELRSHEGLSNGNSSQPPALGVDGVNLEAQFNIRKDQEGVLGSKTSYGSEFCSPSSVNSSRNWQFDSPQQRNPVLNEQGRVGTALGREQHPGPGFQRSVLPEPKRTPPGFPNKPKGTGQRGSFSGRRDFNHNVDKEAATQSEMNHAVFPSFDNDGMIRRQTPENTRLQDDASSTLGLHRQLDHPGPPSGSNLHTVSALDAEESLANLHAEVAQEGRLPPY…
>Saxifragales_Kalanchoe_laxiflora_URT1s1
MSGGGGGGRDPPLTGGEFLLSLLQKPRNSHSPSQPHPPRQPQHHNQQQQQQHQYLQQQQLQHQASDLAVAALGPIAFHPNGNGGDLNWSQGQPNFFLRGFNPAAWNPVGAHDGGGGGVVGNSNGGGGGLGLGLGLGFQPQQEAVLRFGSFSAPIPSREGLLNGNLGPGNVGMFNFDVSRDRILSDDDRNGVREQKQLSGPLLRPPSRAPPPGFSGAGSKVGLLDRREQSVSLGRDIVVEEGMSSDVSESDLAGSRILCGLGLSRQLDHPAPPTGSKLQSVGASDVEESMRVLHANVCVEKEHAFPDKDLLANDDEFDELNKKIVDSLGIEDVGVDDNSKKVQKNREKDVRSDTRGHQLLSQRMRIYKRQLECRADIFRLDAPLTAIYESLIPTAEEKAK…
>Saxifragales_Kalanchoe_laxiflora_URT1s2
MSGGGGGGQDPPLTGGEFLLSLLQKSRHSQPRPPHQPLDQQRQHLQQQQQASDPAVAALGPITFRPNSSNGHDLNWSQVPPSFFLHGFNQAAWSPIGAHAPPGFVGDGGGVGAIGNSNFAAQHNGGGGRGLGLGLQPQQEDVLRFGSFSAQIPHRESLQNANLSSGNAGVFNFDVSRDRILSDFDRIGVRDSKLSGPLLGPPSRAPPPGFTDVGRGVGNLERREHNVSLGREGIIREGMRSEVSEGDLTGSRILGGLGLIRQLDHPGPPAGSKLQSLGASGVEESMRVLHANVDGVRRHVLPNKDFLDVNDDDEFHELNKKIVDSLGIDDVGVDDNSKELSKKREKDVRSDTRGHHLLHQRMRIYKRQLACRADILRLDAPLTAIYESLIPTAEEKAKQ…
>Saxifragales_Kalanchoe_laxiflora_URT1s3
MSGGGGGGRDPPLTGGELLLSLLQKPRNSHSPSQPHPPRQPQHHNQQQQQNQHQYLQQQQLQHQASDPAVAALGPIAFHPNGNGGDLNWSQGQPNFFLRGFNPAAWNPVGAHDGGGGGVVGNSNSGGGGLGLWLGFQPQQEAVLRFGSFSAPIPSREGLLNGNLGPGNVGMFNFDVSRDRILSDVDRNGVREQKQLRGPLIRPPSLAPPPGFSGAGSKVGLLDRREQSVSLGRDIVVEEGMSSDVSESDLAGSRILWGLGLSRQLDHPGPPTGSKLQSVGASDVEESMRVLHANVCVEKEHAFPDKDLLANDDDDDEFDELNKKIVDSLGLEDVGVDDNSKKVQKSREKDVRSDTRGHQLLSQRMRIYKRQLECRADIFRLDAPLIAIYESLIPTAEEK…
>Saxifragales_Kalanchoe_laxiflora_URT1s4
MSGGGGGGQDPPLTGGEFLLSLLQKSRHSQPRPPHQPHDQQRQHLQQVSDPAVAALGPIALHPNSSNGHDLNWSQVPPSFFLHGFNQAAWSPIGAHAPPRFVGDGGGVGAIGNSNFAAQDYGGGGRGLGLGLQPQQEDVLRFGSFSAQIPHRESLQNANLSSGNAGVFNFDVSRDRILSDFDRNGVRDSKLSGPLLGPPSPAPPPGFTDVGRGVGSLERRERNVSLGREVIIREGMRSEVSEGDLTGSRILGGLGLIRQLDHPGPPAGSKFQSLGASGVEESMRVLHANVDGVRRHVLPNKDFLDVDDDEFDELNKKIVDSLGIDDVGVDDNSKELSKKQEKDVRSDTRGHHLLNQRMRIYKRQLACRADILRLDAPLTAIYESLIPTAEEKAKQRQLL…
>Vitales_Vitis_vinifera_URT1
MHGGGGGAPAPPPSNGGEYLLQLLQNPHHPQASAAAAAARTPQATTRVPVPSSPLQSLSLDPAVAAVGPAVPFPTLPSNGYDLPHPWANPPNYLIQGLAQNPWPPQTPQFIGDRELLGEDGRRLGFDVRGKTVQHQQHHKLMFGSFPCEIQNHGGLVNGKSLENPIPGAIREPLVGKFDALKNHKMGLDPIWNLNSHHNASQQEQERRTVGWGTHQQGEFSRSGPPPGFPSKARAVGNCDSGILRRGLEDKVNKGNVTANDYDEKVRRLSPRHVDNHGNASAQLGLTGQLEHPGPLLASDIEECLLNLGAEIDGVGDRVRHQKQGMRREGQGNLDDLSEEMTGSLVLEDGSQDKNDTNQHHNSRNRDFRSDTRGQRMLSQRVRNLKRHMECRRDIGTLN…
>Fabi_Celastrales_Tripterygium_wilfordii_URT1
MDGGGTDKAPPPGTSDGGEFLLSLLHKQQHQPQTPPQQSSAPPLPSVATPFTTLLPHHHHRQQQQQQQQSVVLDPAVAAVGPTIPFLPSWPSDGRDLPHSPWPHKFSPPFSPNFLGFPQSPLPGNNFPGSQEVNDLQRLGLLGNSTIHSYSQHKQPEHEQQQKLLQLPEQKPVFPSRLQTDGSERNGNSVHDSKFRSYGGDSGSDRNRNRQFNSRTNSSSTHNTNAMRHGNLDLPYQRKEGDWARQQHGGGNYRSMPPPGFSSKPRGEGNRESGSGTREFKHNMSKEKDNYGELSNRRAYASKILSNVSHEVGLIGQLNLPGPPAGRTFHKEVVEDGNRGSNTRDDGDHELDDLSERLVDSLLVEDVSNDKNGKKQHRNSREKDSRSDTRGKYILSQRM…
>Fabi_Fabales_Glycine_max_URT1s1
MNGGGGDLPPSNGGEFLLSLIQQRPHQPHPHPPPQSPAIDPAVAAIGPTIPVAPPLWQILSADHPHHHHHQPHPHHLPPPWSHSLSSSPLYPPNFFGLPHNAFPPPRTHFPITPNSVANGVNANINLAHDLRNLGFPIEESHNNNNNNNKVDGFVHHHHQQQQQQHELKLQFGSLPTVAYSAAEVSSNGGDSLLNLKFNRVDHPTSNSSGNVVVQGNHDAVERERRGLGGYRAGGSLPPETSRVPPGFGNRTRGKGLEGRNENLYDRREGGRMVSGERSNVRGNVGHKMGLVDQLDRPGPPAGSHLHSGSGNDAGIGEVGGRDGKHKEIGRLRMEGVPESGGGGADVDVLGEQLADSLLVKDESDDRTNLRQRRREKDVRLSDSRGQQIMSQRGRMYRR…
>Fabi_Fabales_Glycine_max_URT1s2
MNGGGGDLPPSNGGEFLLSLIQQRPHHPHPPPQSPAIDPAVTAIGPMIPVALPPWQIAGGDQPHHHQHTHPHHLPPPPPWSHTLSSSSPLYPPNFFGLPHNPFPPPRNHFPVTVTPNSVTNGVNANVNLAHDLRKLGFPIEESHHNNNNNNNVVDGFVHHHHQQQQQQQHELKLQFGSLPTVAYAAAEVSSNGDSLLNLKFNRGGNVVHPTSNSSGNVVLQGNHDAVERERRGLGGYMAGGSLPPETSRVAPGFGNRIRGKGLEGRNENLYGRREGGRMVSGERSNVGLVDQLDRPGPPARSHLHSGSGNETSGIGEVGGRDSKHKGGGRLRMEGFPESGGRVADVDVLGEQLADSLLVEDESDDRTNLRQRRREKDVRFLDSRGQQIMSQRGRMYRRQ…
>Fabi_Malpighiales_Ricinus_communis_URT1
MNGGGGNAPPMQPVEDGGEFLLSLLQRSNHQTQTPPQQQPQFPVPIPITPSHQQQQQQLAVDPAVAAVGPSIPFATSIWQSNGHDILSPPPAWPYNLSPPNLVPGLLGFPQNHPWQGSQFQGSDQRGFLGDDLQRLGLSSGNTRIRNLVQQKQQLEQKLQFGSFRSDIQPPEGLLNLNSKLNAAKELGVDLGIRNLNGMERNLHFEPQLMSNLRTSDLREQDQRGGWGKQPHGSNYRSQETRMPPPGFSNKPRGGGNMDHVSRRRELDHNVNKEKGNHSELSKRNAFLSSESKSLRDGNGSRDLGLTRQLDHPGPPAGSNLHSVSALDIEESLLNFNAEMVEDGKNDGHDLDDVGEELADTLLLEGESEGKNDNKQNRHSRDKESRSDNRGQQILSQRM…
>Fabi_Malpighiales_Salix_purpurea_URT1s1
MAGGGGEASPVPPNADGGEFLLSLLRRPNHHPPPHQQQQSQFPSQFSPFITPRLQNQHPQPLGFDPAVAAVGPSLPILPHQLMQSNGRDVLSNTPPLWSHNLGFTQKNHAFPHPHGNQFQGNQYLSDDLQILGLSDAGVRAINNNNNNLIQHRPQQKQQLEQKLQFGSFSSTIPSPAEGLSKANLMREVGLESRDFNGLERSRHLEKQANSDSTNGGVRQTGASSGGWVNLHKEQHQNYRSPPPGFSNKPRGGAGGNWDHGGRRRELEQNMYREKGDCSELNSEKVRRNEGSVELRLTRPPLSNPHSDLDGEDGKDDGGVLDDLGEELVDSLLLEGESDGKKDKKQSSKEYRSDSRGQNILSQRMRMLKRQMLCRLDIDWLNAAFLAIYESLVPLEEET…
>Fabi_Malpighiales_Salix_purpurea_URT1s2
MTGGFGDAPPIPPANNGGEFILSLLRRPNHHTSPSQQQSQSPSMIPQLQNHNQNHHGPQPQPLGFDPAIAAVGPSLPVRSHQVLQPNGRDRVSNSPPLWPHNLGFPQKKHAFPHPHGNQYLAEDSQRLGVGTISNNNNNNNNNIDNSIRQIQFGSFSSEIQSPAEVLVNANLVREVGPGGRNFNGLERNWHLEKQANTNNLHSVLGSEIGQSLTNLDGENGEDGKDDGGELDDLGEELVDSLLLDGQSEGKKNQKQSRKESRSDSRGKKILSRRMRMLKRQMQCRLDINRLNAVFLAIYESLIPSEEEKVKQEQFFMLLEKLVNKEWPEAGLYLYGSCANSFGVSKSDIDVCLAIEDAEINKSEVLLKLADILQSDNLQNVQALTRARVPIVKLIDPVT…
>Fabi_Malpighiales_Populus_trichocarpa_URT1s1
MSGGGGDAPLIPPANNGGEFLLSLLRRPNHHPTPSQQQQQQSQSLFMTPQLQNHNQNQHNPQPQPLGFDPAVAAVGPSLPVPSRQVLHPNGRDLLSNSPPLWPHNLGFPQKNNAFPHPRGNQCLAEDLQRLGFSNVETRANNNNNDDSIQHLLQQKQQFEQKLQFGSFSSEIQSPAEVLVNANLVREVGPGGRSFNGLERNRHLEKQANSNSRRNSEVRQPGGSSGGWGNQHRNQHLHQEQHRNYRSPPPGFSNKPRGGGNWDYGSRRRELELNITRENGDYSEMNNEKVRRSEGSVELGLTRQLDRPGPPAGSNLHSVLGSEIGESLINLDGENGEDGKDDGGELDDLGEELVDSLLLNGQSEGKKDKKQSNKESRSDNRGKKILSQRMRMLKKQTQC…
>Fabi_Malpighiales_Populus_trichocarpa_URT1s2
MASGGGEAPPIPPNANGGEFLLSLLQRPNHHHPPHQQQQSQFPSQFSPFITPQLQNQHPQPQPQPQPQPLGFDPAVAAVGPSLPLLPHQLLQSNGRDLLSNTPPLWSHNLGFPQKNHAFPHPHPLGNQFQGNQYLADDLQRSGLSIAEVRANNNNNNNLIQHLPQQKQQLEQKLQFGSFSSAIPSPADGLVNANLMREVGPGSRNFNGLERNRHLEKQANSHSTNFEVRQPGASSGGRGNLHKEQHQNYKSPPPGFSNKPRGGGGGGNWDHGGRRRELEHTMYREKGDYSELNNEKARRNEGSVEVRFTRQLDRPGPPPGSNLHSVLGSEIKESLINLDGEDGGLLDDLGEELMDSLLLEGESDGKKDKKQSSKESRSDSRGHNILSQRMRMLKRQMQC…
>Fabi_Cucurbitales_Cucumis_sativus_URT1
MAGDAGGDGHSPFPPPSNGGEFLLSLLQRPPNRQSHLNLNSLPHLHPSSSIDPAVAAVGPSLTSLPTPWPSSGSDLLYPIPLSPWSHSHQSLSTPIAPNYVGFQHLQQNPFPLPRSQFGGAQFAASQTSGDQIQGGFGGVDDFKRLGFPGNHDRANGTVTHNFSQHNQLENKLQFGSFSPSLFPRILINGNSSTAKDLNREVGFRESIPNGLNRNQGLDSHGNSNFTSYGNSNPNANVHSFGRGECDYSDQERGRVLGENYNFHPQVKASEVSGFMSNPTGGGHLDFGNIRKRDFEHGGNRERPRSSQFGEGSRRLELGAQLRDPVRPSRSDLQSALALNIEERVLNLDSEIDEGRHRDSYQGHDSQELDNIGEQLADSLLLEDEPDEKSDSKFIRREK…
>Fabi_Fagales_Casuarina_equisetifolia_URT1
MSDGGRNAQPPSATNGGEFLLSLLQNQQQNYRQQAQTPQQQQQSPTVDPAVAAVGPTIPFAPPPWPFNANGDLPYHLPPWPQSLSPPQAFPPNYLGFPQNPFPPPRSQILRNQIQPDLSLFGDNSRGAGIPETDVRGNSVIDKFIGQPTYQEPKLKFGSFTSEIRNPEGLSNGIPQNSLPTTNFNTSKEGGAALGNRSYNGLDRNLQLEPRSNSNLNLNAFRRGNHDSREQERRGGEFGKQHLTGNYRSSPPPGFPSNPRGKGNWGSGTSRSGLEHNADKQKAVSLEFGSSGVPSGAEDERVRRLSVEGEKSRELGLSRQLDSRGLPALSNLHSEIDEFGDGNSFQARDKFKEDGSTELDDIGEQLVDSLLLEDESDGKNGARQRRISREKDSRSDGRG…
>Malv_Myrtales_Eucalyptus_grandis_URT1
MGGGGGDGPPPGSSANGGEFLLSLLRRPPQPLTIDPAVAAVGPTIGFPGPPPNGRDFSAPPWAPHHHHAAAAAPPPVYPHSLFGVAPGGNQLPANHHNQGPPVDDFRRLGLGGFDERGVAPHNLAQQLKQLQLHHQHQQQLQLQLQRQQQEQSLRFGSFPPKIIPSEVVSVENSVFDSAREPNMGSGSRGSDRFEKNRQFSPRGNSGASVNAAWRGNNELGEQERRAVGRGKQNHVGNDRQMPPGFPAKPAGRGNSGFGNRRIDFERNVDGERNNQNEWNHKNASGNSGFGNWRIDFERNVDGERNNQNEWNHKNASSNDGDVIGRKFHFDDHRMPSRNSGVTQLSEQLDRPGPPTGSNLYSVSASDIEESAALHREVVENDSKGEEEGEGAAVKRAGK…
>Malv_Sapindales_Citrus_clementina_URT1
MTGGGGGESPLTPACNGGEFLLSLLQKPQQHPQAPPHQTPPQQPSLPNDPAVAAVGPTINFQPQWPSNGCDLPPTWPRTPLPLNFLGFPQNPWASSSTENQQQRLLCEDFGRLGFSNANYAAIHNLIQQPNHQQQQNLRFGSFQVQPDSLLNLNHLENLKYNLDRNSQFDQPRASSISNPNSFLHRNLENSREHDLRLGKQHYGSTPPPGFSNKARVGGSGNSRRGFEHNVDMINRFTSSAVEGGNGVGLTRQLDRPGPPSGSNLHSVSALDIEESLLDLRREGRERHLGLDKRRENGPGYSQGGDDMDDFGEDLVDSLLPDDESELKNDTHERNDKKHRNSRDKEIRSDNRGKRLLSQRMRNLKWQIECRADIGRLNAPFLAIYESLIPAEEEKAKQK…
>Malv_Sapindales_Litchi_chinensis_URT1
MTGAGGDAPPFPASNGGEFLLSLLQKHNDQRPDAPAQQFGTRVSPVQAAAPPQQPLPTDPAVAAVGPSIPFTPPNQWVSNGRDLSPAWPHSLSPQPPFAPHNYIGFPQNASWPSPPVPSQGRNQQQLLCEDLLRFGFSDTNYAIRNLVVQQPQKQQPQKLQFGSFQSQIQPDNSLLNLNGYNFPNGLDVNRQFDPRTSSISISPPNSFVRRNLENSGEVEARIGQQQQHYRSTPPPGFSNSRVGVGVGGGGNSGRGFDKEKSNHGEFNHRVYGSEDGKMRGGSDVGLTGQLEHPGPPSGSNLRSVSALDIEESMMDLHRDDGQRRGDLDKKMRREIGSVNGRDSDDMDDFGEGLVDSLLPEDEKNDNHDKNIRKQHRNSRDKESRSDNRGKRLLSQRLR…
>Malv_Malvales_Theobroma_cacao_URT1
MTGNGGEAPSPPAANGGEFLLSLLQKPQQHLQQQQSPLFSRATPVTIPQPQQQQQQQQQQPLVIDPAVAAVGPTLPFRPLWPSNGRDLPGLWPQTLSPPLAPNFLGFPLSPWSSPGNQFAGNQGALMDDLRRLGLSGIDNNKNHVIQNRVQQKHQDQKLVFGSFPSDIQTLKTPEGSPNGNLLENSKLNLSNQQLDSRLNSNPNTSPYVFQHRNSGDRGKQQQHGGSYRPTPSPEARRSPPGFLGKPRGGGGNRDFGNRRRHFEHNVDKAKAEYSQPSSDNEVGLSGQLDRPGPPAGSNLQSVSATDIEESLLELHSDGGRDRFSRRDKFRREDGGEVDEVGEQLLESLLIEDESDDKNDKKQHRREKESRIDNRGQRLLSQRMRMLKRQMECRSDIHR…
>Malv_Brassicales_Arabidopsis_thaliana_URT1
MADGGAEPPAPPSSINAGEFLLSILHGSPSPSSQGPQHHQSFALDPAIAAIGPTVNNPFPPSNWQSNGHRPSNHNPPSWPLAFSPPHNLSPNFLGFPQFPPSPFTTNQFDGNQRVSPEDAYRLGFPGTTNPAIQSMVQQQQQQQLPPPQSETRKLVFGSFSGDATQSLNGLHNGNLKYDSNQHEQLMRHPQSTLSNSNMDPNLSHHRNHDLHEQRGGHSGRGNWGHIGNNGRGLKSTPPPPPPGFSSNQRGWDMSLGSKDDDRGMGRNHDQAMGEHSKVWNQSVDFSAEANRLRGLSIQNESKFNLSQQIDHPGPPKGASLHSVSAADAADSFSMLNKEARRGGERREELGQLSKAKREGNANSDEIEDFGEDIVKSLLLEDETGEKDANDGKKDSKTS…
>Malv_Brassicales_Carica_papaya_URT1
MTGAGEDAPAPLESNGGEFLLSLIQKPRQQQTSQQSLPSGSTPITPKTLHQQSLVIDPAVAAVGPSIALPPSPWPANGYDLPSPVVHPPWSHPLAPPFPPGFLGFPQFPGNHLSPNQFPGNQRVLPEDLHKLGFHGNAKYGIHNLAQHKQQEQHKLVFGSLPNNSVQSRDGLLNGSLPENSKFNSVKDLEHEVRSRQLMNSNSSPNSSQHWSFDSGERERRGGVGGGGSGRGGSGRGKLQQSGHYKSTPPPGFSNRQRGGHWEFGTNDNNSRRRGPDRNVGRAKGDMSELSNRSSQADIEEERLRRSSIVDGNDVGLSGQFNHPGLPAGSNLHSVSASDVEDSMLELHFGVPEEADGEGYEREERLRREGEELVDSLLLEGETEGRDEKRQHRNFREKE…
>Malv_Brassicales_Cleome_droserifolia_URT1
MADGGANAPPPPPDNGGEFLLSLLHRRPYQQRHDPLTMPPPEHSSVALDPAVATVGPTVSAFPSPHWPSNGRDLPGTPTPPRPLSLSPPNLPPSLLGFAQFPLNPFPANQFDGNQRLSGEDAYRLGFHGTANHAIQPVVQQQPPPPSAEQQKLVFGSFSGDAVQNLNGNLVYDSKLSSGKDHERHIRHSPSVIPNSDMGSNWSQNRNLDHHERRGGYGGWGSGGHNGNNGRNFNSTPPPGFGSKQRGWDRNIANKDGSNSRGALPRNFDGSKGDRSNLSNRSFNSSAEDDRLRRLYIQNESRFKLSQQLDHPGPPAGSSLHSVSASGAEDSFSVLNKETRGEGGKEKLGQVSRPARERNGDCETVDDEIEDFGEELVDSLLLEDDAGDKDVKDEKKNRR…
>Caryophyllales_Mesembryanthemum_crystallinum_URT1
MTGGGGAADHQPPPQPPLFPPQQPPSITNDGEFLLRLVQNHHRQQQQQQPPPPPHHHHPPSQSPHNLSLDPAVAAVGPSIPISLPTNHHQHHDSRPFSLSPQKSNFFFQGFQQSNNLWPRHQSPPPPQTPSFYSAPHQHFDLFRHQQQHQHQRQESDKVLFGNVPFPNSNSNGTTSLDQENFKLKLELEIELLKERELALGLRNRSVNGFDPNSRIDPRVNWVHGSSPEQRRSGSGSGPPPGFAGKAANQRRGFSELNNVGRESSSSSSEFSNHRGFSSGSKDHERERRFLSRDNGVGLSGQLDHPGLPSGSALCSVPATDVEESMLKLHGQMVDNGVSHDEVDDLSEQLVDSVLGEDETDGKTETGSKKKHHRDKDFRSDARGKWILSQRMRNSRRLT…
>Caryophyllales_Persicaria_minor_URT1
MAGGGGEELPPRNGGEFLLRLVQRPQQIPPQPSSSLPPLQPHGVSLDPAVAAVGPTIPLPINGRHYPNPPAPSSETSFSPNFLFHGLPHNHPSWPSQSPPPPSLFNAAPLVQFNSLQEQLLHERSKVMLGSMPFNVVSQDGALSNPRPKFNFDFDPRGELHQVNGLHSSWGFNAPVNSGFRASTDDKVYNPSEIRHQPGPPPGFAGQPARPRARIEQNLLFKGPSTSTDLRFNQRAFGGDDSKGTWKSGESERPRETELNSTLASEIEGSLPNARALAADHLDHGVGHARQVNKLKMTDGWECKGQDDEISELSEHFDESLGVAPVDEHDEKSDRKKHRDKDFRSDPRGQRTLSQKMRNSKRFIQCRSDIHRFNSSFLEIYESLKPAEEEKLKQKQLLS…
>Ast_Ericales_Camellia_sinensis_URT1
MAGGGGDHFPPRSPPPDGGEFLLQLLQKPPHQPPTLPHQIRQPPSSAATPPPPSPAQNLSHDPAVAAVGRSLPLPPFQSNGHDLPYNRPTPFRHPPPFAPHNFFPQGFPQNPSPIPNPSPSPSHSHNFQFNRQLLTDDIRKLGFSEPVHRHEQKLMFGSFPCEIRNNEGVSDSNMLRNIAPAAKIDGLSSKEREIGEGNRGINGLEVDFQNFPNISRNPRSNSNAFQNQEPERRNSGSGGRWGNSSSEVRRPPPGFSSKPSNIGNWDSGKKRSFKHNVDRERSSFGDLSYGASTSKNEGTREKRLLPENRKIGGDLVAERKLSSKLDYPGPPAGSNLHSVSASDIEESSMELHGEIGENGEKPRYRLEENMRRGGGPGQSELNDSDERILGSSEIEDGS…
>Ast_Ericales_Vaccinium_virgatum_URT1
MTGGGGDNSTQPSANGGEFLLQLLRNSTPQPQLPPPPPAQILSHDPAVAAVGPTLTFPPFASNGHDLPPPWPSAPHNFFPQGFPQNPNPNPNPNFQFSPQSEFNRNIQFSPQSLADDIRQKLGFLGPTPRPDSVQQQHEQQNLMFGSLPCKIQSNEGTIHKVRETVEGNRRSNGFEGNYRNSPSFSQNPGDNSRNVQNRDRERRDSGDGGWRRQQQSGPSQGVGRPPPGFTIPSKPSNYGNWDSLNRSFEHKVDDKGKSGFGQLSHRGHRGSVSNHEDERERRLLPERGNNHGDTRVVEHGKNLVDTRVVERRLSRQLDSPGLPGGSSLHSVSASDIEESMAALHSEVGENGEKPGYGLREDTRRGSGPVGSILNGGLGEEFSCLVLEDGSDEKNSQKG…
>Ast_Cornales_Camptotheca_acuminata_URT1
MTDGVGNAPQPPSTSGGDFLLQLLRKPPQQQSSATRASSPTSSSAPPQTLTHDPAVADVGPSLPFAQFPSNSHDLPYHPPWSNSPPFAPHNFFLRPQNTNPSTNWSLSPPHGLNHTHHLQYLQSNHQFSGDDIQKLGFSVTSAGTNSAHQQERNLLFGSLPCVIQSSEGVSNGNSYDNSTSGAGADCLLSKERDMAHIGNKRLNGLVKEFQNNLDFKQNPPANLHASRNHKQERRGSTGGGWGRQQHGGNYRSAAPSSEVRQPPPGFPSKPKSVGHWKSGNRRSFERSVDREKGELSHRNFYSNVEDERERILSSEHRQARGNLLNGLRLSGQLDCPSPPAGSNLHSVSASDIEESQMALRGKVDEDGEKPGYWRQDKTRRDGGPGHFELDDSRKQVLG…
>Ast_Solanales_Ipomoea_purpurea_URT1
MSSSFMRSGGSDASPQPAPPAAVNGGEFLLQLLQNPPNHPPAAARPVPPPQALQHDPAVARVGPSVPFPPFYQPPSTAHDLAFAPPWQQQTPPPAGTPIFAPHNFFLQGFAQSPNPNFSLSPAGFHQAQHHNPQLGHSSPIEHAHKVGLLESNSKPHSARVPEQNLVFGSLNMGMLHSEGLLTEKSNETVTRDPEVVSLIRKEREPNIRNVGRLNGLETQFNDLSLLNRYQQGNSGVLRGHEQGRHGAGLWGENGGGWEPPQGVLRGHEQGRRGAGAGQWGESDGGRREPPPGFANMSRIGGNKEPMVGRRGFEHCMDMGKGNRSEVNHRGFGLVNRNERDRRYMRNNGKSYSDVSDDQRLISQIEHPAPPSGSKLPAVPAFDFEDSLLEIQAGNGESR…
>Ast_Gentianales_Calotropis_procera_URT1
MEKAGNGGGFGGDKESVPANGGEFLLKLLQNPPHHPPPSQTQLMPPPSHDPAVAAFGPSVPVALAPFPPWLHQHHHNSPPPFAPHNFFVQNPNVNPVSVPLFNSASPPGFKQGIKQQHDLQFGIDSRSEDVRNLGVLEPNHNPSSAQQQEQKGIVFGSLRDNECIINGSASENLLISERRKGKMPMPIPIPKEAREVNLPSTRRLNGVEVENQLNPINFGREWRGNFSRSRFHDRSGSNSNDAVNYGRQGNNEHSSGAMPPPGFSGKQMGGVNRRIFEQIGERGRKSSVAASHQGDKKGSLMDGRLVFKNEKINGDRKRVADQLDFPGPLPENYLHSVSASDVEESMMELHRDDSDRWGRTGIGMEEKMRDNHKGHSDLDDLEEQFADFLDLEEESGGK…
>Ast_Gentianales_Gardenia_jasminoides_URT1
MTGGGSEGPPPVDGGEFLLQLLKKPPHQHPQRHQQPQRHQQPAPSPQPQLPQPPPPALILTHDPAVAAVGPTLPFQQLFNGPAPPWTHPHHQSPPPFAPHSYFLQNPNSPDPRLNPNPNSNFSSASPLGFNQGNFQQHNIQFNLSAIGDDARKLGFLGNQSNPSSAHSQDPKDLIFGSLKGNEVLLNRSFGENLLVSQKERDKLGVSLLEGKIGRLNGFEVEFQGNSVDRDHYQRVNSSGLRGYGNFRSDTSSRGTGYWGPQGPGRNDHRTAVPPGFTGQQMSGGNKEYNNRKKGFEHGGRNFGESRYRSGKNEKEMRFLSRSTGSDGDCLDDRGLSAQLDCPGPPPGSALQSVSASDFEDSMRTFHGEDGEGGKVFGNGRRRKNSKEDGHKDHEDLDD…
>Ast_Lamiales_Andrographis_paniculata_URT1
MNNRGIDGPPANGGEFLLQLLRNPSNAIPPAPLPQHPPSQALPQDPAVAAVGPTIPAFLPPPHAAFPINGLDLPSVPWNHSTSPPFALHNFFQQNPRPNPNLNPDLSPLPAVFGHASHQFNLHSSRAPSVDDSRTLGSYGDASKPGVAHQPEQVLIFGSLNREILQNQAPDVLHQSFYRRNRMEEGLGMDRKLNAHPLNPIGVNGVEKSTTSRVHDREGGAESYNRRKEIDNGSYRAVAPPPGFSNNLKNVNNREVGFVRRSSDHDVDKGKGSHEDMYRHDRLSNQLESPGLPAGSSLTSASAFDIEESMKESHGKEVGGNNINRDRGKIEMDDLEDQFVESLGLDDESGEKNDKKKYQRDKDYRSDKRGKWIMAQRMRNLKRFTVCRKDINNHNAPFL…
>Ast_Lamiales_Sesamum_indicum_URT1s1
MNGRGGDAPPPNGGEFLLQLLRNPPNSNPPTPSPLHHPPSQTFSQDPAVAAVGPTIPSFPLPHSAFPSNGHDFLYRPANPSPSPPFAPHNYFQQNPNVKPNLNPDFSSPSAGFNYALHQFNLHSNRISPGDDMRKLASYGDNSKSSVPHQQEQNIIFGSLNRDILHSDPASVLRQSLYRENRLGNSYQEEGLRMDRMLNGFRVNSIDIDGSARGNSTILRAYEQEVSSNSDNRRKQVDNGSYRAVAPPPGFSSNVKNVRNREFGYGRTSVHDLDKGKANFGDLCRNDRSGNQLDSPAPPARSSLQSVSAFDIEESMMELHGKDGENGEELICGGRDKVNRGQTEIHDLEDQLVGSLGLEDESGERSDKKKHYRDKDYRSDKRGQWIMGQRMRNVKRQMA…
>Ast_Lamiales_Sesamum_indicum_URT1s2
MDGGGGDVQPSGNGGEFLLRLLRKPPVSHTPFHSQPPSANISYDPAVAAVGPTIPAFSWNYDSSPPFAPHNFFPQNPNLNPNCASHQFTLQSSVISVCDGTRNSGIFTENSGPGVVHQPELNLIFRSANDAGNALHESVGQRSKSWNAFMGDDFGKHRRLNGFQMNSNAINGNGRGNSCMSSAYEQERNSNSDARRKLGQSGIYRAVAPPPGFSTKIMNVGTADHNATTGNNFGDLHKKSSRLSNQLDSPGPPPGGSPQSVSAFDTEESMLKLRGEDGDSAKELRHGGQDKISGDGVRNELDDKEDQLVGSLQLEVEVDEKNDKKKHHRDKDYRSDNRGQWILGQRMRNLKRQTPCRSDIDRFHGPFLEVFESLMPSEEEKVKQKQLLTVLEKLVTKEW…
>Ast_Lamiales_Erythranthe_guttata_URT1
MNARGGDAPPASGGDFLLQLLRNPPNFSHLTPPSQQQTPDIFSQDPAVAAVGPTVPTFPLPQGGFPSNGTDLQFRQWKHSPVPPFAPHQYFQQNPIARPNLNPDFPSPPPPGELNYAPHQFNLQSNRISPGEDARKLAPYGDNSRPSAAAHQQLQSNRIPLGEDARRLGVFGEIATPSVAQHQREQNHLIFGSLNRDILQTDAGDVLHQSLHPMDKLGNSYLEEVLGMDRRMNRFPVNEVNGNSRGNSSGNERRNQGDNGSHRALAPPGFSSNNMKNVGNREHGYVTRNPDNYVDKGKGNSGGSYKNGGVSNPINSPGSMMGIHVEDGGKGKELRFGGQNNKNQGDRAQSKMNGIEDQMGSLGIEEESGETSDKKKNPHDKEYRSDQRGQWIMGQRMRH…
>Ast_Asterales_Dahlia_pinnata_URT1
MAGGGGDAPPPPINGGEFLLQLLKNPPQHPRPLSQPLPHDPAVAAVGPSIPFPTPTPTPPLPFSSPSPSRPLLFPPHNNNNYFNQGLGFPQNPNPNPNWTQEQGVLGYLSKLGLIHSNQQQQQEPDRHSKLVFGSLHSDFQTPKNANLDYDLATIEKHLFKERELAMGMGMGNHSIPELSFGNYVSTSQPPPGFGFAFSGSRMSTSEQPSMTMDKGKAANYSGEIGGNHSVNDRGGARGTHLHSVDEKSNSMVLELDDLEQQVDYLLLEDNNTDVRKGPKSRDKDYRSDKRGQWLLNQRMRNHRSHIECRRDINTLNAHFLEIYHSLIPPQEEKDKQKQLMALLNKHVTNEWPTARLFLYGSCANSFGFRKSDIDVCLAMGDDDVDKSEILLKLAEILK…
>Ast_Asterales_Chromolaena_odorata_URT1
MVGGGGDAPTPPPINGGEYLLHLLKNPPLHSRSHSQPLPHDPVVGPFRPPPFSSHGSDYNSSSPPLIFPPHNYFNQGLGFPQNTIPNPNPNWTTSNFLQPHNDQGVFDYLSNGIGLIHKKDQDRTQKLVFGSLHSDFQTSKNGNLDYDLERKRELNRLNGSAVDAQRNVAESMQVTFGNYVSTEGASQQEARRMPPPGFSRTVGKRNLEQSMDKGKGEKMHIGGKYLATDRNQLNHGGPSNLFSVHANATDVEELHDLNGNRMVNNVVDPLELDDLEEQVDNLLLEDGTDEKNDMKKGHKSRDKDYRSDKRGQWLLNQRMRNHKSRTVCRADINRLNSHFLEIYESLIPLEEEKQKQKQLMALLNRHVTNEWPGARLFLYGSCANSFGFSKSDIDVCLA…

## Sheet: Supplementary_Data_1b
Supplementary Data 1: Sequences used for phylogeny analysis, Related to Fig. 1
(b) 247 sequences of URT1 homologs from land plants used for the analysis shown in Fig. 1d and Supplementary Fig. 1a
>Liverworts_Marchantia_polymorpha_URT1
MSPSPPFPSPVPPSHLSSSSPHPGIIGEHRSVQQHNHLSSLQQQQHQEPPNGEYLLHLLQSGNHQVQHHNVVGNGGERGYEPQPHYNFSLPGIVPGNDIPMAAWDPAVAALGPSHSFNGLGSAGGERDIFPRLYNSQYNVSLGSGWPNQQQHAVGVAPLTSVSSPSSTTSSLSSHVDLRILQGRTGGHTLVSSPGVGVLPSSLYGGHVEMVPRRSTTPHEWQQQSPSSVASHQLRGMLTECDIFSNSSNVSPSNFSSSRASNSGERTPHQQFYGDGAELMKLLQISSSKPVGVGAADPLKVEKQQLMGLSIGGSCGVPQKVSPAIVHGPIGPPKRPETNRSSPADDILGRFWPAPAASISNGLQHPQDISSSINLKSLGFPYKEANSGSLPPSKDNRGW…
>Horworts_Folioceros_fuciformis_URT1
MTPSSPFHPPGNHPLPFISYSANLGVIGEPPGSRRQTPTSDAAAAPSGSNGEILLQLLQQGGGGGTSSAAGLGKPVGDGRYPGGQHSVVDDGGVAASWAADPALAALGPAHPYHQHKQQQQQQQQHKGLTSEDILQSALLKQQAHHGIAAGQTNFQHPAFYGAGPGQATGPAGRVPQLFHQLQPAVPLLPQSFSARYGGKHVLNEPHRNAEPSWAASPSQQVRQVAAEPGNVVGGRSWPAPPPPSQQQPQQQHQRLTQAQFHGNGPELLQLLLGSAGNAQIAISSSPALRTVDLGKPAGQKPAPPVMHGPIGPPKRSEVVADDLLGRSWSTSSSSSNGGLDLGSTPGSLHPEALSFDRSALREMFLQSGDLRSSVGMDHHAGDLRTLGASLLPKDLGLL…
>Mosses_Bryales_Bryum_argenteum_URT1
MEPNGEFLLQLLQRGGDGRSSSSRRVANGEGVASPSEDLEQASGWQHHRDPAVAALGPSQPLFMAPPAHYGGGGVWNPPQQQQQQQFWGARPPVRFPPYPSEPQQQPTGWRSEGWLPSPHHRANDGAARPWAPPMLPLKAPPQPQQFLGDGAELMQLLMGGGSQSLKPVNPPAELNLLLPKAQVHGPIGPPKRSEGSEPEHLLGRSWTLSNGSADKPNPEEQMRSLSLNAVFDGSKANSPFKSTPTKPPPGFFGDGLPIDPAFVSSTVKALNHFTGVPKGPLDWEHSPSTELKQEIFGQASADAGNHQNSSRFVRSREDGHAKAREDGTTTSADFMGTESSTGKRGGGRRGGRAEAAGRSAGRSGQWVAVNEKPRERDGEREPDADVNASPQAATATST…
>Mosses_Bryales_Pohlia_nutans_URT1
MEPNGEYLLQLLQGGGDGRSSSSRRMPNGDSGASSSTSLLEQDSEQSWQHHRDPAVAALGPSHSYHAQGEPLFMPPPAQYGGGVWTPPQQQQQFFTHGFGPRPPHRFSPFPPSAQLAPEQQQPWRSESSQGWLPPPHHAARGPSDGGIQARYAGPMQQSNNMLLKAPAAPQQQQFLGNGAELLQLVLGGGSQTLKPSKKPAPPEELVVDNSNVLVPRAQVHGPIGPPKRSEALASEGGEDLLGRFWALPNGDKPSLAGTPEEQMRSLALSGGFDASKTSLKSKGSKLPPGFFRDSSRDGLPIDPSFVSSTVKALNHFSREQFQDGTTTTDLKQENSGRPSDDRGNYQMQQNASRFVRNREDGHLKTSGQAREDLCTSADVVGNESSSGRIGARASGRRG…
>Mosses_Physcomitrella_patens_URT1
MNPSQSYHPPPSILGPPSLTPLPVTQSNLGLIGEPSARHHAMEPKGEFLLQLLQGGGVGSSEVGGRMPQPKANGDRIAEGLSILDSIPGEDVSSTWQYRDPAVAALGPSHSFHGDIPSQILQPNQLFMPQQYGGLSGAGVWTPQQLQYQHQHHQFFLTAHDPRGYGGLHARGPDNLMSDQFPRQSDASWPPPPHLRQAASDGGNIAGAWNTSPVQGSLLETPLPPPLSHPSIPSQQQFLGNGAELLQLLLGESSQSLGSSQSTVRSAKSGSVSKPGPFPEELFGEELNGRIQADNVLPRTQVHGPIGPPKRNDATQPEQSPPGSEDLLGRFWATAGPVASGSPESSTSGKPSRVTVQQDRLRNLSLSGGHTKEGLNLQFDVSKPHHLRMRESSSDHSKS…
>Mosses_Sphagnum_fallax_URT1
MQERVIGRQMQDDVDVRWFGEEGRGGSRVVGWKLLPPSSSLPDECQSLLPMNPSSPFPSANLSPGVIGEPSNRHHGSESKGQFLLQLLQRGGGGGGGRESISNGERTAAGAGEKERLPPQDYPHVIGSDDLSRWQLQDPAVAALGCSQIFQQAAPSAAAAGDASSQLSEPNQLFMSSQYGGGGGWAPQQQQQHQHHFYPPSFDPRGYASQHPQLLHQHQQQLSPPMFPRYPLPLQAVEGHQRMMESRMLDPPRQLDSPWLPPPQLRQSATDSMMNLRAWGSLIPTNAPKTPLPPPPPQPPEPVPPPQQFYGNGAELLQLLLGQAPQNPAAQNSPTKSASIVDTGHGTELMLNASTVVLPGGMQNQKPAGTIVHGPIGPPPKRTESLHSTRTPPSPKDLL…
>Lycophytes_Isoetales_Isoetes_sinensis_URT1
MTEHPFEGQMLGTPSYAAPSGQSNSGDPSAVSAKLPGNGEFLLQLLKGGNNQKSNNEQLQQYSEQGLWQFHDPAVAAHGPSHSFPIPFPPVGETRPPFMSPQMRWSPPQYRQDHPFMPPGELPYSHLAENPFHQSYPIPMDRHFQPPVPYHYQHMLNPPFHSSNDLPIPQQVDGLPPPFPPSMDSAFGPPMQRTSPQSLMSSNVDTSGNQQKSEVLWQAPQTKISLSESMNSRIWSGAPGPPIDGSYQKQPEQPAHLQFYGNGSELLLLLQGNAGRVHDTSPPKEEHHALSEELKEGAQEFQKLGQKIITSTSHGPIGPPKKTHQSPPPSPNDLLGPSWTAATSSGQSREDSISRLCIPEGNDRKESNLKVLINDPLWQIGCKMDTVVQGKKLDSFPDG…
>Lycophytes_Selaginellaceae_Selaginella bryopteris_URT1
MTWFSPQISIPIAPQLNDASAEDQQGLSDGFSPNEFLLQFLRSGGNEEQRTSNNEPNFWDPAVAAHGPSHSFPLEEAPHSSPARPLYMAPPPPPPPPRFGGWSPHFQQQQDHVFPVNENPFLTPTDHGFLHPYALQVERPFHPPAPYPFPAPPVIAHEQKLRPIQQAFGPPNPEPQRPIEHQWQGTQVETVKDEKQSLQQFHGAGAELLQLLQGGIVRSKSAASPVKSNDNGDASGESSKRGSPSTAHGPIGPPRRQVPSPPQSPNDLLGRFWAVLPSSTPVFEEVKPSASKQSPEETHSLEKCENSSSQEIGNEAGGFSLLKRGSPKLPLDGFECDSKVNEKKNMHSAPVKSHSRYLNGDAEFDQDNERSIARRRNGGRGEVRRNGGRAMVGQWIAVN…
>Lycophytes_Selaginellaceae_Selaginella_moellendorffii_URT1
MTWNPPQVRPPNLSALVATTQSEDELGLDVSSPSGDLLLHFLKSGGGDEQLRSSSSDSWQLQDPAVAAHGPSHSFAPPGGSGGGGGGGEVPPPRPLYVPAIRFGGWSPHFQQHQDPLFPSDPFLTPSDHGFLRSFAPLPVERPFHPPVPYPFPNAPTFQAAENMVHPPHSSGELKVRPGPGLHFGSPVFGPSAAESSDSKRAVEQPRRSVTPVKDDKQQFYGNGSELLQLLQGGPGRVKPTSSTKLDATSDSGDSGEPSKKGSPSTLHGPIGPPRRQIISPPESPNDILGRMWAAPPSSRHALFDGEGELKPSASHRSLSAEVNETSGEVDGGGAAGFSLLKRRGSEPASSRQPLNGYDYVDSKANEKPRTNSASGRLQEYRGRYANGEAEFEPGSDDF…
>Lycophytes_Lycopodiaceae_Lycopodium_cernuum_URT1
MTWSIPFQQPSPNQSEGNLPLESSKEKVENTANPEASARTGQFLLQLLKAGGGSGDQKLASENVALHGEEEQHQISWHVHDPAVAAMGPSYTFAPTPSAVGGSMPPYLAQSLEMGWSHPFHPEGLPFSSRETVFQTPQENFFPSAFPKGLDLHGQSPVGFEVQSNFDPCPIPVLRDGSRYHSASLTPLSDQASGFRAPPVLERRFSTGWKGFADNQICETLDGAVANPLIGNSAIQTHNGLLAHQQFYGNGAELLRLLQGNATEKTHGLTSDHSCPTELLGGVVDADNNATNCVQKGSVSKIPAPIGPPRRNSHSPPKSPVGILGRLWATAPSPQTSECVIHHQPKLRSSLQNPEDSVARPALNISLNDATFKKERNVIAEKPLGSLCRSRSSNIGDAF…
>Fern_polypodiales_Phymatosorus_cuspidatus_URT1
MTSSPSQSTVRKTPLSSSSEAASPSSGGEFLLHLLQQGRRPASAFSSFEPDFGNHSIHGDGDAPTSRHHSSSSSSGAGWGGVSSFSRASSMETSVFEEEQVRIHPLSRASSLEASVCDDEQARLHLQQDPAVAAMGPSHRVDEGDSIDNSSININGDGRGILHFQDHFVQHQHHLQHHFRLQVPPSLPFDVSFPRPHPSEHLLPSPLDPLFRPAPNQFLRSYPYSQFPVVDHNLYLRVPSPSFPHTGQFNSNNRLQDLTCNHPFSALDQAKHFQSSGMASGQNVHRINAQLPVHRSRPDIDLPPLAEQGLAPFYTQFGSIGVEIAPPNESKDFAYGGLHYSQKTPYFQQASPLNEQAGVLLSPLAPKAVAAQSLSPIGSLKGDVQHLFLESEASTEEAP…
>Fern_polypodiales_Cyrtomium_fortunei_URT1
MASSPSQNTLRKNPLPSPPPAPDATSPSSGGEFLLQLLQQGRPSSVFSSFEPDFSSSRSNHSSYGDGDALTSRLHSSSSSSGAGWGGVSSFSRASSMEPCVFEEEQAKIHSLSRASSLEPSVYDDEQARLHLQQDPAVAAMGPSHRVGEVSSIANSSININGDGRGILPFHDHFVQHQHHHQHFRLQVPPSPPFDVSFPRPPPSEHLLPSPLDPLFRPVPNQFLRPYPYSHFPVVDHNLYLRVPSPSFPHSGLLNSNRLQDMTCSFPYSTLDQIKPFQNSGTASGQNVPHINTLLPVHRSVPDIESPLAPKSPFYTQFGSIGVEIAPPNDSKDASYGSLRSLQDSPFCKQPSMLNERVGVLPSSLAPKGIVAQSLSPTGPLKGDGQHLSPDLKASTEIA…
>Fern_polypodiales_Diplazium_esculentum_URT1
MASSPSQSTLQKNPLPSPPPAPEVASPSTSGEFLLQLLQHGRPSSVFSSFEPDFNSSRSNHSNYGDGDALPSRHHSSSSSSGAGWGGLSSFSRASSMEACVFEEEQARIHSLSRASSLEASVFDDEQARLHLQQDPAVAAMGPSHRVGEVTSTADSCININGDGRGILPFHDRFVQHQHHHQDRFVQHQHHHQHHFRLQVPPSPPFDVSFPRPPPSEHLLPSPLDPLFRPVPNQFVRPYPYSHFPVVDHNLYLRVPSPSFPHAGLLNPNRLQEMACTFPYPAIDQIKPFQNSGMASGQNVPHINTLLPVHRSVPDIESPSLADQGLAPPKSPFYTQFGSIGVEIAHPNDSKDLSYSDLHSSQDSPFFQQPTLLNEQVGVLPSPLTPKGIVAQSLSPIGP…
>Fern_polypodiales_Microlepia_platyphylla_URT1
MASSPSQSSLLQKNPQPPAPGAASSRGGEFLLQLLQQGRPSSVFSSDEADCSSGRNNHSSYGDGHHSGSSSSGGGWGGPSSFSRASSMEACVFEEEQAKIHSLSRASSMEASVCDDEQARFHLQQDPAVAAMGPSHRVGEVSAIANSSINSNGEGRGILPFHDRYTQHHHHHQHHHLPLQQVPPFPPFDVGFPRPPPSEHLLPSPMDPLFRTGPNQFSRPYLYSQFPVMDHNLYPRMAPPSFPSTGLINPNRLQDMTCNFPYSPLEQSKPFPNAEIASGQNVACGNILLPVHRRIADQSAPLTEQGLASPKSQFFTQFGSIGVEIAHQSDSNDHASHAGLHSSPYSSLSQQPPLLKDQVGVLPSHLGPKGVVIQSRSPVDPLMGDRHHLFPDLNASIEI…
>Fern_polypodiales_Pteris_vittata_URT1
MERSSSQTHPFSPSPPAFGAVSPSSGGEFLLQLLQQGRFPSSGSKITHNSYGDVDTIRTRHLCSSTSSGADWGGSSSFSRASSLEASVSSSVFEEEQAKTHPLCRTSSAEASFLDEEQARFQLQHDPAVAAMGPSHPVGDVSAIADHIGNMSGEGRGLLPFHDRYAHPHYQQHHRHHQHLCLQQVPPPPSFDFPFPGHPPSEHVRPFPLDPLLPPVHNQVLRPYPYPPLMDHNRYLHVPPSFPHAGLLNPGRLQDTSSTLSYPPLDQLNNLSNDGLTNGHSMASMRILVPAHRSTTDMGSLSSSEQASAPPKSQFYTQFGSIGVEIPHQSGSEGQSTYAGLPNTSVLWQPSSMNEHTRSLPLPLSPNGVVAQSFTSVDSSKGGRQNHSPNAEASTEVIA…
>Ferns_Polypodiales_Ceratopteris_richardii_URT1
MEKSPSQDRPFGLTPPTALGTASAGGGEFLLQLLQQGRPSPFRSSPSDGTARDNFSDEIYGHYGSGNHNGVSWSVSQPYSRTASMESCISEVDMTRKHLINRDLSAELSTLDEDKTRFQLQHDPAVALMGPSHPVSQAGAKANRDGRILPSHGHYSHSHAHRLYQHQQHQRLCIPQVPHSPSFDVTLARPPPLEQSMSFSVDSLIDSGHNQFLRPYSYAQWPLVDPHMYLVLPPSVPQAGLLNFNWVQNETSTFPHVGMDKPKCFSNDGATNGSDVVSPKMSPPVCRNITDMGCVPFSEQQLATPKSPFYTQFGSFSVELPQHPGNKSRTSYGSPSSELHPHQRCTLDVHAEDLQLCSSAESAVTKISSVVFPKREKQHLHPTGVGGHVEALPISADQD…
MWKLSLFQQIRIDFQDQILQRRNLPLSITRDSAKKPGRDVFFVDNITANVSHSVQEENHVSLDAAVVEDSSSVSNEPLTENNTENKTLSSKPQKSVDYAHKGSKNTSGQWVPMTKETREEVVVNRMGSATMSEDLTSKIGDEPRLRRSFNQGWRTKLSSARSPVQKEESMLSRKKKFDRSSKTNTPLQQGPLGLPSGSKVDSAPSSATEHSKQALQVSPDNTAESRMMQESSDAPGTAVLRKFQGVENERVLYSGTPTLSELDSENEAEEDTMSKHKSLASEVPNVYVKESDKRVGKLNKSNRREPFHRFDAGKCTTTLLAIFEALIPPADEEKRRKQLLTSLDELVSGIWSEARLFLFGSCANAFGVCNSDIDVCLSIEGESATRSEVVCTLAEALKA…
>Ferns_Salviniales_Azolla_caroliniana_URT1
MAAPKSSLSQNHMLASSSSSSSPSPAAAAGEYLLQLLQKGHVSSSEFRNTDSILVKEHHRSLEEEEQYSRHVLQQDPAVAAMGPCHSHSLRWRLSDEVIDGDRTGLLPVQDLQHGCGRVQYHQYEHHHQYEHRRQQHQHQQQHQPQPQLHQHQQHHQGSLHFPGTPPSLFPELFTTSHMDPLLGRPPPTSTQNQFFGPYPYRPVDHHSYVQMPPPGFGQSGLMNSNSSFVHPGHNVVSILSHTGVENPKQHDDFLNKQILSHKSVQDANPPVVAPERVLFQQGEQQFYTQFGSVGVKIAQKDCVKEETDMLLPSASFPKKPIKSDESMKLTSISKASLAKGYGPIGPVRLEEDQICQNTEGAPSNQLSHQHVLHPTVAKYHDKSFNLIESMAKLSKRPD…
>Ferns_Salviniales_Salvinia_molesta_URT1
MSTQPLPDPSPQTHPRAPPPGGGAYLLHLLQQRSSPPAETLADSGSHSFLSPHEAPSVGEEQLRCVLQHDPAVAALGPSHRLSEICCNDGDAGRGLLPLQDHPHLQHRHHQHNPLRFPLPHSPPAFPGAIRPDQFLTSHMDPLSRPATQNHFMRPYSYRVVEHGPYERMASPSFGHTIFMNPNRVQDKLNSSVAPVGPESSTPPPSFVHAGLRGHNVHPLSSHAGINNCSQDSTPRQQDAFSNPQLHACNPSEAMRGFVQQQSQQFYTQFGSVGAEVASQDRNQDLSYASSAFQQTSFLRKLINSDDPVPSTMTSSKLSLAERHGSFGGRLMSEEVQILQNPERRPSSHLYQRIVDPIVVEANENFGNMMDGVSQSSTKFDVHAYGFNNILNDAESVLQ…
>Ferns_Osmundales_Osmunda_vachellii_URT1
MAQQSPPHLSRSFNASSSLDCPGIITGKPCPTRHLTADTPPQAPRNGEFLLQLLQQGRKSSSLENASLQPEADTVDEQAAWHIRDPAVAALGPSHPLSQSAASRLDIGLLLQDNQHLAKSSPLGWSVPSTTTIDVSFASAVEVPFHPSLDRFLPSPLDPLFRPAANQSFRNTAEQFQHNQYHFPGGLHPSMDHHQPYIHHPASPMFSVHAGISNSKRVHEFPWSNSSSPQRLPGEIECWPGSEKGLSSSTVPLPQSFPQFRSNGAEIIDYLGGSHAASYATVPLNRSQFEEVSFTGGEPLNPNIVGCSKGGPAKDHGPIGPLKRDEKPPVKNLTDGLGHVWTAAHPPCRLKRRDSTSKIGLCHQDVCKVNPAHGIHSESAEPLVAEVPDRTVQGKTKSG…
>Ferns_Mariattales_Angiospteris_fokiensis_URT1
MAYSSPPHQLSRSVPSALASSSQNPGIIGEPSRSRHLASSSEKPPPRNGEFLLQLLQQGGAISNQPSLKNSCLVVESALDNERSAWHIQDPAVAALGPSHPAQLLGDAGTEGNQISAQHLFGWRPPSAISSDFPFPSPVDLSIFLDGSLPSSTDPLFHPHCNHPVKAPADQYPPRQHPFVQFPSSLHSSADLSVLPFVDHSSDSSRSTYGPGTSQHLASPMFSLPTGIPSSQRRLEVTCHPSVSRQGLPGEVGVLPACESGLSNSIRQVLLPHSSFHIHRLEISEGLDFELPTFSNAVLAFNEIQTKESGLAGGELKGPHHGAIGVLKGDECASKTNPGDNVSQLWTSTCPGTQFEEGKPLVSRPGVRYEEVATDSTSRPRFRHLEVSTDSIRRPISCH…
>Ferns_Ophioglossales_Ophioglossum_Vulgatum_URT1
MPNSATSSHPAEGDLLLQLLTASAQQRDSIHTADMVDDAHLHDPAVAALGPCHTISQSSPHFWPIHASHHSHFPGGLPFPNYAFRPFDSPWSDSFGAWPHASAQTREGLGQINVEGKPVHSSTLQGVKEPSLGASSITQHLNLVARPAVLSQDMGYSQHTHNDGWDPIKSHDTILNFQGVHDAQQDGYKTMAVLRKDKVAQEGDHLHNNSEGLATHSAQATLQADTGRQLAASSEELEHQNMPDLGSGGTRNERRSRHVRAEYKKKGSSKPSQLQEFAVNRVKEGRRGLDEVGERVRKVETQTILHPEVTLQGRTKESSFSKPSDDLKKRRGHTQEWRMKQSQILGKGRDHTSSVVEQLDHPGLPSNCHVISAPGSALEQSKQSLHDMTSVEQRTAPRK…
>Ferns_Psilotales_Psilotum_nudum_URT1
MSGESDGYRQIASDTSSRRGEFLLQLLRTGSQGKDSLQAGENTAVGGVPVEEEEEEDGYIRDPAVAVLGPCHRVPQLGSSEFDNSRRIAGDHFLPPFSGFVWPPPSLPSVDFPFGSPGDAPYQASLDHALPSPLDPLFHPPANVGRSPPEHFRPRHSPIPRSLDGFLPFPDCNHSPGFSFPARGPSSHSTSLQFYSPSGTSDPSESSEFVWSASLPRQQLPGEIDIWRGSESSLSNSTSQVRQPFPQLKTNQVDLLQYRGNNTGSRLPCVGSEGILSDQSTLTSGDSLNGKAFGGFRDQHVKDHGPIGPPKYEAQPMEPNYIDGLKFYDEQNLIRVKGPVSKSGIWFQEVGTAEQRYARERRSQEVKESLEQWPRGFTTTSCDVSSSTQKEQNQIMLLQ…
>Gymnosperms_Pinales_Cephalotaxus_hainanensis_URT1
MAATPGHHHDEKAAATISSSSDSSATIHSEFLLHLLRKSNKINNQTKEEVFNDNIKTTKPIAATSSVEEAWQLTDPAVAVLGPSHTFQNPKPKPNPNANPSLQNPNVWLHSLHDANKDQPLPLPLAFDQSPRGPYLNPYPFRTPSPFGAGAGAAAAHGHGHGHLGIPPPPPWMRGGMEGRSFPYGHTGGSERADVHCEDAWQLQKHGADLRGPSQSSRGGLGFPLGAFRELRAKAVSNCTFSQNCVQGNSIAYRLDENRNCIARNDVSVSHTTPVPGEAWLPVAQEQFIRDENLQFGSIAWHSEHGKYNTMNGIHLHHKNKFELNSGDIFLNNNDLPLNLQGENGTVRFLCRPSSNQQDCVNRTDEEVTWQDSKAQVVVEPRDSKGSVTSFEQEIIKGK…
>Gymnosperms_Pinales_Pinus_patula_URT1
MEKEKQKSKASPAITGDHASAAHSSPSSALTDGEFLLHLLRKGNNQANNGGGEGDSTDKRRRKQEAIAGSSSSADEEPWQLKDPAVAALGPSHRFRGEEVTAQGYHHHLQSPSPLPHPHPHPHPHGWLHLHSSPAAAVDYRHVNHDDANVNFVSETDAPSPWARHPLPSPLPCSFDPSLLQRPPTQLQPQPQSQPQSASPYHPVFPAGGFQIQKPYDKSFPEPCSFVSPGGGDGGGASSSSPFNENDHLGISRVLEAPWMTLSSLRPPLGAGGESGGQPPTWSHDPQPQPQSQPRLVFSGSKGAANHHHHGPTFTGDVLHQQKHWPQSYGNGADLFQHLQGLSEENGFLLGSFGVHHKLNSTGGNATMNEIVSQKCVGSANLNVGDFALNRNQKCVGGS…
>Gymnosperms_Pinales_Pinus_monticola_URT1
MAGRGGAEKKASPAIKGDHAAAAPHSSSSSSALTDGEFLLHLLRKGNNQANDEEEGCSDENRSKQEAIAGSSSSAEEEPWQLRDPAVAALGPSHRFRGEELTSQRHHFLQSPHPHPHGWLHLHSSPTTAADCHHVNHDDANVNYVSETDAPSSWDPHPLLCSFDPSLSQRPLTQPQHQPQPHSASPYHPVFPAGGFQIQKPYDKPFSEPCSFGSPGGGDGGGASSSSPFYENGHLGISKMPEAPWMALNLLRTPLGSGGEGGGQPPSWSHDRQPQPQPQPQPQPQPRLVFSASEGVANHHHHGPTFTGDVLHQKKHWPQLYGNGADLFQHLQGLSEENGFSLGSFGIPHELNSTASNATMNEIVNQKRVGDANLYVGDFALNRNQRCVGGSSSAGCLPV…
>Gymnosperms_Pinales_Pseudotsuga_menziesii_URT1
MAARGGGAEEERSKAKASPAIRAASHSSSSSSALTDGEFLLHLLRKGNNQANNEGLDWTEKERSKQESIAGSSSSAEEELWQLRDPAVAALGPSHRFRGEEVTAQGHQHQHHLLQSPSTNSHGSLHLNSSLATAVDYLHVNHGDVNVNYFSGTDAPSPWDRHPLPLSLPLPCSFDSSLLQRPLTQPQPQPQSASPCHSVFPAGGFQIQKPYDKPIPEPCSFGSPGGGDGGGASSSSPFNENDHLGISRVPEVPWTALNLLRPPLGVGGEGGGQQPTWSHDRQPQPQAQPLLVFSGSDGVANHHHHGSTFSGDVLHQQKRWPQLYGNGADVFQHLQGLSEENGFLLGSFGIPHKLNSTGGNATMNEIVKQKCVGGANLYVGDFALNRNQKCVGGSSSACY…
>Gymnosperms_Pinales_Pinus_albicaulis_URT1
MEKEKLKAKAFPAFTGDHASAAHSSPSSALTDGEFLLHLLRKGNNQANNGGGEGDCTDKRIKEEAITGSSLADEEPWQLKDPAVAALGPSHRFRGEEVTAQGYHHHLQSRSPRPHPHGWLHLHSSPATAVDYRHVSHDDVNVNYVSETDAPSPWDRHPLPCSFDPSLLQKPPNQPQPQLQPQPQPQSASPYHPIFPVGGFQIQKPYDKSFPEPCSFVSPGGGDGGGASSSSPFNENGHLGISRVHEAPWMALSSLRPPLGAGGESGGQPPTWSHDPLPQPQSQPRLVLSGSKGVANHHHYGPTFTGDVLHQQKHWPQSYGNGADLFQHLQGLSEENGFLLGSFGIHHKLNSTGGNATMNEIVNQKCVTGANLNAGDFALNRNQKCVGGSSNACYLPANE…
>Gymnosperms_Pinales_Picea_glauca_URT1
MAAHRGGAEKEKPKSKASPTIKGDPAAAAHVSSSSALTDGEFLLHLLRKGNNQANSGGGEGDCTDKKSKQEAIAGSSSSAEEEPWQLRDPAVAALGPSHRFRGEEVTAQGHHHHHHLLLQSPSPSPIPHPHPHPHGWLHLHSSPAAAVDYHHVNHDDVNVNYVSQTDAPSSWDRLPLPCSFDPSLLQRPLTQPQPQPQPQSASPYHPVFPAGGFQVQKPYDKPFPEPCSFGSPGGGDGGGASSSTPFNENGHLGSSRAPEAPWMALNLLRPPLGVGGEGGRRPPTWSYDRQPQPRLVFSGSEGVANHHHHHGSTFTGDVLDQQKHWPQLYGNGADPFQHLQGLSEENGFLLGSFGIPHKLNSTGVNATINEIVNQKCVGGANLYVGDFALNRNQKCVGG…
>Gymnosperms_Pinales_Pinus_lambertiana_URT1
MEKEKLKAKAFPAFTGDHASAAHSSPSSALTDGEFLLHLLRKGNNQANTGGGGGEGDCTDKRIKEEAITGSSSLADEEPWQLKDPAVAALGPSHRFRGEEVTAQGYHHHLQSRSPLPHPHGWLHLHSSPATAVDYRHVSHDDVNVNYVSETDAPSPWDRHPLPCSFDPSLLQKPPNQPQPQLQPQPQPQSASPYHPIFPVGGFQIQKPYDKSFPEPCSFVSPGGGDGGGASSSSPFNENGHLGISRVHEAPWMALSSLRPPLGAGGESGGQPSTWSHDPQPQPQSQPRLVLSGSKGVANHHHYGPTFTGDVLHQQKHWPQSYGNGADLFQHLQGLSEENGFLLGSFGIHHKLNSTGGNATMNEIVNQKCVTGANLNVGDFALNRNQKCVGGSSNACYLP…
>Gymnosperms_Pinales_Pinus_massoniana_URT1
MEKEKPKSKASPAITGDHASAAHSSPSSALTDGEFLLHLLRKGNNQANNGGGEGDSTDKRRRKQEAIAGSSSSADEEPWQLKDPAVAALGPSHRFRGEEVIAQGYHHHLQSPSPVPHPHPHGWLHLHSSPATAVDYRHVNHDDANVNFVSETDAPSPWARHPLPSPLPCSFDPSLLHRPPTQLQPQPQPQPQSASPYHPVFPAGGFQIQKPYDKSFPEPCSFVSPGGGDGGGASSGSPFNENDHLGISRVLEAPWMTLSSLRPPLGAGGESGGQPPTWSHDPQPQPQSQPRLVFSGSKGVANHHHHGPTFTGDVLHQQKHWPQSYGNGADLFQHLQGLSEENGFLLGNFGAHHKLNSTGGNATMNEIVSQKYVGSANLNVGDFALNRNQKCVGGSSNAC…
>Gymnosperms_Pinales_Pinus_canariensis_URT1
MEKEKPKSKASPAITGDHASAAHSSPSSALTDGEFLLHLLRKGNNQASNGGGEGDSTDKRRRKQEAIAGSSSSADEEPWQLKDPAVAALGPSHRFRGEEVIAQGYHHHVQSPSPLPHPHPHGWLHLHSSPATAVDYRHVNHDDANVNFVSETDAPSPWARHPLPSPLPCSFDPSLLHRPPTPLQPQPQPQPQSASPYHAVFPAGGFQIQKPYDKSFPEPCSFVSPGGGDGGGASSSSPFSENDHLGISRVLEAPWMTLSSLRPPLGAGGESGGQPPTWSHDPQPQPQSQPRLVFSGSKGVANHHHHGPTFTGDVLHQQKHWPQSYGNGADLFQHLQGLSEENGFLLGSFGVHHKLNGTGGNATMNEIVSQKCVGSANLNVGDFALNRNQKCVGGSSNAC…
>Gymnosperms_Pinales_Wollemia_nobilis_URT1
MAGANGKEEDKARGDSEFPYASTGGEFLLNLLHRSNNTGNVSNNKIPTSEESIISFIDNKNNHNNIKSNNSSPPAANSVEGDPWQLTDPAVAALGPSHPFRNTNPNPNPNLWRHHSAQANDYPHHGNVAVSDQPLPLPLPFEQLSRPPHFNPYPFQNPYDKPLQPYDHLGGRPYGPFYGASANGHLGLPPGWAGGPPYPYGHMPHRPQFKGNGADRYLGLGFPNEGFEIRGNAAAVNGTENYAGGNLSFPNCFQGNSSALNLNDGGLSHGGPVAQEHLIRDGNLQFGSWNSEQNKCIGRGNTMNDIEKFESPSRDIFLHNAELPQNLKGKNGVVRFLCRPSSSQQSCGNSVALEEGVALEGSKAQTVVEQGFFKGKTDAVQGRRDPPPGFGVNNSFYRD…
>Gymnosperms_Pinales_Araucaria_cunninghamii_URT1
MAGAHGKEEDKPRGDSEFSYASTGGEFLLNLLHRSSNTGNVSNNKIPISEESLIAFIDNKNNHNNIKNNNSLPPAANSAEGDPWQLTDPAVAALGPSHPFRNPNPNPNPNLWLHHPAQANDYPHHGNVAVSDQPLPMPFEQLSRPPHFNPYPFQNSYDKPLQSYDHLGGRSYGPFYGASANGHLGVPPGWAGGPPYPYGHMPHRPQFKGNGADRFLGLGFPNEGFEIRGNSAAVNSTENYGGGNISFANCPQGNSSALNLNDGGLSHGGPVAQEHLIRDGNLQFGSWNSEQNKCIGRGNTVNGMEKFELPSKDIFLHNAELPQNLQGKNGVVRFLCRPSSNQQSCGDSVALEEGVALEGSNAQTVVEQGVFKGKTDAVQARRDPPPGFGVNNSFYRDDS…
>Gymnosperms_Pinales_Ephedra_trifurca_URT1
FNSDVSGGFLGFPLPPSYAFSNVQSQERFTSPHHSQLSHVPQNASGNDAMLGPQTVPHVHSQDVRNRPLQTEPKMFSTPNSERNAFSTHDSDTAQGKKLTALKSEGKMVLDSKREGKMLAASFSVPATGKSEIKKFSAPVMGKAEMKVIVRPPGEGSEEGSVNLMFGSLDWNSEKLHAEEKGKVKGGVRLLRRPDSSQAQGSDCIAESSEVNQRNEQYQSSRDGKYQAPRNGQYQAPRNGQHQSPWNEQYQIPRNEQHQMPQNGQYSTPQTEWYQMPRNGQYQMPRNGYVVKQKSNVIMNKVNGADVDGVAGELRGLRLDEEYKESELSSSSGGKQKGSGFSQRRRRLKQHFPEGVGEEAKDGAGGTLNFQDSPRYKQQTTQGSSVAFEEERKLDKNQG…
>Gymnosperms_Ginkgoales_Ginkgo_biloba_URT1
MAGGEEGKKAVPGTIGEQRLHPNTAGGEFLLDLLRGNIQTNNEAFLNTNDNKPKPKTMGASSFSAEEAWQLTDPAVAALGPSHPFHTREAIHDHALPPLQNPHAWLNSSPPNIDYPYHHHTRHSDVSPDHSLPCSLDPLLRPPLDPYDRLTPFTGFLDPCHNKPYDKPLLHSFGTPCAVDAASAHLYGSANGALGVPRAPETPWRAGLPRPGMGVEGGTWPYGHQPKSLFSGNETGSVGSSENHQPTFPGDIGHLQQNPPQFSGNGADFFEHLRGLSRIPENGFSAGSFVTLDSPGIVNENPKSVGGNPSTGNIAPYGNINFVEGNPSSCNLGANGKHNCFGGNGEGPIGLVPSQLRATVAQERHTTSEGCLDGYLKFGSIAWHSERDECNSEGNLINI…
>Gymnosperms_Cycadales_Cycas_revoluta_URT1
MAGGGEEGKAGNAAGYTHAMSTSATTDGEFLLHLLRKGIRSNKNQTAVTTNSNNYTNKSTASSSASHSAEVEAWQLADPAVAAYGPSHPFHTTQIQSSSSSNNNNNNNSNPHRWLNSFHHHRNRTEDSSSPGSLDPLLRPSLNPYDCWSHPSPFANYPEQFHKPYDKPLLPFPDRSFGGTPCGCGGASVPSCGNVHGPFAIPRVPEAPWMAGAAGVAREDRVWPLHPAGGAGIVQRPLSLFPGNEAVPPVNSGNYQNAFAGGGVWQLQKSESQFAGNGADFFEHLRGLSGMSENGFALSGFVAPGGCDPCVGSLTGNGSQNAKGNRMCVGRNDAGPVGLVPSHSGAAVGSDIPEACGDRYFRFRPTALHSEHNMCITEGNPMNGIRQCDRKGIEMRSGD…
>Mono_Alismatales_Araceae_Anthurium_andraeanum
MAGGDGGAVADYDRWAASSSSPLAPLPTEKPTPAAASLLPAAAPAAPPPCRGGHNGGAPLPPVSPPALDGEFLLNLLQRRPKSQANPPSPPSWVVPGSGGGGSHEDPAVAAFGPSVPFPHPPPTGGSPAGPLYPHPQGPPPWEGYPGFHHPPWAVPPSELGPPRPPPAPGFPHHHQHRPPHHYNPSLPGVVPAFSPQLGFLSAPFDGRELHGNPGYSRHPRHQQQPRQDAFSMDGSPPLLFGSIAGAGGGGGHLSQRNPVLPDKVDRSSRGLHVRRDVMNGHPVAHNALVGYDHQRDRVLDGRPSFGTRNFHESNWSHPPKAHQRPSRQWREIGDPTGQKQQGFPPQRSVKVDSGKLYPQKKHKDVRNQVPSSNGKNGGHTIEKRPDLQSGEAKIFSRD…
>Mono_Alismatales_Hydrocharitaceae_Elodea_nuttallii
NGGDFLLQLLRRPPRSNPSRISAPLDDPAVAAVGPIRPLSAPDPSPRPRQMPPWIFPPAVRQPPPFAPPGFAPAPDRSQFPHPVDRRAPQMSSDARGPVKQDPPPPNPGMLQFGSFEASQNLRACSGVRENGSPSDAKRLSGHSYAGNFTPEFQRETEQNRRFAAHYLNSGTSQGTLRVVEPELDVDVREHAEGLVFEHEEEEEERAPQRSSDVRGPVRQDPPPPNHGILQFGSFDNSQNLRACSGVRENGGSSDAGRFSGHPNAGSFTPEFPREKDGNRSFAAHYSKSGTSQGTLRVAEPDFDVDVRGRAEGLVSDHKEEEDAISGGSRNGVEVKYASRSKGVREEDVLIEQISESLVLKEEHGESNGSKKVHGSRGKDYRSDTSRGHNVSSQRVRYR…
>Mono_Alismatales_Posidoniaceae_Posidonia_oceanica
MADGGGVGGGAAAPGAGGAPPSSLLPGLSAERGATSSAPQPATAPGGGGLGGGPEVPAPSRPLTGGEFLLNLLQGRSQSRAEPHPPSSSSSSSSALPGGRDGGTPGDPAVAVFGPGVPFPQPRPPSGGFLDFAAAPANSHPQAPRPWPPGLHQATWVANPSESRPPPPPGFHHHEQHNSHRHHSSSQGAISGSPRHLGFLGGRPDPRDLYMNPGHLQNPQHHSPHQQYQQQPRRDVLPTEGSQLVFGSFVSPGVGDPLLPGNSTSSPWVVEAPHRALNSRSAAHALQARSDHDGDKVMHSRHPISSSPPGPNLIRPSKAHPHQWRETGGHLVRGSQAFPHQNSGNLEYGTPLYPHKEANDWRNRVPPSNGENLNRNLEEQGEIRRAEARGLSYHVEGLL…
>Mono_Alismatales_Zosteracea_Zostera_marina
MEGRDVGGENPPPSDPIPLTGGEFLLQLLHRPPQSTTPVQTLPHNDPAAMVQVNPPFLPSTFNFSEIGSPQFYPSFPWILPHQNTAGISLPHFPPPPPGFAHSQLVPVDLQRGIFPRGSSEAFLPGENQQLGFRNEEFNVGGRRMNSIDDGQLGTGGSQGKAVGGSHVSERTMNSVGFGQFTYNETDQSHLNDRGQMVLSSLRDQGNQQLGVINKELEVEGRGGNLSNWKQKMDSKDYGKLGAGSSQGSFVGGASVSNHTMGSGGVGFGQFAHNETDGSHLNDGHHHHLNDRGKMVLPSLKSQLQHNAQRMAERRPHELQNQLKESSGDKGLSNSPTRRQNANHGDGMVNELKYALPQFGCFAQPENLQKQLNRDHKINHAGGVSGNDRNLYSESQFEK…
>Mono_Dioscoreales_Dioscoreaceae_Dioscorea_composita
MADGGPAPNRQTQSPLDGAFLLQLLQRPPQSHRQQQQQQQPIPLEGITPTRAPAVSAIGPSYPFFPHNFVHPPQPQHIPIPPGPGFSPRPWAPAPGFTPVFHGEPQLPAGELYRELRFPHHQGSASTSNGNLGFGGGREERGLVNPRPGPRNVPIGGAGGGIDSRLPNRNPVNSSATIGSWNREQSSRVVRPHGPAERSRPPMERPAMTVKGRSPAASYRAKGPAEPVSINEKSGGKYNVDSRQDVRTEKYSQSFPPSPEIIVSHGDASGVSRSHVGSHSNVANGVCHDSAELARGNDNHTEEAHEDSSEGDGEESGVFEAEIGSNQDGKSGASGPENALADQMVDALTLGDGSAGTNMVKRAKGSRGKDFRLDSFRGHRVSSFRVRFRRRLVECRYGI…
>Mono_Dioscoreales_Dioscoreaceae_Dioscorea_zingiberensis
MADGGAAPNRPAQSSLDGALLLQMLHRPRQPNSHSTPEPPPPPPIQHDSLNLHHDPAVAAVGPSYPYPPHSFLRPPQPQSIPIPPGFSPRHWAPPPGFPPGVPVFHGELQPPPGDLYRELRFPQHQGPASTSNALANQPSGENSGFWAGREDRGLLNSSPGPRNLSIGGAGDGVHGRLPNRNPVNSSATIGSWNRGQNPRAVRSHDPVGRSRPRMERPAIPVKGRPAGPLGRPKGPAEWVSVNERSGGRHNVDNRQEVGNEKYSRSFPPPHNILVSKGNSSGVNKTSIGSHYNVENGVRIDSTEFVQRRNRGFTEGGHTEEAQEDSSDGDVEESGVFEAEIGTNQEGADGQDGKSAARVVNALADQLVDTLILSDGSASTNAVKRVKASRVKDFRFDSF…
>Mono_Asparagales_Amaryllidaceae_Allium_sativum
MSSDGGSGAPLDGGAFLLQLLRKPPQSQPPPLNQFFHDVPSPSHETLGSLNPPPPQLADPAVAAVGPTTYPSTSHSLLRVNGNQEVLHHRFSPPGLSFHQQLAPPPGFPSHPKQFAAGSPPVFRGDFVGNSGGGSNQHQRSGSNGNVNSYGKTNLNLDMFMYRAGSSSADRVFVEQKRDVSRNVHYKGQSSLQNDSMHKVGQQQNRKHDGYVRKNGFFEDMDRKRNDGRDKDRIFENSCNGDVPKKSDRDYDCLDDLPENLDLLLVSEETTEGSATKNANHLRSKDVRIDLFRGHNVSGQRARIRRRELRCRYDIDNFTPLFLSIYSSLVPADEEKRKQKQLLHNLDELVKQEWPTAQLHLYGSCANSFGVSNSDIDLCLAIDNVDMSKSEILLKLAEI…
>Mono_Asparagales_Amaryllidaceae_Allium_cepa
MSSDGGSGAPLDGGAFLLQLLRNPPQSQPQPQPQPRPQPLNQFFHNVPSPSHETLAALNPPPPQLLDPAVAAVGSTTYPSTHHSLLRINSNQEVLHHRFSPPGFSLHQQRAPPPGFPSYPKQFSAGSPPVFRGDFLGNSGGRSNQHQRSGSNGNMNSYSKTNLNLDMFMHKAGSSNADRVFVEQKRDVNRNVHHNGQSSLQNDTMQRVGQQPNRKHDEYVRKNGFFEELDRNRNDGREKDNFFENSCNEDLPKKSDGDYDCLDDLPENLDLLLVSEETSEGSATKNANHLRSKDVRIDLFRGHNVSGQRARIRRRELRCRCDIDSFTPLFLSIYASLIPADEEKRKQKQLLHNLGKLVNQEWPTAQLHLYGSCANSFGVSNSDIDLCLAIDNVDISKSG…
>Mono_Asparagales_Amaryllidaceae_Allium_fistulosum
MSSDGGSGSPLDGGAFLLQLLRNPPQSQPQPRPQPLNQFFHNVPSPSHETLAALNPPPPQLLDPAVAAVGSTTYPSSHHSLLRINSNQEVLHHRFSPPGFSLHQQRAPPPGFPSHPKQFSAGSPPVFRGDFLGNSGGRSNQHQRSGSNGNVNSYSKTNLNLDMFMHKAGSSNADHVFAEQKRDLKRNVHHNGQSSLQNDTMHRVGLQQNRKHDEYVRKNGFFEELDRNRNDGREKDKFFENSCNEDLPKKSDGDYDCLDDLPENLDLLLVSEETSEGSATKNANHLRSKDVRIDLFRGHNVSGQRARIRRRELRCRCDIDNFTPLFLSIYASLIPADEEKRKQKQLLHNLGKLVNQEWPTAQLHLYGSCANSFGVSNSDIDLCLAIDNVDMSKSEILLK…
>Mono_Asparagales_Asparagaceae_Agave_deserti_1
MADGGGGPPSFFINSANNRSSSSSSSSSTSASLDGAFLLQLLRNPPQSQSQSRQPQTPSPLSFVPHETLNPHLDPAVSAAGPNYPFPSGAFLRPTHHPPPPQETPPRFSPPLRSSFPAGFSRGGDQWASPGFPPQFSGSPPVYSGDFPRNSPIHQQDGGIRSGGKNLDSRSRGRGNAHSNFSAEPTYWQKPNSSMMHPQVPFDRNHCQGASSVNHRNAVSQRPGMMEQGMPPPAAAAAAAVHNQRVPSKERRDGKHSSNYNSNVNRFEYNPREGSTQYTVKREFLSRHGGESSDVHRTSQSSCQFDQSGGRGGMGRNHGFSDESDRERIFEDRDDFGSRKSGSRDSDDLPDLLGESLVLGEVTVENNVAKHSNSSRGKDVRIDLFRGHYVSCQRVRIRR…
>Mono_Asparagales_Asparagaceae_Agave_deserti_2
MADGGEGATGPPSSANNSANNRSSPSSSAPLDGAFLLQLLRNPPQSQSQQPQQQQKPSSVSFLPHETLNPHRDPAVAAVGPTYPFAPHAFLRLTHHHPPPPQETPPGFSPPLPSSFPPGFSRGGDQWAPPGFPPQFSGSPPVYGGDFLRNSPIHQQDGSISRNNLDCRARGRGNAQSNFSAEPTHWQNPNSSMMHPQLPLDQNHYQGASSVNHRHAVVQRPGMMEQRMPPPPPAAVVHSQRVPTKERRDGKHSSNYSNNVDRGKYNRREGSTQSTLKREFLSRHGGGSSDVHRTSTNSRQFDQSVGGDMARNPGFFDESDRERVLEERDGVGSRKSGSQDLDDLPDQLEESLVLREDTAENNVAKHSNSLRGKDVRIDLFRGQYVSSQRVRIRRRELEC…
>Mono_Asparagales_Orchidaceae_Phalaenopsis_equestris
MAEARRRHSFEEGPPSPVKHPSTSTSSSGSGNPQTLDGSFLLQLLQKTPQAASSSSSHLILPHEALPPYQDPAVAAVVPGFSFLPHSLLAHSQPASFSPTSWAPPGFTPPDVRNPNFSGGQRCFPMDDGRLGFTPSEVIPHSSALLNSNVRQGCPRPPHDGFLASNSTGNLSGKKVTGYRGQEEIASIRPPPGFGKAGFDGLAKFNSKMEGVSRSQIGSAGSNRQWRPHGRPEWRPDYNEEGRSAAAFKMLQRLESQKERTGRQDEKQRDGRILDNDARHRRLPNGYSVYREKHSHSYYPGPILNNCDFMGEKSSGDFDKDLMDNEIDEQSFQILEQLDHVEIGQISSKHEASNEDDLLGEQLTADRSDQQPSGEAKEKRNLRGKVIKFHYSVSSQRIR…
>Mono_Arecales_Arecaceae_Phoenix_dactylifera
MAGGGGGGGGGGAPSFSSSFSRDHTTGITGVQDKPSSSSLDGAFLLRLLQTPPQTQPSASPSPLLPNCPPHYHHDPAVAAFGPSCPFFPRDFRPPPPSYPPPPPPAAGHFPEALHFSLPPLSQHPGLWPPPPGFPPLGADATGSPGTGNHPFFWMDHQRLGFSAPNVGPLAAARPSSDLYGILGHPHPDRVLVDKIESSRKVSGSRGPEERNDLRPPLGFQFPAGRAAELDRGLAGQSLPKVSSAPWKAQAERSHGHFERNHFQAQAERSRGHFERNHFHGEKGKGAPFQRSGRIREQGTPLGPVHRPQGLEQWVATHERQDGDQKVVGRRERSWRDENHQSPSHPEHVVLQREFRHDHHRTHSDIHLKSQLKSQLVSSSQPINSSRHPVGESEKDANY…
>Mono_Arecales_Arecaceae_Elaeis_guineensis
MADGGGGASSSSSRDPATGVTGGQDKLPSSSSASLDGGAFLLRLLQKPPQTQPSAFPSSLPPNGPNPRHHDPAVAALGPSRPFLPPDFRPPPPSHPPHPTPPAGHFPEATLFSPPPFSVPPGFPPVLWPVFPSLGADAGSSHGPGNHPFFRIDQTLGLSTPGVGPLAAAPPSGDLYGIPGHPHQDRVLVDQIESSRKFSGSRGPEGRSDLRPPPGFHKFPAGRAAELDRGLAGQSIPKVSTPQWKGQAERSHGHFERTHFHGERGKDAPFQRPPHRPQGLGQWIATHERQDGDQKVGRRDRSWRDENRQSHSYPDDAAAHNREFRQDDHGERSDLTLKSQLRSRPVSSSQPINSHRHPIGKKDVGESEKNTDNDVDDGGKKARGHRLESSGQSEIDDIS…
>Mono_Arecales_Arecaceae_Landoltia_punctata
MADGGAAAWLPADGPGEHQSSSTPGLPAKRGPSTSAAQPVGDGGPGGYPQGPAATPSLTPGEFLLNLLQRRPQPQVEPPPPPLTLPGGGGGGAPAGPSIGGAFGPGVPVPRPGFHEFSTSPANHFPNPPPPWPDHRVFLLENWPPTTSESRPPPLPPPGFHRHERTSHIRHSPPQGRPPGFDTHLGFPAGQFDPRNSQSRHQNQPPQQLIFGSFGTPIGAQAHRLPQTTSTLSGHEQRKASDNRNSISGNSPKSHPLHSSKSHQLQGSQVFRYPNPDNLHSGRPLFPEKEPSDGRNRAPHSNGEILDRNPQIQRLEIRSVHEEHSQRREERIRDRGDELLSVELEESLTITEENSEASKSEAQSSRQKDYRSDFSRGHHVSSQRIRYRRRELRPRRDLA…
>Mono_Arecales_Arecaceae_Zantedeschia_aethiopica
MAGGGPGASSFYSSSSSSSSSLPPLSAEEATKLSAPPPSAARAPPAGGEFLLHLLQRPPQSRAIPPPPPPSAASGSGRGGGHEDPAVVAVGPSIPFLSLSTAAAAPVNPHPQGPPPWAGVGCPGFHQAPWAAAPSEFGPARPPPPGFHQHHHQYSHHYNKHNASQSGGAVSAAGFLAGPFDARDLRRKPGLSQQHREQQPPPERDGFPTEGTPLLFGSFASAGGGRVCHCDPYPPDKIDACRGGVQVHPDVSSARHPVAHNVSTGREFRDHEKERVLDSGSYFVVPSHPGSSWIPQPKAHHQWQSHPWRENGDRLGQKPRVSPQQRPGKAEPGKLPPCPPEKAKDVRKRVSSSNGRNGEHTLDELAVLPSGEPKRLPSNNESVLSRQLQRATQLDHSGS…
>Mono_Poales_Poaceae_Setaria_italica_URT1A
MADASSSSGGGGGGPHPSASSSTATPPSPASLDGGLLLRLLQNPPPAHPRAETLTAGPVAHHFFVDPAVAAVGPLFAAPTQMQGGCFPWSSASAPQPQQHLLRFPGPQFAPGEPYAALGGSGGGGRGFGSGDAVKAERPRPGAPPPGFGKPSHPPAAARDASNTFGGAPSRELNHHRPRGFGRTSNKELKTVPPFAAGREAVGRMPHGEPRAMPITGGRDVPAGMMYREQQQDCFLSRTPPDMNTNRSFGRMPLREQHTLPTTCGRALHGDQYTHATQAGRMQRSDWGQQEPHLTYTSQREQTWQGPSKEKGLRKLPNANAHDAFGKVPVKEVHHVTVPAGSSVAVGPKEDQVNGLEDGRIREVVLEHGIDGEVVAEAEAEARKFEVSYQKGKVRFAGQ…
>Mono_Poales_Poaceae_Panicum_hallii_URT1A
MADASSSGDGGGGGPHPSASSSTATQPSPASLDGGLLLRLLQNPPPAHPCAETLASGPVAHHFFVDPAVATVGPLFAAPPQMQEGGFAWSSAFAPQPQQHQLRFPDPRFAPGEPYAALGGGGGGRGFGSGDAVRAERLRPGAPPPGFGKPSHPPAAPRDASNTFGGAPSREQNHHRHRGLCRTSNKELQTALPFAGGREAVGRMPHAEQRALPNTGGRDAAEGVMYREQQQDRLLSRTPPDMNTSRSFGRMPGRMLHGDQYTHPIQGGWMQHSDQGQQGPILTNTAQREQMWQGFREEKDHDLLKLPNANVHDIFGKAPVKELHHVIVPAGSSVQVGLWEDQVNGLEDGRLREVVLEHGIDGKVVAEAEAKNFEVSYQKSKVRFAGQDEEEEDDGGEEG…
>Mono_Poales_Poaceae_Sorghum_bicolor_URT1A
MADAPSSSSGCGGGAHHTSASQSTATHTSPASFDGGLLLRLLQNPPSAHPREEFLAPPHVAAGAHHFFSDPAVAAVGPLFAASAQAQGGDFGWSSTSTTHLQQQPVFPDPRFAPGEPFAALAGRVFGSGDAVWAERPRPGAPPPGFGKPSHPPPTARDARNASGVVLSREQYNPRPMDFVPDLADVRDAVGRMPHGHGEQLSMPITGGCDVAVGMMCMEQQQDRFLSRTPPEINANGQLGRMHLGEQHTLPILGGRRLHGDQYMPPVQEGRAPHSGHGQHESCFTNPLQREQRWQGFREDKGYVSRKVPNANAYYTSGKALVKELHHVTLPAGSSVPVEIMENQECGLEGGRIGKVVLEHGIDGKVVVEESKSELSYENSKIRFAGHDEQYDGDDREDA…
>Mono_Poales_Poaceae_Zea_mays_URT1A
MADSSGRSGGRPTSASPSTATHTSPASFDGGLLLRLLQNPPSAHPREEILAPSPVAPGAHHFFSDPAVAAVGPLFAASAQTQGGDFGWSSTSTTHVQQQPRFSDPRFAPGDPFAALGGRGFGSGDAVRAERPRSGAPPPGFGKPSHPLPAARDARSASGVVLRKEQYNPRPVDFVPALADVRDPVGRMPHGHGEQFYREQQQDRFLSRTPPEINANGQFGRMPIGEQHTLPILGGRRLHVDQYMPPVQEGRAPHGGHGKHESRLTNPLQREQRWQGLREDKGYASRKLPNVNAHYTSGKALVKEVHHLTIPAGSSVPVEITENQASGLEGGRIGKVVLEDGIDEEGVVEASKFEVSYEKSKIRFAGHDEQDDGGDREDAIIEQMAQNLLIDGNGDAKGV…
>Mono_Poales_Poaceae_Oropetium_thomaeum_URT1A
MASSTGGGGGGPHPLASSSSSSLSTSSPSSLDGGFLLRLLQNPPPHPRGQTPAPPPGAPSGSPHHFFVDPAVASVGPLFAASPPVQGGGSLWPYPSSPQAQQQLRFPDLRFAPATDPRAARGRGRFAAADAIRAERPRPGGPPPGFGKVLHQSAGNSEPPNAFGGMLNREQNQPRPRGFDSKTLNKEPWAIESDHGAFGILGRNPHGDQFMAVTTGRDSVGMMYREQRQDHFLSRTPPDMNDNRPFDKMPFREPHTLPSVGGMTLHGDQHTAQITGGRMLTRGQGEIDTRLESMQQRDTRWQGNREEKGRTTQKLPNANVRDLYGKAPVKEMHHVTLPAGNSIPIDVRDDVNGLEDSGFRELGLRHGVDGEVVVEAKKFDVSNQKSEIRFAGQDDEDGD…
>Mono_Poales_Poaceae_Arundo_donax_URT1A
MASSGGGGGGGGGAGGAHPSASSSAANHPSPASLDGGLLLRLLRNPPPHPRAQTPAPPPGAPGPQHFFVDPAVAAVGPLFTNPPQMQGGGFSWPSPSAPQMHQQQQLGFSDPRFAPSVDPYAMLGGGGFGAADAVRAERPRPGAPPPGFGKVSHQAAACREGPNAFGRMPNREQNQHRPRGFGSRTSNKEPLTTEAGLEPFGILGRNPHGEQHMPITGGRDTAAGMMYREQRQDHFLSRTPPDTIVNRPFGRMPHGEPHTLPTAGGRTLRGDQHMPPIRGGRMLPKGQGQLESCLANTPQKEQRWQGHREDRGQDRGHASWNLPNVNVHDRFGKTPMKELHHGTVSVGSSVPVDVTEDRVNGRIREVGLEQRVDGEVVAEARKFEVSYQKNEVRFAGQD…
>Mono_Poales_Poaceae_Oryza_sativa_Japonica_URT1A
MASASSGGAGGGGGGGPHPSASPSAAAGVPSSSSSEASLDGGFLLRILQNPPPQTRHQAPPPVAAAAAAAAAGPQQVFVDPAVAAVGPAFPSASPQLQHGGGFAWPSPASNPQPQPQPQLRFPDPRLAQPLDPYVVLGYGGSGAVDGVAGSRAVKPRSAAPPPGFAKASHPPSSSSRETLNAFGGMHNREQRREPSHQHPRGFGRSLEKEQRVVQPSAGGHEALGVAPPRELHTMQTTGGRDMAAGTMYREHQQRQDHFLSRTPPDGNGPGPFGRMPRGEQHMHSATGGRMHHGEQHMAPVVTGGRLPHMGQRPQDHSLSNLPRREQRWQGHGDLKGHASLKPPNTNVHGMFSMMSVKEPHQAPMPTSGSVAMDVREDRGKKTVAEANGLEDGVVGEVG…
>Mono_Poales_Poaceae_Brachypodium_distachyon_URT1A
MADASSGGGRGRGAPRPSTAANLTPSTSAPSSLDGGLLLRLLQNPPPRPNQQQTPVQPLPEQHNFVDPAVAAVGSLFPYPPQVHGRGFAWPSSSAATQPQLRFPDPRFAQPSDPYAERGGAGLGSVDGVARSRGEKPRTGAPPPGFGKASPPGFGNASHPREVQDVFGGMQQNMEQGRESNHQHPKGFGRAQNNEHQMMPPFAGGQGVLGRLPHGEHHTPPITVGRGTASGMLYMEQQQDRILSRTPPDANAHGIVGRMPHGEHHMPQFAGGRLLPGDHHSHPSTGGRIPHQGQRQQQPGLANMSQHEPRWQGHGSQKLPNANVCEMKVKEKHQVIVPASTSVGVDVREDRGKKMLAETNGLEVDGVGEVGYEHGMHGRVVVEGSNFEVPYHKGEVRFA…
>Mono_Poales_Bromeliaceae_Ananas_comosus_URT1A
MAASSSSFDGGAFLLRLIQKPPQNPNPSSPLPPPPHLPQSHPFDPAVAALGPSLPLPTPPEWPSSPPFSLPHGLWASAPPGFAPLGLDPRAPNHRPFPLDRQIPELPLRGLGTSPLGPPRSELYANTAGRNQPVPSIRDLGSRVVEERRHLKPPPGFGKVLVRQEVKAEPEKPRAFVVSAKEMQVGSMKMGRAEGVQRNDIHLSQPHREEKFVHKEFSQLPKDLFGTSGRHSGEEKDDEEYEKDLDNEVDGKNITRIQKFESSYRSNVSVLVESSKDDLREEDGLGDQIMGSLGLGDDAEVKNAVARISSKRGKDFRTDFSRGHRVSSQRMRIQRRVMPCRRDIDAFAPSFLAIFESLVPAEEEKAKQRQLLLSLSKLINKEWPNAQLYLYGSCANSFG…
>Mono_Poales_Poaceae_Chionochloa_pallens_URT1A
MASSSGGAGDGGGGGSHPPASSSAANLPSPASLDGGLLLRLLQNPPPNPRAQTPAAAGPQHHFFVDPAVAAVGPLFPAQPQMQGGGFAWPSASAPQQQHRLHDPRFAPSADPYAALGGGGFGAADAVRAERPRPGAPPPGFGKALHPAAAGREAPSVFGGMPNREQNQHRPRGFGRTLNTELRTTEAGQEAVGILGRNPHGEQHMPITGGRDAAAAAAGMMYREQQQDHFLSRTPPDMNANRPFGRMPNTGGMTLRGDQHTPPITGGRMLPRGQGQLEPRVTNTPQQRWQGHREEKGHASQKLPNANVHDIFGKAPMKELHHVTLPAGSSAPIGVREVRVNGLDDGRIREVGLEHGVHGGVVVDARKFEVSYQKSEVRFAGQDEEEDDEGREEDVMIEQ…
>Mono_Poales_Juncaceae_Juncus_effusus_URT1A
MDAGGGGAFLLNLLQRQQSQSSSSLLPTQPQTTSSRHVDPAVAVMGPTHTMPYNLFPPPPPVDPATVLSSSPSLPFHSSSSQMFPGNNDQQQFAPPLNYRQNFNLPDLGPNQGYQVGGINGVIKEDYNNSANLMAYDEFQRRNQQQFVPPMNLNINISTMARDFGSNQGYPVGDNGGMRDMYNANHNMRDISQSTNQQYISLLNRHQRPDLSANLGLPNGYNENLTRNQRIQDAQKLFDLISQREREERIFQRPIHPSQQINQFPNLNNYDGINYPNRGNLNGNDNYNPTQFLSSHNSRDLGKWVNPNEKENTVTLDKFEIFSKKSETGFVNSNQNNASFVASSSDTSKEEEREEDLLTEQLTESLVLDDKNALVPSKNFVRNKEYRCDFRGQNVSSQR…
>Mono_Poales_Cyperaceae_Eleocharis_vivipara_URT1A
MAEGGGAPPDPFTSGRRTGASAFSQDGGAFLLQLLQNPPQSSSLPAQNPNLHHQQPMNPRHVDPAVAAVGPSLPYNLSPQLDPNPSYILSSSPTVPFPSLPHGTHPNAIFNHANNNQQFVSQQSYQQMQGFDFPTVGRNLGANQRYPIGINGDMAHDAAFQRNSQHILSQLNPSFALSNMGRDMGTNQGYPIGINGAVREENRNQNLYDLFQNNSQHLGSQLNQHQRLNFPTMGHRHDLGTNYGFPSGNKGIMRDESRNQRAVHDASGLLDKVLHREWEERKQQSSVYASSLNLHSANQFPPLGRHQGFGSHGIGTAPLERDERRKDQHNPHLDVSRFSGEEIIKAQKFQIASKKTEIGFVGSNSSEISLVASSSEDFKDEEGEEDLSEQLMESLLVSE…
>Mono_Poales_Poaceae_Setaria_italica_URT1B
MAAENSARPVADGFLRFLIPAPKPRRPAAPAAAARLEPPHRLVAPPPAVPVLRPEERLHIVPPTRPAWLPPPAPRKPSPPSHSPSPGDAGARPRPFPPAFNEPRTRNAGRFGGRGNGARGRSPGVTAHKGGGGRSVPQRSKPAGVVHKKKAWVAVEKKGEDAGDEDRAAGSEGYSGGDEAGIEAEDQLEPEDEQYTGGHREGLDREDDANNSLHMAANQERSDGGGGGDERISEQLVSQSNQAPQLSGRMRRWQVECRPEIDTFTPGLLALYESLKPSEEHKSKQNQLVDSLTKSVSKEWPDAQLHLYGSCANSFGTSHSDVDVCLEMETGTESTAEALLKLADVLRSDNFDNVEAITSARVPIVRMSDPASGFSCDICINNLFAVANTKLLKDYAQID…
>Mono_Poales_Poaceae_Panicum_hallii_URT1B
MASDARAAEDGGAPPPRPVADGFLRFLIPAPKPRPAAPTTAPARLVPPHRLVAPPPAAPALLRPEERLHIVPPTRPDWLPPPPPRQPPAPPLRSPSPWVRPRPFPPAFGEPRTRNAGRFAGQVNGARGRSPASVAHSSGGGRSGSQKPKAAAAHKEKKAWVAVEKKGEDAGDDDRAAVSEGYSCGDETGTEAEDQLEPEGEQDTGGHRRGLDREDDAKNSLDMAANQECSGGGGERPSEQLVCQSNQATHSRGRMGRSQVECRPDIDTFTPGLLALYESLKPSEEHKSKQKQLVDSLAKSVSKEWPNAQLHLYGSCANSFGTSHSDVDVCLEMEIGTASTVEVLLRLADVLRADNFDNVEAITSARVPIVKMSDSGSGFSCDICINNLFAVANTKLLKD…
>Mono_Poales_Poaceae_Sorghum_bicolor_URT1B
MAGGDDAQDHAATEDPPQRAPDPFLRFLIPAPKPRRAAPTALLQPPHRLIAPPELVMRPEERLFIVPPTRPDWLPPPPRSYQHSPSSSSSTGAVARPRPPVPPPPPPPSPSRRYHSSSPSPRPRPRPPFPPPTNDPWARNAGRFARQFAGVHVNGNARRGRSPVVPLPHDGGARFLPVPLPHDVGFQRPKAAAAAPHKEKEKKAWVAVQRKAESGARDEDRAAALSEGYSGGDEGSVEAEDVLQPQGKGEQQEDDDANRRLLLIDQQDDDVESSLPTDGTLDCSGRAGGGDRPSEVTPGPDQVPRLQGRMRRPEAECRHDIDTFTPGLLALYESLKPSEEHRSKQKQLVDSLAKSVSKEWPNAQMHLYGSCANSFGTSHSDVDVCLEMETGTQDAIEVL…
>Mono_Poales_Poaceae_Zea_mays_URT1B
MAGGDAKDHAAEAPPPRPVDPFLRFLIPAPKPRPTALTRTEPPHRLIAPRAPVPALLRHDERLFIVPPTRPDWLPPPRPRPPVPPPPPPHPSRRYHSPPWPGAAARPRPRPPTNDLRARNAGRFAGAHVNGPRGRSPLDGGARSLPAFLPAPHPHDAGFLQRPKAAAAAHKEKKAWVAVQRKAEGEDRAALCEAHSRGDEGGVGEAEDQPQPEGEGEREQRQEDDGDRRLLLMDQQDDEKNDDDVKRSLPTDGTQATPPPNRVPRLQGRTRGSPAERRRDMDAFAPGFLAVYESLKPSGEQRSKQEQLVDSLARSVRKECPHAQMHLYGSCANSFGTSHSDVDVCLEMETGAESAVEVLVRLADVLRADGFENVEAITGARVPIVRMSDPGSGFSCDIC…
>Mono_Poales_Poaceae_Oropetium_thomaeum_URT1B
MAGDDHAAVDGFIRFLLPAPKPHPAAPSPSSRLLPPHSLVARPLALPRPHPEERLFIVPPTRPDWLPPPPPPGTGLKPRPPNEHRIRNADRVAWNGSGNGRRERFPVPFPANGRRERIPVAFPPNGGGRAGPETRRVAVHKNKDKKAWVAVEKKGEGAGVGDEDQAGISEGYSDGDEGDDQFEVDGEQEGSGCRQRPNQIGGEKNSLAVPASVHESGGEQRPIENLMPQSIQAPRRMRGRQVECRHDIDTLALGLTALYESLKPSEEQQSKQQQQLVDCLTKTVSEEWPNAQLHLYGSCANSFGTSHSDVDVCLQMEIDTGSTVEIILRLAEILRNDSFENVEAITSARVPIVRMSDPGSGFACDICINNLFAVANTKLLKDYAQIDQRLLQLAFLVKH…
>Mono_Poales_Poaceae_Arundo_donax_URT1B
MSGDSGASTDEGAKLLADGFLRFLLPAPRPRPAEPSPAARLVPPHHLVAPPLLLPRLRPEERLFIVPPTRPSWLPPPAPPRPHPPSPGAGVKPRPFPPANERRARNAGRFAGNGNFSRGRSPGPFLPNGGGGRPDSERRKAAPPKEKKAWVAVEKKDEDAGDEGRAAVSEGYSVGDEGGIEVEDHLELEGDQDGGHSQLLDRQDDVTNSQAMAGNHECPDGGGERLSEHLMTQSNQAPRLRGRMRRWQVECRHDIDSFTHGLLELYDSLKPSEEHKSKQKQLVDSLTKSVSKEWPDAQLHLYGSCANSFGTSQSDVDVCLEMEIGTGGTVEVLLRLAEILRTDNFENVEAITSARVPIVRMSDTGSGFSCDICINNLFAVANTKLLKDYAQIDQRLLQL…
>Mono_Poales_Poaceae_Oryza_sativa_Japonica_URT1B
MVGGEPLRRRRHLADDGFFRFLLPSPKPATTTTTTPPPAALFVPPHRLIAPPVPLPQPPRPEERLFIVPPTRPSWLPPLSIPPPATATAPPPTRCPPRRMGNGGGGCFGGRSGVVGWRYGGFVGNGGRRGFERRRVGGGFIGAANAGEATGGERRAVVRKREKKVWVAVEKKGEDCGGGDEDQAAMGAGYAGGDERDEQVDVDDDEQDDGDGDDPFDVAADHDLLAVVADGAGSEKPMEQLGSPPDQPPPPPPRQRVGTRRWRVERRHDIDAFTPGLLSLYESLNPSEEHKAKQRQLIESLTNSVSKEWPNAQLHLYGSCANSFGNSHSDVDVCLQIDTAAEENIAELLLALAETLRKDDFDNVEAITSARVPIVKIADPGSGLSCDICVNNLFAVANT…
>Mono_Poales_Poaceae_Brachypodium_distachyon_URT1B
MAGGGDAPKPLIDGAFLRFLLPAPKPAPAPEPSPPARLAPPHRLVAPPLPLPCHPRPDERLLIVPPTRPDWLPPPSPPPPNPPPPRAAFVPGPRPRNAGRPTATRRMFESRGRENEKPRPVRRLAGDFAWNGARTAGSERRSVRVPVAKTNCGEVLAARAGTRRAAAAAQVQRKEKVWVAVGKKVGSGNGGSDAEDPAAAGGGYAGGDEAEGSVEADEKPEPEDDTDELDGDGLLPGEEMGNYLLGAGDHDRHPGDDGGEETTENLVSESNGLLRLRVKMRRGWIECRHDIDSFAPDLLSLYESLKPSEEHKSKQTQLIDSLAKSLSKEWPNARLHLYGSCANSFGTSHSDVDVCLEIEIGTESTVEILQRLADILHGDNFDDVEAITSARVPIVRMLD…
>Mono_Poales_Bromeliaceae_Ananas_comosus_URT1B
MSGSGDVTGDDDNPPFSGLLLKLLSKPYHSQPSSSSAAAPPPPENPAATSAASSSFLVPPHKLMAPPPPAEAAEAADRRVVFLPRTAFPDALPLSWRFQPGALLPPSPPPPPLPTPPIPNPGLRQREAAPVSGVRGERSWSGGWGGNGNGIGIRNRPGGSGGGEGDLCSFGGSRREERRMPRRQCAPIERYHDRSAKRWGADDRARRRHEWAPTAAIAPRENKPKVRKEWVPLKGKRVGNCELECNGDEFDCECNNNGSGSEGDREESVDSLPSDAAGERKGAHQEDDALEEEMIDSLELNDDLDCRKMEISSKTWSRKELRSDALRGHKISSLQTRARKSQRERPCDIETFTPSFFSLYETLIPAEEDKANQEHLLSLLAKSLNKEWPEAQLHLYGSW…
>Mono_Poales_Chionochloa_pallens_URT1B
MAGDAHADAEKGGTGKPLADGFLRFLLPAPKPRAAAPSPPARLVPPHRLVAPPLPLPRPRPDERLFIVPPTRPSWIPPPPGTGVKPRPFVPPANEPRTRNAGRFAGNGNGARGRIPGAFLQNGGGRAGSVRRKAAAAAAAQKEKKAWVAVEKKDEDAGDEDRVAVSEGYLDGNEGGLEVEEQLELEGEQESGGHPPRIDQQDEVKTSLPMDGDQECPDDGGAGGERPSEEVILQLNQAPRLRVRMRRRQVECRHDIDNFTPGLLALYESLKPSDEHKSKQKQLVDSLAKSVSKEWPNAQLHLYGSCANSFGTSHSDVDVCLQMETGTESTAEVLLRLAEILRTDNFENVEAITSARVPIVRMSDPGSGFSCDICINNLFAVANTKLLKDYAQIDQRLLQ…
>Zingiberales_Zingiberaceae_Zingiber_officinale
MADGRDGAASSSSSSFDKATGPQGNTATSAAAPSILDGAFLLNLLQKTPHTSRPSVSAPQHYIDPAVAAVGPSHSFLPNEIFRPPPPGHFSEHLLFPSPPLSLPPGLFPPGFPAPGSDDVSGAANLGNRPFFPFDHQRLGFSAGGVHPLAGPRLRNDLAHNHGQSLSDSVRAEHMVAGQNSVLQGPNDRSADILVSGNLQNVQALTHARVPIVKLMDPITGLSCDICVNNLLAVVNTKLLKDYAQVDIRLRQLVFIVKHWAKSRRVNETYQGTLSSYAYVLMCIHFLQLRRPAILPCLQAMNVTYNVTVENTNCAYFDQVERLREFGVRNKESIARLLWSFFQYWAYHHDYTNDVISIRTGSFISKEAKDWTRRIGNDRHLICIEDPFNISHDLGRVVD…
>Ranunculales_Ranunculaceae_Aquilegia_coerulea
MNTGGGGGGGGGRGPPPQQPPQPSLSPTNGGEFLLQLLQKPQQQNTSTTTTTTTTTHPLHHLLHHNNHPSPPPLDPAVAAMGPTISSFSSINGHDQSNSNSNSNSLPPWLLNPSPSPTITNNNNNTPWGLAGLPPPPNLQFTGNHHQQHQQLQQSQFFADEFQGFGHLGGNGILGHQPSVRPQQQKQQEQNMMMFGSLPSDIKNLEKVLNGNLLDQRSREVNWMNVVDSQFGVQQDGQVKSSHIWSNANRNLEFDGKLNLHAPHQWNNYPNHEQARGGGERGREQELVQPRKIPVLEPRNAPPGFPTKPKGLDHQWGSMSGMPELERNVDREESSRGKMNHKVNQSYNNDEMLRNNLPASGGIHADASSRLHLSGQIDHPGPREGSKLHSVPAVDIEES…
>Ranunculales_Berberidaceae_Sinopodophyllum_hexandrum
MIGGGGGRGSGRGGASPSSSNSGGQFLLQLLQKPQPQPQTHPNPHQDPAVAAMGPSLPFQSNGHDHSPQPWVNQPCLPHEFFPPPPSPWPIPVPHPSSSQFPVFPEDFQRLGLLGNGKPPTLHHHHHNSNRRPLDDPEIGFNSSQNHPEFDRQLNSRNTSHYAPHELIRGAGRGEGWGRKEEPVQPVQPVHHSPPPGFHHKHKGLQHNVDRELGSWDHSPNNNDHMLRNHGNGSSRLGLTRQLDHPGPPMGSKLHSVPASHIEESLANLQRQAVEQEIKHRSERQGNWNMGGRPGQDDLADKFMETVVLRDRFEKKNGVTNYNDFRDKDFTSKEFRELSAPGQRMRNHRRVVGCRSDLDRMNAPFLKIYESLVPSEEEKTKQKQLLTLLEKLVNKEWPK…
>Proteales_Proteaceae_Nelumbo_nucifera
MTAGGGGASPPPPPTPISGGEFLLQLLQKSPQPQIPPSTPPNTSSSLTPPQSLPVDPHHPLDYLNDPAVAAMGPTLPSPPWPSNGRDLHPPWPNATNTPHPLNAHLPPFPQNPWAFPGFPPPGTDGLDYHRSSRYPGNHRLVAEELQRLGPFGNLGAGGNLLQLQQQQQESMLMFGSLACELRSHEGLSNGNSSQPPALGVDGVNLEAQFNIRKDQEGVLGSKTSYGSEFCSPSSVNSSRNWQFDSPQQRNPVLNEQGRVGTALGREQHPGPGFQRSVLPEPKRTPPGFPNKPKGTGQRGSFSGRRDFNHNVDKEAATQSEMNHAVFPSFDNDGMIRRQTPENTRLQDDASSTLGLHRQLDHPGPPSGSNLHTVSALDAEESLANLHAEVAQEGRLPPY…
>Proteales_Proteaceae_Banksia_hookeriana
MTSGGGGGASPPHVANSGGEFLLQLLQKPHQPLQPQTPSGAAALTSPPQPTNAANFAATPAPSPSLPVEQRDLHNHYHDPAVAAVGPTIPYPPWPSNGHDLRTTPPWPPDATTHAPYPYNFLLPPLPQNIWGPTGVPPHGIDGLDHSRSSHLPSSQRFFIDDLKKLGLSDSLDGVGNPELRHQHQQHQHQQQTQPRESTLMFGSFPCDLLSNKGLPNGNSSHSQIRRVDRVNFEAQFSVHQERERTVGSRSSDGPDFHSSPPLQSNWNWPLDRQINFPGDRQGNYALHEQERDGASLGKEQLPGFQSSILPEHRRTPPGFPHKPQGQGHWVSEGQESRDELKRLVHSSYNEDRVMRRHAPEDLGILGDASPRLGFTTQHERPGPPRGSNPHSVPASDFE…
>Saxifragales_Crassulaceae_Kalanchoe_marnieriana1
MSGGGGGGRDPPLTGGEFLLSLLQKPRNSHSPSQPHPPRQPQHHNQQQQQQHQYLQQQQLQHQASDLAVAALGPIAFHPNGNGGDLNWSQGQPNFFLRGFNPAAWNPVGAHDGGGGGVVGNSNGGGGGLGLGLGLGFQPQQEAVLRFGSFSAPIPSREGLLNGNLGPGNVGMFNFDVSRDRILSDDDRNGVREQKQLSGPLLRPPSRAPPPGFSGAGSKVGLLDRREQSVSLGRDIVVEEGMSSDVSESDLAGSRILCGLGLSRQLDHPAPPTGSKLQSVGASDVEESMRVLHANVCVEKEHAFPDKDLLANDDEFDELNKKIVDSLGIEDVGVDDNSKKVQKNREKDVRSDTRGHQLLSQRMRIYKRQLECRADIFRLDAPLTAIYESLIPTAEEKAK…
>Saxifragales_Crassulaceae_Kalanchoe_marnieriana2
MSGGGGGGQDPPLTGGEFLLSLLQKSRHSQPRPPHQPLDQQRQHLQQQQQASDPAVAALGPITFRPNSSNGHDLNWSQVPPSFFLHGFNQAAWSPIGAHAPPGFVGDGGGVGAIGNSNFAAQHNGGGGRGLGLGLQPQQEDVLRFGSFSAQIPHRESLQNANLSSGNAGVFNFDVSRDRILSDFDRIGVRDSKLSGPLLGPPSRAPPPGFTDVGRGVGNLERREHNVSLGREGIIREGMRSEVSEGDLTGSRILGGLGLIRQLDHPGPPAGSKLQSLGASGVEESMRVLHANVDGVRRHVLPNKDFLDVNDDDEFHELNKKIVDSLGIDDVGVDDNSKELSKKREKDVRSDTRGHHLLHQRMRIYKRQLACRADILRLDAPLTAIYESLIPTAEEKAKQ…
>Saxifragales_Crassulaceae_Kalanchoe_marnieriana3
MSGGGGGGRDPPLTGGELLLSLLQKPRNSHSPSQPHPPRQPQHHNQQQQQNQHQYLQQQQLQHQASDPAVAALGPIAFHPNGNGGDLNWSQGQPNFFLRGFNPAAWNPVGAHDGGGGGVVGNSNSGGGGLGLWLGFQPQQEAVLRFGSFSAPIPSREGLLNGNLGPGNVGMFNFDVSRDRILSDVDRNGVREQKQLRGPLIRPPSLAPPPGFSGAGSKVGLLDRREQSVSLGRDIVVEEGMSSDVSESDLAGSRILWGLGLSRQLDHPGPPTGSKLQSVGASDVEESMRVLHANVCVEKEHAFPDKDLLANDDDDDEFDELNKKIVDSLGLEDVGVDDNSKKVQKSREKDVRSDTRGHQLLSQRMRIYKRQLECRADIFRLDAPLIAIYESLIPTAEEK…
>Saxifragales_Crassulaceae_Kalanchoe_marnieriana4
MSGGGGGGQDPPLTGGEFLLSLLQKSRHSQPRPPHQPHDQQRQHLQQVSDPAVAALGPIALHPNSSNGHDLNWSQVPPSFFLHGFNQAAWSPIGAHAPPRFVGDGGGVGAIGNSNFAAQDYGGGGRGLGLGLQPQQEDVLRFGSFSAQIPHRESLQNANLSSGNAGVFNFDVSRDRILSDFDRNGVRDSKLSGPLLGPPSPAPPPGFTDVGRGVGSLERRERNVSLGREVIIREGMRSEVSEGDLTGSRILGGLGLIRQLDHPGPPAGSKFQSLGASGVEESMRVLHANVDGVRRHVLPNKDFLDVDDDEFDELNKKIVDSLGIDDVGVDDNSKELSKKQEKDVRSDTRGHHLLNQRMRIYKRQLACRADILRLDAPLTAIYESLIPTAEEKAKQRQLL…
>Vitales_Vitaceae_Vitis_vinifera
MHGGGGGAPAPPPSNGGEYLLQLLQNPHHPQASAAAAAARTPQATTRVPVPSSPLQSLSLDPAVAAVGPAVPFPTLPSNGYDLPHPWANPPNYLIQGLAQNPWPPQTPQFIGDRELLGEDGRRLGFDVRGKTVQHQQHHKLMFGSFPCEIQNHGGLVNGKSLENPIPGAIREPLVGKFDALKNHKMGLDPIWNLNSHHNASQQEQERRTVGWGTHQQGEFSRSGPPPGFPSKARAVGNCDSGILRRGLEDKVNKGNVTANDYDEKVRRLSPRHVDNHGNASAQLGLTGQLEHPGPLLASDIEECLLNLGAEIDGVGDRVRHQKQGMRREGQGNLDDLSEEMTGSLVLEDGSQDKNDTNQHHNSRNRDFRSDTRGQRMLSQRVRNLKRHMECRRDIGTLN…
>Fabales_Fabaceae_Acacia_koa
MTGGGDAPLPPADNGGEFLLSLLQRPPNHPHPPQQPPLTAPPPSLQHQQQSLTLDPAVAAIGPTIPIMPPWPSNGRDPQPHLPSWPHTISPNYPPNFLGLPHNLFPPPRLPVDHFPGNPIPVGNIGVAHGDDLRRLGFPVDPSGGIRIDAFVQQQKQHEHKLKFGSLPSDVLSGEVSSDGNSLLNLMFNVGTGRESGLSRSFNGLDRNVHLNPKAASSTNSSVNAVGNPHYDARDQDRRVSGRGNNYHGGNYRPETRQLPTGFSNKAKGRGYWGSGSRRRGSDIHDGREAANSGALSGEYENVTTEKERVGKLSSERRNRRGNKSSEAGLPEQLDRPGPPSGSNLHSVSRSDIEEVRNNFQSKIVLDSVGDKYHGVGMSKEDIIDSGSGFGEQLVESLL…
>Fabales_Fabaceae_Arachis_duranensis
MNGGGGDPPPPSNGGEFLLSLIQRPPQHHHQPPPPPQSHHQNQPPPPPQLQQQQSPAALDPAVALMGPTIPFVPQSPWQSNGHDHPIPQLHHHHHHQQQQNHLQLPWPHSLSYPQNLFGLTHNPFAPPPGVPQTQTLTPIPNSNIGIDDLRRLGFPVETAATTTNISNNSNIRVDAFVQQQKQQELKLKFGSLPNDAFAHEVPPNGAVDSLLYLKLNNGNLNFHVEPHKQGPKFSNSAGNFDVVEQDRRGVERGNHNNNININNNSFHGGGGNLRSETSRAPPPGFGNKQRGKGHWGSGGRRKGSEVDDDRAMPVDSGGLGGRIESVHPRKENFRMVSGERSGGRGNVGREMGILEQLDHPGPPAGSKLHSVSGADVEESLANLKIGDADDDDGDGDLD…
>Fabales_Fabaceae_Arachis_hypogaea
MNGGGGDPPPPSNGGEFLLSLIQRPPQHHHQPPPPPQSHHQNQPPPPPQLQQQQSPAALDPAVALMGPTIPFVPPSPWQSNGHDHPIPQLHHHHHHQQQQNHLQLPWPHSLSYPQNLFGLTHNPFAPPPGVPQTQTLTPIPNSNIGIDDLRRLGFPVETAATTTNISNNSNIRVDAFVQQQKQQELKLKFGSLPNDAFAHEVPPNGAVDSLLYLKLNNGNLNFHVEPHKQGPKFSNSAGNFDVVEQDRRGVERGNNNNHININNNSFHGGGGNLRSETSRAPPPGFGNKQRGKGHWGSGGRRKGSEVDDDRAMPVDSGGLGGRIESVHPRKENFRMVSGERSGGRGNVGREMGILEQLDHPGPPAGSKLHSVSGADVEESLANLKIGDADDDDGDGDLD…
>Fabales_Fabaceae_Arachis_ipaensis
MNGGGGDPPPPSNGGEFLLSLIQRPPQHHHQPPPPPQSHHQNQPPPPPQLQQQQSPAALDPAVALMGPTIPFVPQSPWQSNGHDHPIPQLHHHHHHQQQQNHLQLPWPHSLSYPQNLFGLTHNPFAPPPGVPQTQTLTPIPNSNIGIDDLRRLGFPVETAATTTNISNNSNIRVDAFVQQQKQQELKLKFGSLPNDAFAHEVPPNGAVDSLLYLKLNNGNLNFHVEPHKQGPKFSNSAGNFDVVEQDRRGVERGNHNNNININNNSFHGGGGNLRSETSRAPPPGFGNKQRGKGHWGSGGRRKGSEVDDDRAMPVDSGGLGGRIESVHPRKENFRMVSGERSGGRGNVGREMGILEQLDHPGPPAGSKLHSVSGADVEESLANLKIGDADDDDGDGDLD…
>Fabales_Fabaceae_Cajanus_cajan
MNGGGGDLTPPPANGGEFLLSLIQRPHSNPHPRPQSPAIDPAVALIGPTIPVGARPWPIAGADQAHQHNHPLHHLPPWSHTLSSPLYPPNFFGLPHNPFPPPRTHFPAVTPNAVTNGASLTHDLRKLGFPIEENTAHAHTQTHTNNSNKVNAFVQQQELKLQFGSLPTVAYSAAEVSSNGDSLLNLKFNNRGYDGYDGSLHVDHPNSNSSGNVVVQGNHDVVEKERRGLGGYRTSGSFSSERVPPGFANKNRGKGLEGSRRDRVGEMGGGRNENLYGKREGVRMVSGERSNVKGNVVREMGFVDQLDHAGINLHSVNETVIGEVGVRDSKHKGGGGLRVEGVPQSGGSGADADVLGEQLADSLVVEDESDDRSNSKQRRGPREKDARSLDSRGQHLLSQ…
>Fabales_Fabaceae_Cercis_gigantea
MTGGGGDAPLPPASNGGEFLLSLLKKPQHNPHPQLQPTLPPPQPQQSPTLDPAVAAIGPTIPFVPPWSSNGHDPQPLLPPWLQALPSPYPPNFYGLHQNPFPPPRVPGNQFPVSPVPVGNIGITFGDDLGRVGFPIDTGAHRIDAFVQQQKQQEQKLKFGSLPSDVFSPEVSSNGDSLLNLKFNVSQEREGGWNRSYNGLDKNLQLDPKATSTSSLNSNMNVNVVRHVNHDVREQERRGVGRGNSHHSGIYRSMPTPETRRPPPPGFPNKPKGYWGSGTRRRGSDLNEDREVANSGEMSDINESVTPEKGRVRTLPAERSNSRGNKSREVGLREQLDRPGPPAGSNLHSISASEIEESLLNFRSGIVEGGVGVKYQGVDKPKEEDIPNHGRDDSELDEL…
>Fabales_Fabaceae_Cicer_arietinum
MNGDGGNFPPPQSNGGDFLLSLLQKPHLQPSQPPTIPPLQSLTIDPAVAMMGPTIPISTSPYLTNGHDHPNLNYLPHHPHPNFPPWSHTPSPYTQNIFGLTHNPFSLPQIPETHYPNTNPLHFNNGVSLAEDLRRLGFPIEGNNNSNSVNSFIHQQQQQHQLNELKLQFGSLPTVSFANSSPVPSNGNYNGFDRNNNNQNHNHNHDAVDYERRGVIGNFRSTGISTEQIRVPPRFVNDTRGKGYWGSEVGEVELNGRNENLFRENVRIGFGERSNNSRGNVGGGHELRLPDQIDHPGPPSGSKLHSDVVVDDDIDAVGEQLADSLLLEDELDDKSSNSRRRRGPRDKDARSSDSRGTQLLSQRARSYKRQMMCRRDIDNLSVPFLAIYESLIPPQEEKL…
>Fabales_Fabaceae_Glycine_max1
MNGGGGDLPPSNGGEFLLSLIQQRPHQPHPHPPPQSPAIDPAVAAIGPTIPVAPPLWQILSADHPHHHHHQPHPHHLPPPWSHSLSSSPLYPPNFFGLPHNAFPPPRTHFPITPNSVANGVNANINLAHDLRNLGFPIEESHNNNNNNNKVDGFVHHHHQQQQQQHELKLQFGSLPTVAYSAAEVSSNGGDSLLNLKFNRVDHPTSNSSGNVVVQGNHDAVERERRGLGGYRAGGSLPPETSRVPPGFGNRTRGKGLEGRNENLYDRREGGRMVSGERSNVRGNVGHKMGLVDQLDRPGPPAGSHLHSGSGNDAGIGEVGGRDGKHKEIGRLRMEGVPESGGGGADVDVLGEQLADSLLVKDESDDRTNLRQRRREKDVRLSDSRGQQIMSQRGRMYRR…
>Fabales_Fabaceae_Glycine_max2
MNGGGGDLPPSNGGEFLLSLIQQRPHHPHPPPQSPAIDPAVTAIGPMIPVALPPWQIAGGDQPHHHQHTHPHHLPPPPPWSHTLSSSSPLYPPNFFGLPHNPFPPPRNHFPVTVTPNSVTNGVNANVNLAHDLRKLGFPIEESHHNNNNNNNVVDGFVHHHHQQQQQQQHELKLQFGSLPTVAYAAAEVSSNGDSLLNLKFNRGGNVVHPTSNSSGNVVLQGNHDAVERERRGLGGYMAGGSLPPETSRVAPGFGNRIRGKGLEGRNENLYGRREGGRMVSGERSNVGLVDQLDRPGPPARSHLHSGSGNETSGIGEVGGRDSKHKGGGRLRMEGFPESGGRVADVDVLGEQLADSLLVEDESDDRTNLRQRRREKDVRFLDSRGQQIMSQRGRMYRRQ…
>Fabales_Fabaceae_Lathyrus_sativus
MNGGGGNFPPPQPNGGDFLLSLLQKPRPQTQTQTHPSQSPITIPQQSPTMDPAVAMMGPTIPFSTSPYQTNGYDNFNHFNHLNHLNHHPHQNQNQNLPPWSHTPSPPYPQNTFGVLHNPFSLPPVPEAGYSNNTTPFHFTNGVSLADNLRRLGFPIESTNNNCANSFVQQHQQKQEVKLQFGSLPTVSYNTTPEVSSKGSFNGFDRHNNHERGVIGDFRSNAQSTEQTRAPPGVGNNGNRLGFGELGGMNEDLSSNLEILRIGFGERSNNKGNVGHELRLPDQIDHPGPPSGSNLLSDYEDIGAVGEQLAGSLLLEDEVDDKSSNSKKHHGPKEKDARASDSRGKQLLSQRARTFKRQMICRRDIDRLSVPFLAIYESLIPPEEEKLKQKQLLGLLEKL…
>Fabales_Fabaceae_Lotus_corniculatus
MHGGGGDFPSPRPPNSGEYLLSLIQRPHHHHHPQQPTAPPPPQQSPAIDPAVAFMGPSIPVAASPWQSNGLDHPQPHPHHHHHHQHLPPWSHTPPSPYPPQSFFGLPHNPFPQPRPTGNHYPAAAAQLHYNSGAALSDDLRRLGFPIEGNDKSTFVQQQELKLKFGSLPSVSYASSPEVPSNGDSLPNLKFDNGFDRNLHVDPKSGPNNHGVVGGYRVLGSAPETTRPPPPPGFGNKSRGTGYWGSGTTRKGSEVGEDRGLAVGSGEFGARNENLHSKKESGRMGSGGRSNTRGNVAREVGLPDQIDHPGPPSGSNLHSGLGSGIEESRSSLNRVGVVEDGVSDKHMGVGSRGGADVDLLGEQIVESLLLEDESDDKNNNSKQRRTPREKDARLLDSRG…
>Fabales_Fabaceae_Lupinus_angustifolius
MDGGGPDFNPPPPGNGGQYLLSLIQKPHNLPPQQPQPPLQPQQSPTLDPAVAVMGPSIHVSSPWQINGPDHPQQYPHQQQNILPTWSSYQPNLFGLPHNPFPPIRDPYSATQIPVANSTLGFGDDLRRLGFFIEGNNNNSGNNNVLDALLQQQKQQELKLKFGSLPIDGFAHEPQLPTNVDSLMNLKFNNISSNGGYGRNFNVENPNRNPNFSNQGVVENERIGVGNRGFHGVGDFGSEPSRRKDQWGSGIRRKGSEFDNSSELGVRNENVQHGMARNVRRGGNVVHEMRLPEQLDHPGPPSGSNLHSVTASDFEESRLKFKGNVVEDGVRDKFRGDGRLRKEGVADSGRGSGSNGNEVDVLGEQLGGSLLLEDESEDKNNSKQRRRDKDARQSDSRGQ…
>Fabales_Fabaceae_Medicago_truncatula
MNGGGGSNFPPPQPNGGDFLLSLLQKPRPNPHPSQSSTTQQSPIIDPAVAMMGPTIPTNGHDHPNHHPHHNHHQHHQHLPPWSHTPSPHVFGLTHNPFPLQRVPETHYSNFTNANGASLTEDLRRLGFPIQSNNNNGFIQQQQHQHQQQELKLQFGSLPTVSYAAATSHDVSTNGFVDRNKIEKRGVIGDFRLTEQIRVPPPPGFGNNKGDGELGGGRNVRLGIGDRGNVGHELRLPDQLDHPGPPSGSNLRSGYDDVDAVGERLADSLLLEDEIDEKSGNSMKRRGPKEKDGRSSDSRGNQLLSQRARTFKRQMMCRRDIDSFSVPFLSIYESLIPPEEEKLKQNQLLGLLEKLVCKEWPMARLYLYGSCASSFGVSKSDIDVCLAIQDADVDKSKII…
>Fabales_Fabaceae_Phaseolus_vulgaris
MNGGGGDLPLPPQPSNGGEFLLSLIQRPHHSHPHPRQQSPAIDPAVAVVGPTIPVGAPQWPIAGADHPHPLPLPHQFPPWSHTLSSPLYPPNFFGLPHNPFPPPRTHFPVTPNSVTNGVNVNAGLTHDLRKLGFPIEEKSNKVDGFVQQQELKLQFGSLPTVAYSASEVSPNVDSLLNLKFNRGYNGLDRNLHVDHPTLNSSGNVVLQANHDVVDRERRGLEGYTASGSLSHEASRVPPGFGNRNRGKGLEGRKDGRVGGGEMGGGGRIENLYGKREGVRMVSGERSNVRGNVAREMGLVDQLDRPGPPAGSNLHSSVVNETGGSGAHVDVLGEQLADSLLVEDDSDPRQRRATREKDARSSDSRGQQILSQRARTYKRQIVCRRDIDVFNVPFLAIYE…
>Fabales_Fabaceae_Pisum_sativum
MNGGGGNFPPPQPNGGDFLLSLLQKPRPQTQTQTHPSQSPITIPQQSPTMDPAVAMMGPTIPFSTSPYQTNGHDYLNHHHPHHQPHHQNLPPWSHTPSPPYPQNTFGLLHNPFSLPLVPETSYSNNTTPLHFTNGVSLADGLRRLGFPIESNNDNRVNSFVQQQQPEVKLQFGSLPTVSYTTTPEVSSNGSFNGFDRHNSHERGVIGDFRSNAQSIEQTRAPPGFVNNGKGLGFGELGGRNEDFKSKLESLRIEFGELGGRNEDFSSKLERVRVGFGEKSNNKGNVGHELRLPDQIDHPGPPSGSNLHSDYEDIGAVGEQLADSLLFKDEVDDKSNSKKRHGPKEKDARASDSRGKQLLSQRARTFKRQMMCRRDIDSLSVPFLAIYESLIPPEEEKLK…
>Fabales_Fabaceae_Senna_alexandrina
MTGGGGDAPLPPAENGGEFLLSLLQRPPSHPQTQLLPPLTAAPPPPQQQQSPTIDPAVAAIGPTIPFMSPWPSNGLDPQHQLAPWPHSLPPHYPPNIFGLPQSPFTPPRVPANHFPRNPIPVGNIGAALGDDLRRLGFPADLTGGNRIDALVQQQKLQEQKLKFGSLPADVYSHEVSSDGDSYLNLMFDVAKGREAGTNISYNGFDRNLQLDPKANSNSNSSVNVVGHPIVEERRGSGRGHSYHSGNYRHETRQTPPGFSNKPKGRGHWGFGTRRRGSEFHEDREAVYSSELSGRNENVITEKERVGKLSSERSNSRGNKSNEVGLTEQLDRPGPPAGSYHQSVSGSEMEELRSNFQSKVILDGTGDKYQGVVRSKKEDVTDSGSGGGGEQFVESLLLE…
>Fabales_Fabaceae_Trifolium_pratense
MNGGGGNFPPSQSNGGDFLLSLLQKPRPPQPSSTPSQQSLTIDPAVAMMGPTIPFSTSQYPSNGHDHLNLHPLHHHHLHQNQNLPPWSHTPSSSSYPQNTFGLLHNPFSLPRLPETHFTTNNNTTPLHFSNGVSLADDLRRLGFPIETNNNNSFVHHQQQQQQQELKLQFGSLPTVSYANTSSEVSSNGSFNGFDRNGVIGNFRSTEQTRVPPGFGNNTRGTGYWSSEVGDGELYSKRENVRLGFGERSDIRSNVGHELRLPDQLDNPGPPSGSELHSDYVDVDAIGEQLADSLLLEDELDDKNSSSATKRHGPKEKDARFSDARGKQLLSQRARTLKRQMMCRRDIDSLSVPFLSIYESLIPPEEEKLKQKQLLGLLEKLVCKEWPMARLYLYGSCAN…
>Fabales_Fabaceae_Vicia_faba
MNGGGGNFPPPQSNGGDFLLSLLQKPRLQTQTHPTQSPITIPQQSPTMDPAVAMMGPTIPFSTSPYQINGHDHLNHHHHHPYHHQNQNLSPWSHTPSPTYPQNAFGLLHNPFSLPPVPETSYSNNNNNNTPLHFTNGVSLAENLRRLGFPIENNNNNSVNSFSHQPQQQQQKPELKLQFGSLPTVSYTTTTPEVSSNGRFDRKNNHERGVIGDFRSNAQSTEQTRAPPGFGNNGKGLGFGEMGGRNEDLASKLENLRIGFGEMGGRNEDLASKLENLRIGFGGKSNNKGNAGHGLRLSDQIDHPGPPSGSNLHSDYEDIGAVGEQLADSLLLEDELDDKSSNSKKRHGPKEKDARASDSRGKQLLSQRARTFKRQMMCRRDIDGLSVPFLAIYESLIPP…
>Fabales_Fabaceae_Vigna_angularis_var.angularis
MNGGGGDLPLPPTPSNGGEFLLSLIQRPHHHHPHPRQQSPAIDPAVAVVGPTIPVGSPQWPIAGADHPHALPLPHHLPPWSHTLSSPLYPPNFFGLPHNPFPPPRNHFPVTPNSVTNGVNVNAGLTHDLRKLGFPIEEKNSKVDGFVQQQELKLQFGSLPTVAYSASEVSPNVDSLLNLKFNRGYNGFDRNLHVDHPSSNSSGNLVLQGNHDVVDRERRGLEGYTASGSLSHEASRVPPGFGNRNRGKGLEGRKDGRVGGGEMGGVGGRIENLYGKREGVRMVSGERSNVRGNVVREMGLVDQLDRPGPPAGSNLHSSGVNETGGSGAHVDVLGEKLADSLLIEDDSDDRTNSRQRRATREKDARASDSRGQQILSQRARMYKRQLVCRRDIDVLNVPF…
>Fabales_Fabaceae_Vigna_radiata_var.radiata
MNGGGGDLPLPPTPSNGGEFLLSLIQRPHHHHHQHPRQQSPAIDPAVAVVGPTIPVGSPQWPIAGADHPHALPLPHHLPPWSHTLSSPLYPPNFFGLPHNPFPPPRNHFPVTPNSVTNGVNVNAGLTHDLRKLGFPIEEKNSKVDGFVQQQELKLQFGSLPTVAYSASEVSPNVDSLLNLKFNRGYNGFDRNLHVDQPSSNSSGNVVLQGNHDVVDRERRGLEGYTASGSFSHEASRVPPGFGNRNRGKGLEGRKDGRVGGGEMGGGGGRIENLYGKREGVRMVSGERSNVRGNVVREMGLADQLDRPGPPAGSNLHSSGVNETGGSGANVDVLGEKLADSLLIEDDSDDRTNSRQRRATREKDARSSDSRGQQILSQRARMYKRQLVCRRDIDVLNVP…
>Fabales_Fabaceae_Zenia_insignis
MSGGGGEAPLPPAANGGEFLLSLIQRPQYSQQPHSQPIMPAPPPQQSPVLDPAVAAIGPTIPIVPPWPSNGHDPQPYLSPWPHTLSPPYPPNIFGLPQNPFPLPRATGNQFPGNPIPVGNIGVTYGDDLRRLGFPIDTGGNGIDAFVQQQKQQEHKLKFGSLPSDIYSPEISSNGDSLLNLKVNFAKERDGALNLNRSYNGFDRNLQLDTKAADITNSSMNAVRHANHDARDLERTGGGPGNSDHSGNYSSTAAPETRRPPPGFPNKPKGRVYWGSGTGRRGSDLNEYREAVNSGQLSGRNDTVTTEKGRVGKLSAERTQGHKSREAGLPEQLDRPGPPTGSNLHTVSVSDKEESRLNLHSNFVEDGVGNKFEGVDRSKKVDISDSGRGGDEFDDLGER…
>Rosales_Cannabaceae_Cannabis_sativa
MNGGGNAPPSPAANGGEFLLSLLQKTPPDHLHHNQHHQPQTPQQPQQQSLPVDPAVAAVGPSLPFPPQIWQSGGQDLLHQHQWPVHSLAPPFSPNGFLGFPHNYFSPGVNQYMGNQVPANLGDDLRRLGFSSGMNSSPNSNSIHGLPQQKQHLEHKLKFGSFNSEIQGSVGLSNVDASMVTSNFNNELDRNQQLSLNGFRHGNYEALEQERRISGGSSGGSLGKQHHGVTPPPGFPSKPRGGSRDQGNRRSLNHNVDRERIGFGEHTSNRDVSGEDIRTRGNGSNGFGIGIGAQLDHHGPPSGTSLRLVSTPAVRESFISMESQAIEVGPGDGQRKGQAPAHDRSGHEMDDIGQRLVDSLLIEDESDDKNEAKQRQNAREKESRSDSRGQRLLNQRMRN…
>Rosales_Cannabaceae_Humulus_lupulus
MNGGGNAPPSSAANGGEFLLSLLQKPPPDHHHHYQHHQPQTAQQSLPVDPAVAAVGPSLPFPPQFWQSGGQDLLHPHQWPVHSLAPPFGPNGFLGFPHNFFPSGGNQYMGNQLPGNLGDDLRRSGLLSGMNSSPNSNSIHGLVQQKQQLEHKLKFGSFNSDIQGTVSLSNVDASMVTSNFNNELDRNQQLSSNANSNAFRHGSYEALEQERRISGGGLGKQHHGVTPPPGFPSKPRGGGSLDQGNRRALNHNVDRETIGSGEHMSNRDISAEDVRIRGNGSNELGIGAQLDHPVPPSGTSLRLVSSPAVRESLITMESEAIAVGAGDRQRKGQVPAHDRSGHELDVIGQRLVDSLLIEDETDDKNEAKQRQNSREKESRSDSRGQRLLNQRMRNYKRQM…
>Rosales_Moraceae_Morus_notabilis
MNGGGNAPSPPTPAANGGEFLLSLLQKPQAAKSASPPPQPPPPQPPPPQSQQRQQPQQSLAVDPAVAAGGPSVPFPPPHLWPSNGQDLLHPLHWPVHSLANPPPFAPNGFLGFPHSFFPNQFQGKQVSGNVGEDLRRLGFSGGVNSNPNLNLNPIHGIVQQKNQLEHKLKFGSLPSEIVIIPEALPKVDASNFNNLVDRSRRLSSNSSSNAVRQGNYEHQRTNPPPGFRSKPKRTGLNHSIGGENSVSGDLMRTRDVLAEDIGIRGDGSRGLELSAQLDRPGPPSGSNLRSVLASDVEESMMKLESDAVEVGGGHEIDDIGQRLVDSLLIEDESDDKNETKKHKNSRDKDSRSDSRGQRLLSQRMRVYKRQMRCRSDIDRLDDAFIAIVKSLIPAEEEK…
>Rosales_Rosaceae_Crataegus_pinnatifida
MAGGGGDAPPLPSSNGGEFLLSLLQQQKPNLLHHQSPSPQQQQQQPPLVLDPAVAAVGPTLPFPHMPPWVSSNGQDHHPQLPNPSSLWSTQSPPPNFNFLGFPQSPYPSSSPPNPFPQFAGNQFPGNLEDLRNLVGFQSPNNNPLQNLAQLKQHQDQKLKFSYLPGDLVRNPEGSVNASISSEVSKLSNSFDRNLNLSSNNSSTSNEFRHGNHDNFSSNFNSREQERRGGGASGKGKQFQRNTPPPGFGNNARGAGSWNSGNRRELEHNVDRDRQSSSEFVRNRDVSFEDERMRRLANEDGRTRGNGARGLGFNAQPDEPGLPTGTNLHSASALEIEESMMNLQHGDKARKDVEDGSQQLVDDDRDEKNEAKQHHNSREKESRSDNRGQHLLSQRMRIF…
>Rosales_Rosaceae_Fragaria_vesca
MAGSGGDAPPLPASNGGEFLLSLLQKSPHHHYQGRSPHPPHQQQSPVLDPAVAAVGPTVPFQQPWGSSPPSSSNGRDHYPHQIPSPSSSLWPNSLSPPPPFNFVGFPQNPYSSPPQFGTNQFNQIPENLADELRKIGLAQQKHHQEQQKLKFGYLPGDVIRNPELSSAAPVTSSEIAKLSNGLDRNLHLNSSNSSASNEFRRANYGSGEGELRGGGGGERGKQVHRTMPPPGFGNKPRGGGNWDSGGRRGGMEYNVDRERQSSSGFARNREGSFDNERVRRLAGEDGGMRGNGDGRKGLSAQLDRPGPPAGTNLHSVSASEIEESMMNFDGGERARKDSDGVEDVGQHSLEEERDDKIEGKQHHKDSRSDDRGQHQLSQRMRSYKRQTLCRFDIDRFNA…
>Rosales_Rosaceae_Malus_domestica
MAGGGGDAPPLPSSNGGEFLLSLLQQQKPNLHHHQSPSPQQQQPPLVLDPAVAAVGPTLPFPHMPPWVSSNGQDHHPQLPNPSSLWSTQSPPPNFNFLGFPQSPYPSSSPPNPFPQFAGNQFPGNLEDLRNLVGFQSPNNNPLQNLAQLNQHQDQKLKFSYLPGDLVQNPEGSANASISSEVSKLSNSFDRNLNLSSNNSSTSNEFRHGNHDNFGSNFNSREQVXQGGGASGRGKQFQRNTPPPGFGNNARGGGSWNSGNRREFEHNVDRDRQSSSEXVRNRDVSFEDERMRRLANEDGRTRGXGXRGLGFNAQPDEPGLPTGTNLHSASALEIEESMMNLQHGDKARKDVEDGSQQLVDDDRDKKNEAKQHHNAREKESRSDNRGQHLLNQRMRIFKR…
>Rosales_Rosaceae_Prunus_armeniaca
MAGGGGDAPPLPASNGGEFLLSLLQQKPHLLHHQQQHQQQQQQSPVLDPAVAAVGPTLPFPPIPPWASSNGRDHLSQLPNPSSSSLWSTQSPPSPFNFLGFPQNPYPSPSPPNPFPQFGGNQFPGNLALTDDLRNLVGFQSPSNNALQSQNLAQLKQQHQEQQKLKFSYLPSDIIRNPEPSVNANTSSEVSNLSNGFDRSLNLNPNNSSTSNEFRHGNPDTFNSREQERRGGGGGGGGGGRGKQFQRNAPPPGFGNNSRGGGNWDSGSRRRDFEHNVDRERQSSSEFVRNRDASFEDERVRRLASEDSRIRGNGARGLGFSAQVDDPGPPTGANLHSASASEIEKSMMNLQHEKDDKNEEDDKNEVKQHHNSREKDSRSDNRGQHPLNQRMRIFRRQMQ…
>Rosales_Rosaceae_Prunus_mume
MAGGGGDAPPLPASNGGEFLLSLLQQKPHLLHHQQQHQQQQQQSPVLDPAVAAVGPTLPFPPIPPWASSNGRDHLSQLPNPSSSSLWSTQSPPSPFNFLGFPQNLYPSPSPPNPFPQFGGNQFPGNLALTDDLRNLVGFQSPSNNALQSQNLAQLKQQHQEQQKLKFSYLPSDIIRNPEPSVNANTSSEVSNLSNGFDRSLNLNPNNSSTSNEFRHGNPDTFNSREQERRGGGGGGGGGGGGGGGGRGKQFQRNAPPPGFGNNSRGGGNWDSGSRRRDFEHNVDRERQSSSEFVRNRDASFEDERVRRLASEDSRIRGNGARGLGFSAQLDDPGPPTGANLHSASASEIEKSMMNLQHEKDDKNEEDDKNEAKQHHNSREKDSRSDNRGQHPLNQRMRI…
>Rosales_Rosaceae_Prunus_persica
MAGGGGDAPPLPASNGGEFLLSLLQQKPHLLHHQQQHQHQQQQQQSLVLDPAVAAVGPTLPFPPIPPWASSNGRDHLSQLPNPSSSSLWSTQSPPSPFNFLGFPQNPYPSPSPPNPFPQFGGNQFPGNLALTDDLRNLVGFQSPSNNALQSQNLAQLKQQHQEQQKLKFSYLPSDIIRNPEPPVTANTSSEVSNLSNGFDRSLNLNPNNSSSSNEFRHGNPDTFNSREQERRGGGGGGAGRGKQFQRNTPPPGFGNNSRGGGNWDSGSRRRDFEHNVDRERQSSSEFVRNRDASFEDERVRRLASEDSRIRGNGARGLGFSAQLDDPGPPTGANLHSASASEIEKSMMNLQHEKDDKNEEDDKNEAKQHHNSREKDSRSDNRGQHLLSQRMRIFKSQMQ…
>Rosales_Rosaceae_Pyrus_communis
MAGGGGDAPPLPSSNGGEFLLSLLQQQKPNLLHHQSPSPQQQQQQQPPLVLDPAVAAVGPTLPFPHMPPWVSSNGQDHHPQLPNPSSLWSTQSPPNFNFLGFPQSPYPSSSPPNPFPQFAGNQFPGNLEDLRNLVGFQSPNNNPLQNLAQLKQHQDQKLKFSYLPGDIVQNPEGSVNASISSEVSKLSNSFDRNLNLSSNNSSTSSEFRHGNHDNFSSNFNSREQERRGGGASGRGKQFQRSAPPPGFGNNARGGGSWNSGNRREFEHNVDRDRQSSSEFVRNRDVSFEDERMRRLANEDGRTQGNGARGLGFNAQPDKPRLPTGTNLHSASALEIEESVMNLQHGDKARKDVEDGSQQLVDDDRDEKNEAKQHHNAREKESRSDNRGQHLLSQRTRIF…
>Rosales_Rhamnaceae_Ziziphus_jujuba
MNSGGNAPPPSDSNGGEFLLSLLQRPNYQNTHRFQPQTNSSSPPPPPVQPSHQPPQPVVLDPAVAAVGPTLPFPPPSSWPSNGRDLPHHPHWPVPLGVSPPFPSNGFLGFPHNLFPPPANHQFPGNQIPANPSSDDFRRLGFPGSNSMVQNLVHHNHELEHKLKFGSFTSDIRVPEELSNGLDRNGRLGSNLDAVRHGNCDSWEQERRGGGGGGGGSGGGRGKQHTRTTPPPGFPSRPIGGAGGGGNWDSANRDRGRGINHNVDREKISSDEFVSNRDVFSAEAVRIRGDKFNGLGLRAQLDRPGPPSGSSLHSVSVSDVEDSFMNLENGNFEVRDGHRQQLPVGAGEREIDDIGERLVGSLLIEEESDDKNESKQHQHSREKDSRSDGRGQHLLSQRM…
>Cucurbitales_Cucurbitaceae_Citrullus_lanatus
MAGDAGGDGHSPLPPPSNGGEFLLSLLQRPPNRQSHLNLNSQPHLHPPPSLDPAVAAVGPSLPPSWPSTASDLLYPIPLSPWSHSHQSLSTPIAPNYVGFQHLQQNPFPLPRNQFGGAQFAATQSSGDQTQGGFGGVDDFKRLGFPGNHDRANGTVAHNFSQHNHLENKLQFGSFSPTQFPRVLVNGNSSSAKDLNREVGFREPIPNGLNRNQGLDSHGNSNFVSYGNSNPNANVHSFRRGECDYSEQERGRVLGENYNFHPQAKGSELSGFMSKPKGGAHLDFGNIRRREFEHGGNRERPRSSQFGEGSHRLELGAQLHDPVRPSRSDLLSALALNIEERVLDLDSEVVEGRHRDSRQGHAWMRKEFDSTNGNDSQERDNIGEQLADSLLLEDEPDEK…
>Cucurbitales_Cucurbitaceae_Cucumis_sativus
MAGDAGGDGHSPFPPPSNGGEFLLSLLQRPPNRQSHLNLNSLPHLHPSSSIDPAVAAVGPSLTSLPTPWPSSGSDLLYPIPLSPWSHSHQSLSTPIAPNYVGFQHLQQNPFPLPRSQFGGAQFAASQTSGDQIQGGFGGVDDFKRLGFPGNHDRANGTVTHNFSQHNQLENKLQFGSFSPSLFPRILINGNSSTAKDLNREVGFRESIPNGLNRNQGLDSHGNSNFTSYGNSNPNANVHSFGRGECDYSDQERGRVLGENYNFHPQVKASEVSGFMSNPTGGGHLDFGNIRKRDFEHGGNRERPRSSQFGEGSRRLELGAQLRDPVRPSRSDLQSALALNIEERVLNLDSEIDEGRHRDSYQGHDSQELDNIGEQLADSLLLEDEPDEKSDSKFIRREK…
>Cucurbitales_Cucurbitaceae_Cucumis_melo
MAGDAGGDGHSPLPPPSNGGEFLLSLLQRPPNRQSQHLNLNSLPHLHPSSSIDPAVAAVGPSLTSLPTPWPSSGSDLLYPIPLSPWSHSHQSLSTPIAPNYVGFQHLQQNPFPLPRNQFGGAQFAATQTSGDQIQGGFGGVDDFKRLGFPGNHDRANGTVAQNFSQHNQLENKLQFGSFSPTLFPRVLINGNSSSAKDLNREVGFRETIPNGLNRNQGLDSHGNSNFTSYGNSNPNANVHSFRRGECDYSDQERGRVLGENYNFHPQVKTSELSGFMSNPKGGGHLDFGNIRKRDFEHGGNRERPRSSQFGEGSHRLELGAQLHDPVRPSRSDPQSALAFNIEERVLNLDSEIDEGRHRDSHQGHDSQELDNIGEQLADSLLLEDEPDEKSDAKFIRRE…
>Cucurbitales_Cucurbitaceae_Cucurbita_pepo
MAGDAGGDGHSPFPPPSNGGEFLLSLLQRPPNRQSHLNINPQPQPHLHPPPALDPAVAAVGPSLTSLPPPWPSTGSDLLYPIPLSPWSHSHQSLSAPIASNFVGFQHLQQNPFPLPRNQFGGAQFAASHSSGDLIQGGLGGADDLKRLGLRGNHDRANGTVHNLSQHNELENKLQFGSFSPTQFSRVLVSGNNSSANDLNREVGFRETIPNGMNRNQGLDSHGNSNFISYGNSISNANVHSFRRGEFDYSEQERGRVLGENYNFHPLVKVLEPSGFMSKPKGGGHLDSVNIRRRDFDHVVNRERASSSQLGEAFHRLELGAQLHDPVRPSRSDLHSASALDMEERGLNLHPDFAEGRPRDSHQGRGWMRKDVDSTNGNDSQELENNIGEQLADSLLHEE…
>Cucurbitales_Cucurbitaceae_Lagenaria_siceraria
MVKDVGVDGHSPFPPPFSNGEFLLFLLQRPPNQQSHLNLNSRENPLHPSVFSPKLKTPMAKFSIRPHSNPFLPHPTNPHSSIFHSVSATRLISHPHLHPPPSLDPAVAAVGPSLPPPWPSTASDLLYPIPLSPWSHSHQSLSTPIAPNYVGFQQHLQQNPFPLPRNQFGGAQFVATQTSGDQIQGGFGGVDDFKRLGFPGNHDTPNGTVAHNFSQHNQLENRLQFGSFSPTQFPRVLVNGNSSSAKDLNREVGFREPIPNGLNRNQGLDSHGNSNFLSYGNSNPNANVHSFRRGECDYSEQERGRVLGENYNFHPQAKASELSGFMSKPKGGGHLDFGNIRRRDFEHGGNRERPHSSQFGEGSHRLELGAQLHDPVRPSRSDLLSALAFNIEERVLNLD…
>Cucurbitales_Cucurbitaceae_Momordica_charantia
MAGDAGGDGQHSPLPPPSNGGEFLLSLLQRPPNRQSHLNHPHPLPPPSLDPAVAAAGPSLSSLPPPWPANGSDLLYPIPLSPWSNSHQSLSTPAAPSFVGFQHFRQNPFPLPRNQFGGTQFPATQSSGDRIEGILGGGDDFKRLGFPANHERANGAVLNFSQHNQLENKLQFGSFSPSQFPRVLVNGNSSAQDLNREVGFSETIANGLNRNQGLDSHGNSNFKSYGSSNSNANVHSFRRGEYDSPEQNRGRVLDENYNFRPPAKVTEPPGFLSTGKGGGHWDSGNIRRRDLERGLSREKARSSQYGEGSHRHRSDLQSALDTEESVLNLHAEIVEGRARDSHPGRGLMGKEVDSRNINDNQEQDSISEQLVGSLLLEDEPDEKSDAKYIRREKDSRGNQ…
>Cucurbitales_Cucurbitaceae_Siraitia_grosvenorii
MAGDAGGDGHPPLTPPSNGGEFLLSLLQRPPNRQSHSPLHLNPPHPRPSSLDPAVAALGPSLTSIPPPWQSNGSDLLYPIPLSPWSHQSLSTPIPPNFVGFQHLQTPFSLPRNQFGGTQFAPTQSSGDQFPGILGGIDDFKRLGFPGNHDRANGTVHNFSQHNQLENKLQFGSFSPSQFPRVFVNGNSSAKDLNREVGFRETIPNGLNRNQPFDSHVNSNFKSYGNSNSSAHVHSFSRGEHDSSDQGRGRVLGENYNSHPPTKAPELSGFLSKPKGGGHWDSGNIRRRDLEHGLNKEKARSSQYGEGSQRLELGAQLDGIGRPSRSDLQLPSALDTEESVLNFHSEIVEGRPGDSHEGQGWMRKGVDSTNSNDSQEQDNISEQLVDSLLLEDEPDEKSD…
>Fagales_Betulaceae_Betula_platyphylla
MSDGGGDAQPHPAANGGEFLLSLLHKQQQQHQQRQTPPQQQSLTVDPAVAAVGPTLPFAPPPWPFNSNGPDLPFPLPPWPHSLSPPQPFPPNFLGFPQNPFPPPRNQFPGNQIPPNHSLFGDDSRRVGLPGIDARGNSKIDKFTVQQTHQEPKLKFGSFASEIRSPEVLSNVISQNSLDTTKFTTPKEGEAGLGNRSYNGLDRNWQFEQRVNSNSNSNSNSNPNSNAFRRANYDSREQERRGGELGKKYDSGNYRSSPPPGFPSKPRARGNWDSGNRRRGLEHNVDKQKANYVEFGSSDVSSDAEDERLRRLSMEGEKSGELRLRGQLDRPVLPAGRNLPSVSALDIEDSISNVHSEIDEFGDGNSFQGRNKFKENGSNELDDIGEQLVDSLLLEDESA…
>Fagales_Betulaceae_Corylus_avellana
MSGGGGDAPPRPATNGGEFLLSLLHKQQQQHHHQQRQTPPQQQSPTVDPAVAAVGPTLPFAPPPWSFNSNGPDLPFPLPPWPHSLSPPQPFPSNFLGFPQNPFPPPRNQYPGNQIPPNHILFGDDSRKVGFPGIDARDNSRIDKFTVQQTHHEPKLKFGSFASEIRSPEVLSNVISQNSLDTTKFDTQKEGEAGLGTRSYNGLDRNWQFEPRVNSNSNSNSNPNSNAFRRANYDSREQERRGGELGKKYHSGNYRSSPPPGFPSKPRGKGNWDSGNMRRGLEHNVDKQKAYYLEFGSSDVSSDAEDERLRRLSMEGEKSGELRLSGQLDRRGMPAGSNLPSVSALDIDESISNLHSEIDEFGDGNSFQGRNKFKEDGSNELNDIGEQLVDSLLLEDESD…
>Fagales_Betulaceae_Casuarina_equisetifolia
MSDGGRNAQPPSATNGGEFLLSLLQNQQQNYRQQAQTPQQQQQSPTVDPAVAAVGPTIPFAPPPWPFNANGDLPYHLPPWPQSLSPPQAFPPNYLGFPQNPFPPPRSQILRNQIQPDLSLFGDNSRGAGIPETDVRGNSVIDKFIGQPTYQEPKLKFGSFTSEIRNPEGLSNGIPQNSLPTTNFNTSKEGGAALGNRSYNGLDRNLQLEPRSNSNLNLNAFRRGNHDSREQERRGGEFGKQHLTGNYRSSPPPGFPSNPRGKGNWGSGTSRSGLEHNADKQKAVSLEFGSSGVPSGAEDERVRRLSVEGEKSRELGLSRQLDSRGLPALSNLHSEIDEFGDGNSFQARDKFKEDGSTELDDIGEQLVDSLLLEDESDGKNGARQRRISREKDSRSDGRG…
>Celastrales_Celastraceae_Tripterygium_wilfordii
MDGGGTDKAPPPGTSDGGEFLLSLLHKQQHQPQTPPQQSSAPPLPSVATPFTTLLPHHHHRQQQQQQQQSVVLDPAVAAVGPTIPFLPSWPSDGRDLPHSPWPHKFSPPFSPNFLGFPQSPLPGNNFPGSQEVNDLQRLGLLGNSTIHSYSQHKQPEHEQQQKLLQLPEQKPVFPSRLQTDGSERNGNSVHDSKFRSYGGDSGSDRNRNRQFNSRTNSSSTHNTNAMRHGNLDLPYQRKEGDWARQQHGGGNYRSMPPPGFSSKPRGEGNRESGSGTREFKHNMSKEKDNYGELSNRRAYASKILSNVSHEVGLIGQLNLPGPPAGRTFHKEVVEDGNRGSNTRDDGDHELDDLSERLVDSLLVEDVSNDKNGKKQHRNSREKDSRSDTRGKYILSQRM…
>Malpighiales_Euphorbiaceae_Ricinus_communis
MNGGGGNAPPMQPVEDGGEFLLSLLQRSNHQTQTPPQQQPQFPVPIPITPSHQQQQQQLAVDPAVAAVGPSIPFATSIWQSNGHDILSPPPAWPYNLSPPNLVPGLLGFPQNHPWQGSQFQGSDQRGFLGDDLQRLGLSSGNTRIRNLVQQKQQLEQKLQFGSFRSDIQPPEGLLNLNSKLNAAKELGVDLGIRNLNGMERNLHFEPQLMSNLRTSDLREQDQRGGWGKQPHGSNYRSQETRMPPPGFSNKPRGGGNMDHVSRRRELDHNVNKEKGNHSELSKRNAFLSSESKSLRDGNGSRDLGLTRQLDHPGPPAGSNLHSVSALDIEESLLNFNAEMVEDGKNDGHDLDDVGEELADTLLLEGESEGKNDNKQNRHSRDKESRSDNRGQQILSQRM…
>Malpighiales_Euphorbiaceae_Hevea_brasiliensis
MNGGGGDAPSMQPAANGGEFLLSLLQRPKHQLQTPSPPPPSSQPQFPIPISITPPPGQQYLQQQHQQQQPLAVDPAVAAVGPSIPFVPPLWQSNGRDVLTPSWPLNLSSPPLLPGFLGFPQNPWPSPGSQFQGNQQGVVGDDVQRLGFSSAEVRANNTIHNLVHHKQQLEQKLQFGSFRSDIQTADGLLDVNSKLSAAKELEVGLGIRNLNGLERNPKFEPQLNSNLRTFDLREQDSRAGGVWGKQPHGGSYRSQETRMPPPGFSNKPRGGGGGGGGGRGRGGAGGGGGGNWDNGHWREVDRSVNKGNHSEWSKKNAFLSSEDKSLRDGNRSRDLGLNGQLDHPGPPAGSNLHSVSASDIEEPLLNLEAEMIEDVKDEGDELDDLGEELVDSLLLEGES…
>Malpighiales_Euphorbiaceae_Jatropha_curcas
MNGGGADAPPMQPAVNGGEFLLSLLQRPNHQLQTPAPPPHSQLPIPIPITPQQYQQQQQQQQQQSLALDPAVAAVGPSLPFSQPVWQSNGRDVLTPPWPHNLSAAPLLPGFLGFPQNHWPSPANHLAAGQFQGNQQGVLGDDLQILGFSGADVRANNTIHNRVQQKQQLEQKLQFGSFRSDIQNVEALLNVNSKLNAAKELEVRLATRNLNGLESDQKFDSQLRTFDLREQDRSGGGWRKQPHGGNYRPQETRMPPPGFSNKPRGGGNWDYVSRRRELDYNVNKEKGNQGELSNRNALFSSEDKIPRDGDRSRDLGLTGQLDRPGPPAGSNLYSVSAADVELSMLNVEAEVVEDGKDEGRELDEAGEELVDSLLLEGESDGKNDKKQNRHSREKESRSD…
>Malpighiales_Euphorbiaceae_Manihot_esculenta
MTGGGGDAPSMQPVANGGEFLLSLLQRPNQQLQTPSPTPPSQPQRPIPISITPPPPAQQYLQLQQQQQQQQQQQQPQPLALDPAVAAVGPSIPFAPPLWQSNGRDILTPPWPHNLSAPPPVLPGFLGFPQNPWPSQGIQLQANQQGVLGDDVQRLGFLTADVRVNNTIHNLVHHKQQLEQKLQFGSFRSDIQPAEGLLDVNSKLSAAKELEVGLEIRNLNGLERNPKFDPQFSSNPKKIDLREQDQRAGGVWGKQLHGGGYRSQETRKPPPGFSSKPRGGGGGGGNWNYGHRRERDHTLNKGNHGELSNTNAFMSSEGKSLKDGNSSRDLGLTGQLDHPGPPAGSNLHSVSASDVEEPLLNMEAGMIEDGKDEGHELDDVGEELVDSLLLEGESDGKND…
>Malpighiales_Linaceae_Linum_usitatissimum1
MSGSGGGGGDPPPGQYSNGGEFLLSLLQRPTIRHPPTPSPSQPEFTAPFILPQPQQFHDPAVATVGQGYSYAPPPWGTNGLDLPSSSLPHGPLPPELLGFPPNHWPSSNQLQANQSRTLIDDLRRLGFPSIDAGVNAAINGLLQQHQQVQQKLQFGSFQNDIQLAESPVKDLEKAVRNLSLKGLANNPQLDGKLSPPIPRDLSYHEQDRSGGGLNWGKHQQQQQGGNYNAVQGQRKPAPPPGFSNKQRVVHSDNGSRRRESDHNEARERVNQNDHTRREEWVKRSVASAEPGITRQLDRPGIPSGTNLPSVSGSEVEEAMTQLHSETVDEDDHELDDHGEELVDSLLREVDPGDGSNDKKPSRSSRDKESRLDNRGHLMLNQRMRMYKRQQIQCRRDID…
>Malpighiales_Linaceae_Linum_usitatissimum2
MSGGGGGGGDPSPGQYSNGGEFLLSLLQRPTNNHPHTPSPSQPQFTAPFILPQPQQFHDPAVATVGQGYSYAPPPWGANRLDLPSSSLPHGPLPPELLGFPPNHWPSSNQLQASQSRTLIDDLRRLGFPSFDAGVNAAINGLLQQQQDQQVQQKLQFGSFQNDIQLAETPVKDLEKAVGNISLKGLVNNPQLDGKLSPPIPRDFSYEKQDRSGGGVNWGKHQQQQGGNYNAVQGQRKPAPPPGFSNQQRVVHSDNGNRRREPDHNVARERVNQNEHNRKEEWVKRSIASAEPGITRQLDRPGIPSGTNLPSVSGSEVEEAMTQLHSEIVDEDDHGLEDDHGEELVDSLLREVDPGPGDGSKDKKQTRNSRDKESRVDNRGHLMLNQRMRNYKRQQIQCR…
>Malpighiales_Salicaceae_Populus_trichocarpa1
MSGGGGDAPLIPPANNGGEFLLSLLRRPNHHPTPSQQQQQQSQSLFMTPQLQNHNQNQHNPQPQPLGFDPAVAAVGPSLPVPSRQVLHPNGRDLLSNSPPLWPHNLGFPQKNNAFPHPRGNQCLAEDLQRLGFSNVETRANNNNNDDSIQHLLQQKQQFEQKLQFGSFSSEIQSPAEVLVNANLVREVGPGGRSFNGLERNRHLEKQANSNSRRNSEVRQPGGSSGGWGNQHRNQHLHQEQHRNYRSPPPGFSNKPRGGGNWDYGSRRRELELNITRENGDYSEMNNEKVRRSEGSVELGLTRQLDRPGPPAGSNLHSVLGSEIGESLINLDGENGEDGKDDGGELDDLGEELVDSLLLNGQSEGKKDKKQSNKESRSDNRGKKILSQRMRMLKKQTQC…
>Malpighiales_Salicaceae_Populus_trichocarpa2
MASGGGEAPPIPPNANGGEFLLSLLQRPNHHHPPHQQQQSQFPSQFSPFITPQLQNQHPQPQPQPQPQPLGFDPAVAAVGPSLPLLPHQLLQSNGRDLLSNTPPLWSHNLGFPQKNHAFPHPHPLGNQFQGNQYLADDLQRSGLSIAEVRANNNNNNNLIQHLPQQKQQLEQKLQFGSFSSAIPSPADGLVNANLMREVGPGSRNFNGLERNRHLEKQANSHSTNFEVRQPGASSGGRGNLHKEQHQNYKSPPPGFSNKPRGGGGGGNWDHGGRRRELEHTMYREKGDYSELNNEKARRNEGSVEVRFTRQLDRPGPPPGSNLHSVLGSEIKESLINLDGEDGGLLDDLGEELMDSLLLEGESDGKKDKKQSSKESRSDSRGHNILSQRMRMLKRQMQC…
>Malpighiales_Salicaceae_Populus_euphratica1
MSGGGGDAPSIPPANNGGEFILSLLRRPNHHPTPSQQQQQQSQSPFMTPQLQNHNHNQHNPAVAAVGPSLPAPSSQVLNPNGRDVLPNSPPLWPHNLGFPQKNNAFPHPRRNQYLAEDLQRLGFSNVETRANNNNNNNNNDNSIQHLLQQKQQFEQKLQFGSFSSEIQSPAEVLVNANLVREVGSGGRSFNELERNRHLEKQANSNSRRNSEVRQPGGSSGGWGNQHRNQHLHQEQHRNYRSPSPGFSNKPRGGGDGENWDYGSRRRELELNITREKGDFSKMNNEKVRRSEGSVELGLTRQLDRPGPPAGSNLHSVLCSEIGESLINPDGENGEDGKDDGGELDDLGEELVDSLLLDGQPEGKKDKKESSKESRSDNRGKNILSQRMRMLKKQMQCCL…
>Malpighiales_Salicaceae_Populus_euphratica2
MASGGGEPPPIPPNANGGEFLLSLLQRPNHHHPPHQQQQSQFPSQFSPFITPQLQNQHPQPLGFDPAVAAVGPSLPLLPHQLLQSLGCDRLSNTPPLWSHNLGFPQKNQAFPHPHPHGNQFQGNQYLADDLQRSGLSNAEVRANNNNNNNLIQHLPQQKQQLEQKLQFGSFSSAIPSPADGLVNANLMREGGPGSRNFKGLERNRHLERQANSHSTSFEVRQPGASSGGRGNLHKEQHQNYRSAPPGFSNKPRGGGGGGNWDHGGRRRELEHTMYREKGDYSELNNEKARRNEGSVEVRFTRQLDRPGPPPGSNLHSVLGSEIKESVINLDGEDERDDGGVLDDLGEELLDSLLLEGESDGKKDKKQSSKESRSDSRGHNILSQRMRMLKRQMQCRLDI…
>Malpighiales_Salicaceae_Salix_purpurea1
MAGGGGEASPVPPNADGGEFLLSLLRRPNHHPPPHQQQQSQFPSQFSPFITPRLQNQHPQPLGFDPAVAAVGPSLPILPHQLMQSNGRDVLSNTPPLWSHNLGFTQKNHAFPHPHGNQFQGNQYLSDDLQILGLSDAGVRAINNNNNNLIQHRPQQKQQLEQKLQFGSFSSTIPSPAEGLSKANLMREVGLESRDFNGLERSRHLEKQANSDSTNGGVRQTGASSGGWVNLHKEQHQNYRSPPPGFSNKPRGGAGGNWDHGGRRRELEQNMYREKGDCSELNSEKVRRNEGSVELRLTRPPLSNPHSDLDGEDGKDDGGVLDDLGEELVDSLLLEGESDGKKDKKQSSKEYRSDSRGQNILSQRMRMLKRQMLCRLDIDWLNAAFLAIYESLVPLEEET…
>Malpighiales_Salicaceae_Salix_purpurea2
MTGGFGDAPPIPPANNGGEFILSLLRRPNHHTSPSQQQSQSPSMIPQLQNHNQNHHGPQPQPLGFDPAIAAVGPSLPVRSHQVLQPNGRDRVSNSPPLWPHNLGFPQKKHAFPHPHGNQYLAEDSQRLGVGTISNNNNNNNNNIDNSIRQIQFGSFSSEIQSPAEVLVNANLVREVGPGGRNFNGLERNWHLEKQANTNNLHSVLGSEIGQSLTNLDGENGEDGKDDGGELDDLGEELVDSLLLDGQSEGKKNQKQSRKESRSDSRGKKILSRRMRMLKRQMQCRLDINRLNAVFLAIYESLIPSEEEKVKQEQFFMLLEKLVNKEWPEAGLYLYGSCANSFGVSKSDIDVCLAIEDAEINKSEVLLKLADILQSDNLQNVQALTRARVPIVKLIDPVT…
>Malpighiales_Violaceae_Viola_uliginosa
MTGGGGGEAPPYPVADNGGEFLLSLLQRHNRQTQSVPHQHPPPPLPLQQQSQFPSLTPPFTPLPIQHQQPPLTLDPAVAAIGPSISFAPPPLRQSNGRDLSSPPWPHTLYSRFPSGFPQTPSPPQGSQFQFVDDLQRLGLSSMDARANNTIQHLIQQKQQLEQKLQFGSIPADIRTVNGSNSNLNVAKEWESRNFNAGERNRQFDGHTSSNSQNFASREQDHMAGLVKQQHGGNYGSPGPRTQPPPGFAGMQRGGGGDLDYMGRRKELDRSLNRDRRNHTEFNNRSSLLSSGNSAEGLELTEQLDRHGPPAGSKLHTIPGSNKEESLMNPNENGEVSEVGKDDGHEFDDGGEDLVDSLLVEGESDGKKEKKQIRNIREKEFRSDNRGQRMLSQRMRILK…
>Myrtales_Myrtaceae_Eucalyptus_camaldulensis
MGGGGGDGPPPGSSENGGEFLLSLLRRPPQPRTQPQPPPPQQQQQRHHHPPQPLTIDPAVAAVGPTIGFPGPPPNGRDFSAPPWAPHHHHAAAAASPPVYPHSLFGVTPGGNQLPANHHSQGPPVDDFRRLGLGGFDERGVAPHNLAQQLKQLQLHHQHQQQLQLQRQQQEQSLRFGSFPPKIIPSEVVSVENSVFDSAREPNMGSGSRGSDRFEKNRQFSPQGNSGASVNAAWRVNNELGEQERRAVGRGKQNHVGNDRQMPPGFPAKPAGRGNSGFGNRRMDFERNVDGERNNQNEWNHKNASSNDGDVIGRKFHFDDQRMPSRNSGVTHLSEQLDRPGPPTGSNLYSVSASDIEESAALHREVVENDSKGEEDGEGADFRSDSRGQRLLTQRMRNF…
>Myrtales_Myrtaceae_Eucalyptus_grandis
MGGGGGDGPPPGSSANGGEFLLSLLRRPPQPLTIDPAVAAVGPTIGFPGPPPNGRDFSAPPWAPHHHHAAAAAPPPVYPHSLFGVAPGGNQLPANHHNQGPPVDDFRRLGLGGFDERGVAPHNLAQQLKQLQLHHQHQQQLQLQLQRQQQEQSLRFGSFPPKIIPSEVVSVENSVFDSAREPNMGSGSRGSDRFEKNRQFSPRGNSGASVNAAWRGNNELGEQERRAVGRGKQNHVGNDRQMPPGFPAKPAGRGNSGFGNRRIDFERNVDGERNNQNEWNHKNASGNSGFGNWRIDFERNVDGERNNQNEWNHKNASSNDGDVIGRKFHFDDHRMPSRNSGVTQLSEQLDRPGPPTGSNLYSVSASDIEESAALHREVVENDSKGEEEGEGAAVKRAGK…
>Myrtales_Lythraceae_Punica_granatum
DAPRPQPPGPSDGGEFLLSLLQRPHQLQHVKPSQPPPTQPQPLTPNHLNPLRRSHNPSPLDPAVAAVGPTLPFPLHGAPSGGHDPSSSRPHGFSPPRPPLPYPHSYVTLTDDFARLGLRFGPDSTGTPSSGPQNLRFGAFSLEVEPSDRLPNGNSVESPNLDSVGEPEIGYVSRGYDRSGRNLKFNGPESSNYLNSSSNPAAFRHRNFDSHSFEQSRPGWGKHQVGSNVDGRRPAPPGFHREVGDRGFVDRRRGDFERNAGEVNSNHRDLNNRNNLSLGDGSMRLRGFSSDVQRQVRSERVLVGQFDPEVHSVLANHVYKSMRDMNGESPVEGNRGEDAGEIDDLGEQLVDSLLLEDPLDENKSQTLHRVSRDKEYRSDSRGQQVLSQRMRNLRKMMEC…
>Sapindales_Meliaceae_Azadirachta_indica
MTGGGGGDAPLTPACNDGEFLLSLLQKSHQHSQQQLSNRADITPPEQPSLPNDPAVGPTINFPPLWPSSNGRDVPPPWPPTLSPPFLGFPQNPWPSPVNQQQMLCEDFGRLGLSNMNYAVRNLIQQQPNHQEQPQNLVFGSYRSQSQSPIQSESLLNLNRLDDLKYNYPKGLDRNFQFDPRTSSVMNPNSFQHRNLENSREQDGRLGKQHYCSTPPPGFSNKARGGGGNSSRRAFEHSVDKSNRVISSSVEDGRLRRLSFEDVKIHGANAVGLSGQLDHPGPPSGSNLHSNSALDIEESLLDLHREDRQRHWGQERTRRETGPGYVQGGGGDDMDDFGEELVDSLLPEDETDCKNDKHEMNDKKQHRNFRDKESRSDNRGKRLLSQRMRNLKWQIQCRG…
>Sapindales_Rutaceae_Citrus_clementina
MTGGGGGESPLTPACNGGEFLLSLLQKPQQHPQAPPHQTPPQQPSLPNDPAVAAVGPTINFQPQWPSNGCDLPPTWPRTPLPLNFLGFPQNPWASSSTENQQQRLLCEDFGRLGFSNANYAAIHNLIQQPNHQQQQNLRFGSFQVQPDSLLNLNHLENLKYNLDRNSQFDQPRASSISNPNSFLHRNLENSREHDLRLGKQHYGSTPPPGFSNKARVGGSGNSRRGFEHNVDMINRFTSSAVEGGNGVGLTRQLDRPGPPSGSNLHSVSALDIEESLLDLRREGRERHLGLDKRRENGPGYSQGGDDMDDFGEDLVDSLLPDDESELKNDTHERNDKKHRNSRDKEIRSDNRGKRLLSQRMRNLKWQIECRADIGRLNAPFLAIYESLIPAEEEKAKQK…
>Sapindales_Rutaceae_Citrus_sinensis
MTGGGGGESPLTPACNGGEFLLSLLQKPQQHPQAPPHQTPPQQPSLPNDPAVAAVGPTINFQPQWPSNGCDLPPTWPRTPLPLNFLGFPQNPWASSSTENQQQRLLCEDFGRLGFSNANYAAIHNLIQQPNHQQQQNLRFGSFQVQPDSLLNLNHLENLKYNLDRNSQFDQPRASSISNPNSFLHRNLENSREHDLRLGKQHYGSTPPPGFSNKARVGGSGNSRRGFEHNVDMINRFTSSAVEGGNGVGLTRQLDRPGPPSGSNLHSVSALDIEESLLDLRREGRERHLGLDKRRENGPGYSQGGDDMDDFGEDLVDSLLPDDESELKNDTHERNDKKHRNSRDKEIRSDNRGKRLLSQRMRNLKWQIECRADIGRLNAPFLAIYESLIPAEEEKAKQK…
>Sapindales_Rutaceae_Citrus_trifoliata
MTGGGGGGESPLAPACNGGEFLLSLLQKPQQHPQAPPHQTPPQQPSLPNDPAVAAVGPTINFQPQWPSNGCDLPPTWPRTPLPLNFLGFPQNPWASSSTENQQQRLLCEDFGRLGFSNANYAAIHNLVQQPNHQQQQQQNLRFGSFQVQPDSLLNLNPLDNLKYNLDRNSQFDQPRASSISNPNSFQHRNLENSREHDLRLGKQHYGSTPPPGFSNKARVAGSGNSRRGFEHNVDMTNRFTSSAVEGGNGVGLTRQLDHPGPPSGSNLHSVSALDIEESLLDLRREGRERHLGRDKRRENGPGYSQGGDDMDDFGEDLVDSLLPDDESEPKNDTHERNDKKHRNSRDKEIRSDNRGKRLLSQRMRNLKWQIECRADIGRLNAPFLAIYESLIPAEEEKA…
>Sapindales_Anacardiaceae_Mangifera_indica
MTDGGGDVQPRIPSSNGGEFLLSLLQKSQRPPQTQSDIRQLPASPGPVTPPLQPYAQLPDDPAVAAVGPSINFPVQWPSNGFDLSPPWSHTLSPPLPHNFLGFSQNPWQSPPGNQRVLSEDFSRLGISNANFATKNLVHQEQNLQEQHQKIQFGSLQAHIRPEGLRSNLDSLGNLTYNFSNGLDRNRQFEPRKTPVTNPNFIQHLENSVGKQHHRSGPPPGFSNKARGGGSTRRGSNFDADKEKVNYSVEDGNARVKRLPSERKNAKNALGITGQLDHPGPPSGSNLHSVSASDIEESMLDLHREDGEVHWMQGKVRRETGSGYGRGGEDLDDYGRELVDSLLPDDESDKKTVHSNKKQHRPDKESRSDNRGKRLLSQRMRSLKWQLQCRSDIGGMSAP…
>Sapindales_Sapindaceae_Litchi_chinensis
MTGAGGDAPPFPASNGGEFLLSLLQKHNDQRPDAPAQQFGTRVSPVQAAAPPQQPLPTDPAVAAVGPSIPFTPPNQWVSNGRDLSPAWPHSLSPQPPFAPHNYIGFPQNASWPSPPVPSQGRNQQQLLCEDLLRFGFSDTNYAIRNLVVQQPQKQQPQKLQFGSFQSQIQPDNSLLNLNGYNFPNGLDVNRQFDPRTSSISISPPNSFVRRNLENSGEVEARIGQQQQHYRSTPPPGFSNSRVGVGVGGGGNSGRGFDKEKSNHGEFNHRVYGSEDGKMRGGSDVGLTGQLEHPGPPSGSNLRSVSALDIEESMMDLHRDDGQRRGDLDKKMRREIGSVNGRDSDDMDDFGEGLVDSLLPEDEKNDNHDKNIRKQHRNSRDKESRSDNRGKRLLSQRLR…
>Malvales_Malvaceae_Theobroma_cacao
MTGNGGEAPSPPAANGGEFLLSLLQKPQQHLQQQQSPLFSRATPVTIPQPQQQQQQQQQQPLVIDPAVAAVGPTLPFRPLWPSNGRDLPGLWPQTLSPPLAPNFLGFPLSPWSSPGNQFAGNQGALMDDLRRLGLSGIDNNKNHVIQNRVQQKHQDQKLVFGSFPSDIQTLKTPEGSPNGNLLENSKLNLSNQQLDSRLNSNPNTSPYVFQHRNSGDRGKQQQHGGSYRPTPSPEARRSPPGFLGKPRGGGGNRDFGNRRRHFEHNVDKAKAEYSQPSSDNEVGLSGQLDRPGPPAGSNLQSVSATDIEESLLELHSDGGRDRFSRRDKFRREDGGEVDEVGEQLLESLLIEDESDDKNDKKQHRREKESRIDNRGQRLLSQRMRMLKRQMECRSDIHR…
>Malvales_Malvaceae_Gossypium_raimondii1
MPGGGGDAPREPTANGGEFLLSLLQNPPQQQQQQRQSPLLSRVTPMLIPQPLQQQQLQQQPLPLDPAVAAVGRVFPLQSPSWPSNGRDLSTPWAQTISSPLVPNFLAFPQNPWSSSGNQFVGNRGDLNDDLRRLGFPSVDNNSNNLIQQKHPEQQQQQQQQKLVFGSFPSDIQILQKPEGLLNGNLFDKSNLDLSKPANSSPYAFQHQSERGKQQQHHVGNYRETLRPPPGFSGKPRGGGGSRDFGARRNHLEHNVDKLRAEYSQLSNDNEMGLRGQLDHPGPPAGSNLQSGTDIKESLMELHRFGGGQVDEVGERIVESLLIEEESEDKNDKKHHRHEKESRLDNRGQRLLSQRVRMLKRQMECRSDIHRLNAPLLAIYESLNPPKEEKTKQQQLLAS…
>Malvales_Malvaceae_Gossypium_raimondii2
MTGSGGDAPPPLTANGGEFLLSLLQKPQSHHPPQQSPLPPGVAPMTVPQPQAQSLAIDPAVQAVGPTLPFSPSWSPNGRDLPSPWPHNLSPPFYPNLIGFRQNPWFSPGNQIAFNQEALVDDLRRIGISRIDSNNNHVIPNLTQLKHREQKLVFGSFPSDIQTLPKPDGVLQNSNLSFSNQQSNSRLNANPNSSPYFFQRRNSDERGKQQQHGGNCRSTPSAETPRPPPGFSGQPRRGGGSRDFGKNTRHVAHSVNKLKAELGHLSYDNETRLRGQLDHPVPPAGSNPQSVSVTEIEGPLLELHMDGGANGFSRRDKPRREDGGEVDEIEEKFVEPLLVEDESDDKNDKKRHHREKEYRKDNRGQRLLSQRERMLKRRTDCRSDILRLNSPLLAIYESL…
>Malvales_Malvaceae_Hibiscus_cannabinus
MAGGGGDAPLSSTSNGGEFLLSLIQKPQSNHHHHQQQPHSPLLSSVTAMLIPQPQPQPQQPLPLDPAVAAVGRALPLPPSWPSNGLDLQTPWPQTNPPPFAPNFLGFPPNPWSSSGNQFVGNQGALNDDLRRLGFPGVNNTKSHGIQNLIQQQKHQEQKLIFGSLPSDIQILQKPEGLLNGNLLEKSKLDLSKQPSVSKLNSNPNSSQLAFQHQNSGERGKQRQDVGNYRPSPSEETIRGPPGFSGMPRGGGKRDFGSRRKHVEHNVDKLKAEYSHLSGDNEMGLRGQLDHPGPPAGSNLRSVSATDIEESLLESRRVGYRDGFSKRDKFKREDGGQVDEVGEKLVESLLIEEKCDDKNDKKPHRHEKESRIDNRGQRLLSQRVRMLKRQMACRGDIHR…
>Malvales_Malvaceae_Kosteletzkya_virginica
MAGGGGDAPLAPTSNGGEFLLSLLQKPQSNQQQRQQSPLLSSVTAMLVPQPQQQQQQQQQPLPLDPAVAAVGRALPLPPSWPSNGRDLQTPWSQTNPTPFPPNFLGFPQNPWSSSGNQFVGNQGALNDDLRRLGFPGVDNNNSHVIQNLIQQQKHQEQKLIFGSLPSDIQILQKPEGLLNGNLLEKWRLDLPEQRSVSKHNSNPNLSPYPFQHQGERGKQRQNVGNYRAPPAETIRAPPGFSGKPGGRGSRDFGRKKHVEHNVDELKVEYSHLNSDREVGLHGQLDHPGLPAGSNLLSVSATDIEESFLESSRVGYRDVFSKRDKFKGQDGGQIDEVGEKLVESLLIEEISDDKKQPRHEKESRIDNRGQRLLSQRVRMVKRQMACRGDIHRLNAPLLA…
>Malvales_Malvaceae_Corchorus_capsularis
MTGSGGDASLPPAANGGEFLLSLLQKPQSHQQQQQSPILSRATPLTIPQPQPQLQQQQPLVIDPAVAAVGPTLPFPPLWPPNGHDHPTPWPHTLSPPLAPSFLGFPPNPWSSPGSQFTGNQGVLIDDLGRLGVSGIDNSNNRVIQNLIQPKHQEQKLVFGSLPTDIQTLRAPEGLLNGNLLENLKLNPSNQHFDSRLNSNLNSSPYAYQPRNPGERGKQQQHAGNFRPIPSPETRRPPPGFSGKPRGGGGGSQDFGNRRRHLEHNVDKVKAENGQFSSDNEVGLSRQLDHPGPPAGSNLHSVSATDIEESLSELHGDGGRGGFATRDKFRREHGGETDEVGEQLLESLLIEDESDDKNDKKQHRREKESRIDSRGQRLLSQRMRMLKRQMECRNDIHRL…
>Malvales_Thymelaeaceae_Aquilaria_agallochum
MAGGTGDSPTPPATNGGEFLLSLLHKHSSPPQPSPFFSGVALRPPHQQQPHQHQHQHQHQHQQPLALDPAVAAVGRTLPDAPTWPPPNGGDLPLNFSHSISPAFAPNLLGFPQNNWPSPGDQFNADQGTSSDDLIRLGLSGVDANVAFQILMQQKQLEQRLAHGLSLAEVRTPDRLGNGNLFEIPKIDVSKGLEVSNGSTTGNGFDRDRQFDSPVSSNSSARAFHYRSSGDRERTHHRGNFSQAASGDARGPPPGFHGKPRGGANSEFWNRRRSYEYIAVDKERRGTTRLGNSRVSLDQGDGKIHNSREVGLTEQLDHPGPPAGSSLHSVPAAGIEEILLGLHRAENRSNVSSGDNLMREDVVEVDDTGEELVESLALEDETDEKNEKKQPNNSHEEFR…
>Brassicales_Brassicaceae_Arabidopsis_lyrata
MADGGADPPAPPSINAGEFLLSILHGSPSPSSQGPQHQSFALDPAIAAIGPTVNNPFPPSNWQSNGHRPGNHNPSWPLAFSPPPNLPPNFLGFPQFPLNPFPTNQFDGNQRVSPEDAFRLGFPGTANHAIQSMVQQQQQQLPPPQSENRKLVFGSFSGDATQSLNGLHNGNLKYDSNQHEQLMRHPQSVLSNSNMDPNLHEPRGSHSGRGNWGHIGNNGRGFKSTPPPPGFSSNQRGRDMNLTSKDDDRGMGSFHRNHDQAMGEHSKFWDQSVNFSAEADRLRGLSIQNDSKFNLSQQIDHPGLPKGTSLHSVSAADAADSFSMLNKEARGGSERKEELGRLSKGKREGNANSGPVDDEIEDFGEDIVKSLLLEDETGEKDAKDGKKDSKTSREKDSRM…
>Brassicales_Brassicaceae_Arabidopsis_thaliana
MADGGAEPPAPPSSINAGEFLLSILHGSPSPSSQGPQHHQSFALDPAIAAIGPTVNNPFPPSNWQSNGHRPSNHNPPSWPLAFSPPHNLSPNFLGFPQFPPSPFTTNQFDGNQRVSPEDAYRLGFPGTTNPAIQSMVQQQQQQQLPPPQSETRKLVFGSFSGDATQSLNGLHNGNLKYDSNQHEQLMRHPQSTLSNSNMDPNLSHHRNHDLHEQRGGHSGRGNWGHIGNNGRGLKSTPPPPPPGFSSNQRGWDMSLGSKDDDRGMGRNHDQAMGEHSKVWNQSVDFSAEANRLRGLSIQNESKFNLSQQIDHPGPPKGASLHSVSAADAADSFSMLNKEARRGGERREELGQLSKAKREGNANSDEIEDFGEDIVKSLLLEDETGEKDANDGKKDSKTS…
>Brassicales_Brassicaceae_Boechera_stricta
MADGGADSPAPPSENVGEFILSLLQQNTRPSPSQGPQLHQSFALDPAIAAVGPTVNPFPPSNWQSNGRDHRPGNHNPSWPLAFSPPPNLSPNLLGFSQFTPNPFPANQFDGNQRLSPEDAYRLGFPGTANHAIQSMVQQQQQPPPLQSDYRKLVFGSFSGDATSLNGLQHNENLKYDSKHHEQLMRNPQSVVLNSNTDPNLSQHRNHDLNEHRGGHSGRGNWGPIGNNVRGFKPTPTPPPGFSSNRRGWDMNLGSKDDDRGIGSFQRNHDKAMGAHSNIWDQSVNLNAEADRLRGLSIQNESKFNLSQQIDHPGPPKGTSLHSVSAADAANSFSMLNKEARGGSERKEELGQLSKGKREGNGNSGPGDDEIDDFGEDIVESLLLEVETDDKDAKDGKKN…
>Brassicales_Brassicaceae_Brassica_oleracea_capitata
MAEGGGGDSPAPPSENNGGGEFLLSLLHRRPHQQSSTNTNPPAPPPPQSFTLDPAIAAVGPTVNSNWASNGTPPWPHASSPPNLLGFPQFQQNPFPSNQFDGNQRLSGEDAYRLGFNGAVNHHSIQQQPQRLVFGSFSGDATQSGFLNSSKDPNFSHPGSIGRGNWGPIGNNGRGSSSKSTPPPPGFSSNQRAWDRDLLSRDADRGMLMGTSQTSHDGRGMMGYHDDRGMMSSSQRNHDGRGMMGGFQRSYDGRGMMGGSQRNHDNAKGEHPKVWDDDLSAENDRLRRLSIQNEGRFNLTQQVDHPGPPMGESLHSVSAADAQDSFSMLSKEARGGGQYRGEVGQLSKGKREGNGEFGPAEGETEGFGEDIVESVLLEDAKDEKKASRTSREKESRMDT…
>Brassicales_Brassicaceae_Brassica_rapa
MAEGGGGDSPAPPSGNNGGGEFLLSLLHRRPHQQSPPIRPPAPPPPSQSFTLDPAIAAVGPTLNSNWASNGTPPWPHASSPPNLLGFPQFQENPFPSNQFDGNQRLSGEDAYRLGFNHHSIQQQPQRLVFGSFSGDATQSLNGGGFLNGSLNSSKDPNFPHPGSIGRGNWGPIGNNGRGAKSTPPPPPPGFSSNQRAWDRDLLTRDADRGMLMGGSQRNHDGRGMMGNHDDGGMLMSSSQRSFDGRGMMGGSLRNHDGGGMMGGFQRSYDGRGMMGSSQRSHDNAKGEHHNAWDKSAVDLSAENDRLRRLSIQDEGRFNLTQQVDHPGPPMGKSLHSVSAADAQDSFSMLNKEARGGGQYREELGQLSKGKREGNGEFGAAEGETEGFGEDIVESVLLE…
>Brassicales_Brassicaceae_Capsella_grandiflora
MADGGAASPAPPSENVGDFILSLLQQNTRPSPSQQGGTPQHLDPAIAAVGPTVNPFPPSIWQSSNGRDHRPGTLNPSWPHAAFSPPPNLSPNLLGFPQFTPNPFPLNQFDGNQRLSPEDAYRLGFPATGTHAIQSMVQQQQPPPPPQSDYRKLVFGSFSGDATQSLNGLRNGNLKYDSIHQEQLMRNPQSVVLDSNPDPNLSHHRNHDLHEQRGGHNGRGGNWGPIGNNVRGFKSTPTPPPPGFSSNQRGWDVNLGSKDDDRGIGSFQRNHDRAMWEHSNLNAEADKLRGLSLQNESMFNLSQQIDHPGPPKGTSLHSVSTADAANSFLMLNKEARGGSERKDELGQLSKMKREGNEKSGPGDDEIDDFGEDIVDSLLLEVDTDDKDAKDGKKNSKTSR…
>Brassicales_Brassicaceae_Capsella_rubella
MADGGAASPAPPSENVGDFILSLLQQNTRPSPSQQGGPPQHLDPAIAAVGPTVNPFPPSIWQSSNGRDHRPGTLNPSWPHAAFSPPPNLSPNLLGFPQFTPNPFPLNQFDGNQRLSPEDAYRLGFPATGTHAIQSMVQQQQPPPPPQSDYRKLVFGSFSGDATQSLNGLRNGNLKYDSIHQEQLMRNPQSVVLNSNPEDPNLSHHRNHDLHEQRGGHNGRGGNWGPIGNNVRGFKSTPTPPPPGFSSNQRGWDMNLGSKDDDRGIGSFQRNHDRAMWEHSNLNAEADRLRGLSLQNESKFNLSQQIDHPGPPKGTSLHSVSTADAANSFSMLNKEARGGSERKDELGQLSKMKREGNEKSGPGDDEIDDFGEDIVDSLLLEVDTDDKDAKDGKKNSKTS…
>Brassicales_Brassicaceae_Eutrema_salsugineum
MADGGADSPAPPSENGGEFLLSLLHRRPYQQNNNNNNNNPLTRSAGPQHQSFALDPAIAAVGPTVNAFPPSNWSSNGRDRPGTHASPWAPPPNHSPNLLGFSQFPLNPFPANQFDGNQRVSAEDAYRLGLTGAGIQSMVQQQQPPPPQKLVFGSFSGDAAQSLNGLLNGNLKLDSNIGSANHHPRSVGPNPNSDPNLSHDFHEHNSRRGNWGPIGSNGRGSKSTLPPPPPPGFSSNQRGWDMDLGSKGMGSFQGNNHDKEKGEHSNLWDHKSVDFIAEVDRLRRLSIQNEGRFDLSQQIDQPGPPMGTNLYSVSAADAEDSISMLNKEARGGGVGRKEELGQFSKGKREGNGECGPGDDDIEGFGEDIVESLLLEDETDDKNAKDGKNNSRTSREKESR…
>Brassicales_Brassicaceae_Camelina_sativa_1
MADGGGADSAAPPSDNVGDFILSLLQQNTRPSPSQQQQGGPQHLDPAIAAVGPTVNPFPPSIWQSSSNNGPGGHHNPSSSWPLAFSPPPHPNLSPNLLGFPQFTHNPFTANQFDSNQRLSPEDAYRLGFPGTGTHPIQSMIQQQQLPPPPPQSETRQLVFGSFSGDATQSLNGLRNGNLMYDSKHHEQLMRNHPQSVVLNPNTDPNLSHHRNHDVNELRGGHSGRGNWGPIGNNVRGFKSTPTPPPPGFSSNQRGWDNMNLASKGDDSFQRNNHDKAMWEHSSFNAEADRLRGLSIQNESKFNLSQQIDHPGPPKGTSLHSVSTADAANSLSMLNKEARGRIERKEELGQLSKGKKEGNGNSGPGVDEVDDFGEDIVESLLLEAETDDKDAKDEKKNSK…
>Brassicales_Brassicaceae_Camelina_sativa_2
MADGGGADSAAPPPSDNVGDFILSLLQQKNTRPSPLQQQGGPQHLDPAIAAVGPTVNPFPPSSWHSSSNNGPGGHSSWPLAFSPPPNLSPNLLGFPQFSHNPFPSNQFDGNQRLSPEDAYRLGFQSMIQQHQQQQLPPPPPPQSETRQLVFGSFSGDATQSLNGLRNGNLMFDSKHHEQLMRNHPADPNLSHHRNHDLNELRGGHSGRGNWGPIGNNVRGFKSTPPPPGFSSNQRGWDMNLLSKGDDSFQRNHHDKAMWEFNAEADRLRGLSIQNESKFNLSQQIDHPGPPKGTSLHSVSTADAANSFSMLNKEARGGIERKEEMGQLSKGKKEGNGNSGPGVDEVDDFGEDIVESLLLEVDTDDKDAKDGKKNSKTSRDKESRVDNRGRWLLSQRLRE…
>Brassicales_Brassicaceae_Camelina_sativa_3
MADGGGADSAAPPSDNVGDFILSLLQQNTRPSPSQQQQQQGGPQHLDPAIAAVGPTVNPFPPSIWQSSNNGPGGHHNNPSSSWPLAFSPPPPHNLSPNLLGFPQFSHNPFPSNQFDGNQRLSPEDAYRLGFQSMIQQQQQQQLPPPPPPQSETRQLVFGSFSGDATQSLNGLRNGNLMFDSKHHEQLMRNHPADPNLSHHRNHDLNELRGGHSGRGNWGPIGNNVRGFKSTPPPPGFSSNQRGWDMNLASKGDDSFQRNHHDKAMWEFNAEADRLRGLSIQNESKFNLSQQIDHPGPPKGTSLHSVSTADAANSFSMLNKEARGGIESKEEELGQLSKGKKEGNGNSGPGVDEVDDFGEDIVESLLLEVDTDDKDAKDGKKNSKTSRDKESRVDNRGRW…
>Brassicales_Brassicaceae_Brassica_napus_1
MAEGGGGDSPAPPSGNNGGGEFLLSLLHRRPHQQSPPIRPPAPPPPSQSFTLDPAIAAVGPTLNSNWASNGTPPWPHASSPPNLLGFPQFQENPFPSNQFDGNQRLSGEDAYRLGFNGAGIHHSMVQQQPQRLVFGSFSGDATQSGFLNGSLNSSKDPNFSHPGSIGRGNWGPIGNNGRGAKSTPPPPGFSSNQRAWDRDLLTRDADRGMLMGMMGSSQRSHDNAKGEHHNAWDKSAVDLSAENDRLRRLSIQDEGRFNLTQQVDHPGPPMGKSLHSVSAADAQDSFSMLNKEARGGGQYREELGQLSKGKREGNVEFGAAEGETEGFGEDIVESVLLEDETDDKDAKDEKKTSRTSREKESRMDTRGQWLLGQRLRMVKRYMACRNDIHRHDAPFIAV…
>Brassicales_Brassicaceae_Brassica_napus_2
MAEGGGGGDSPAPPSENNGGGEFLLSLLHRRPHQQSSTNTNPPAPPPPQSFTLDPAIAAVGPTVNSNWASNVTPPWPHASSPPNLLGFPQFQQNPFPSNQFDGNQRLSGEDAYRLGFNGAVNHHSVVQQQPQRLVFGSFSGDATQSGFLNSSKDPNFSHPASIGRGNWGPIGNNDGRGSSKSTPPPPGFSSNQRAWDRDLLSRDADRGMLMGMMGGSQRNHDNAKGEHPKVWDDDLSAENDRLRRLSIQNEGRFNLTQQVDHPGPPMGKSLHSVSAADAQDSFSMLSKEARGGGQYRGEMGQLSKGKREGNGEFGPAEGETEGFGEDIVESVLLEDETDDKDAKDEKKTNRTSREKESRMDTRGQWLLGQRLRMVKRYMACRNDIHRHDAPFTAVFKSL…
>Brassicales_Brassicaceae_Raphanus_Sativus
MAEGGGGDSPVPPSENNGGEYLLSLLHRRPNQQTNNTNPSIRPSPPPPQQQQQQSFAVDPAIAAVGPTVNSFTPSNWPSNGTPPPWPHASSSPPNFSPNLLGFPQFQQNPFTSNQFDGNQRESAEDAAYRLGFNGAVNHHSIQQSPPQRLVFGSFSGDATQSLNGGGGGFLNGSLNSSKDPNFPRLGSIGRGNWGPIGNNGRGGSKSTPPPPPPGFSSSQRGFDRDLGSRDGDRGMIGSSQRSHHDDRGMMGNFQRNHDDRGMMGGFQRNHDDRGMMGNFQRSHDDRGMLGSFQRSYDGRGMMGSSHMNHDNAKGEGSNVWDKSGVDLSAENDRLRRLSIQSEGRFNLSQQIDHPGPPMGKNLHSVSAADAQDSFSMLNKEARGGGGGGQYKEELGQLS…
>Brassicales_Brassicaceae_Raphanus_Raphanistrum
MAEGGGGDSPAPPSENNGGEYLLSLLHRRPNQQTNNTNPSIRPSPPPPQQQQQQSFTVDPAIAAVGPTVNSFTPSNWPSNGTPNFSPNLLGFPQFQQNPFPANQFDGNQRESAEDAAYRLGFNGAVNHHSIQQSPPQRLVFGSFSGDATQSLNGGGGFLNGSLNSSKDPNFPRLGSIGRGNWGPIGNNGRGGSKSTPPPPGFSSSQRGWDRDLGSRDGDRGMIGSSQRSHHHDDRGMMGNFQRNHDDRGMMGGFQRNHDDRGMMGNFQRSHDDRGMLGSFQRSYDGRGMMGSSHMNHDNAKGEGSNVWDKSGVDLSAENDRLRRLSIQSEGRFNLSQQIDHPGPPMGKSLHSVSAADAQDSFSMLNKEARGGGGGQYKEELSKGKREGNGEIGPADEEN…
>Brassicales_Brassicaceae_Arabis_Alpina
MANGGADSPAPPSENGGEFLLSLLHKRPYQPSSSQVPHHHQQHSYPLDPAIAAVGPTVNTHPPSNWSGNGRDLPPPWPQLPNLSPNLLGFSQFPITNQFDGNQRLLAEDSYRLGFTSTGTGNHSMIQQPLENRKLVFGSFSGDATESLNGDSSNLGSVKHHHLDQNLSQRGGFNGRGNWGAIGNNNGRSVKSTPPQPPPGFSSNQRGWDLGSKDDDRVNRSFQRNDVDLSVEEDRLRRLSIQSDRRFNLSQHIDHPGPPKGTTSLRSVSAVVAEDSFSMLNKEARGGGQYREDGKGKREGNGEFGFGDDDIQDFGEDIVESLLLDDETDDKDAKDEKKSNRASREKESRMDTRGQWLLPQRLRMANKYMACRNDIHRYDAPFMAVYKSLIPAEEELEKQ…
>Brassicales_Brassicaceae_Arabis_nordmanniana_1
MANGGADSPAPPSENGGEFLLSLLHRRPYQQQNTNPSSSQLHHHSYPLDPAIAAVGPTMNAYLPSNWPSNGRDRVGTNTTPPWPQLPNLSPNLLGFSQFPHNPLPTNQVDGNQRVLGFTGTGNHSIQQQPLENRKLVFGSFSGDATQSLNGLGNSKFDSAKHLPQSLVSSSNTDQNLSQRGGFSGRGNWGPIGNNNGRGLKSNPPPPGFSSNQRGWELGSKEDERVMGSFQRSYEKPKGDNSNLWDKSVDLSVEEDRLRRLSIQSDRRFDLSQQIDHPGPPMGTSLHSVSAADDEDSFSMLNKEARGGGQYKEEMGQVSKGKRGGNGGFGLGDDEIQDFGEDIGESLLLDDETEDTDAKDEKKNNRASREKESRMDTRGQWLLPQRLRMINRYMACRND…
>Brassicales_Brassicaceae_Arabis_nordmanniana_2
MANGGADSPAPPSENGGEFLLSLLHRRPYPQQQQQQQNNPSSSQVHHHQSYPLDPAIAAVGPTVNASNWSSNGRDRVGTNTTPPPPWPQLPNLLGFSQFPTNQFDGNQRVLAEDAYRLGFTSTGNQQPLENRKLVFGSFSGDATQSLNGNSKFDSTKHLPQSLVSSSNTDPNLSQRGGFSGRGNWGSIGNNNGMSLKSTPPPGFSSNQREDDDRLMMGSFLRNHEKPRGENSNIWDKSVDLSVEEDRLRRLSIQSGRRFNLSQQIDHPGPPKGTSLHSVSAADAQDSFSMLNKEARGRGQYKEELGKFGKGKREGNGEFGLGDDEIQDFGEDIVESLLLDNETDDKDAKDEKKNNRASREKESRMDTRGQWLLPQRLRMANKYMACRNDIHRYDAPFMA…
>Brassicales_Brassicaceae_Noccaeacaerulescens
MADGGADSPAPPSDNGGEFLLSLLHRRPYQQNNNRPEHQSYALDPAIAAVGPTVNAFPPSNWPSNGRDRPGTHTPHWPLAFSPPNLSPNLLGFSQFPLNPFPTNQFDGNQRVSAEDAYRLGLTGAGNHAIGLTGTGSHAMQSMVQPPPQSENRKLVFGSFSGDAAQSLNGLPNGNVKYDSNLISANHHEQHLRNPQSVVPNSIPDPNLSHLRNLHEHRGGFAGRGNWGPIGNNGRGVKSTPTPPPPGFLSNQRGWDRDLGSKDGDRVIGNFQRNHDKLSVDLSAEDERLRRLSIQNESRFNLSQQVDHPGPPMGTNLHSVSAADAEDSFSMLNKEARGGGQYKEESGQLSKGKKGGNVEFGPGDDELEDFGEDIVESLLLEDETDDKNAKDGKKKSREK…
>Brassicales_Brassicaceae_Thlaspiarvense
MADGGADSAAPPSENGGEYLLSLLHRRPYQQNNNPLTRPAGPQHQSFALDPAIAAVGPTVNAFPPSNWPSNGRDRPGTHTSPWQLAFSPPNLSPNLLGFPQFPVNPFPANQFDCNQRVSSDDAYRLGFTGTGNHAIQSMVQHQPQQPPPQPQQKLIFGSFTGDASQSLDGLLNEKLKLDSNLSSAKHHMRNPQSVVPNSNTDPSLSHLRNQAFHEHKEGHSGRGNWGPIGSNGKGSKSNPPPPGFSSNQRGWDSDLGSKGDDRGMSSFQRNQGELSNLWDKNVHLPAEVDRLRRLPESSFNLSRQIDHPGPPMGTNLHSVSAADAEDSFSTLNREARGGGGYKEEVGQFSKGKREGNGQCGPVDDEIEDFGKDIVESLLLEDENDDKDAKDEKKNSRTS…
>Brassicales_Brassicaceae_Aethionema_carneum
MAEGGANVPVPPSDNGGEFLLSLLNRRPHQVNHDPMAAVSEHQSLPLDPAITAIGRTVNGFPSSNWPSNGHDRPGTITPPWPISLSPPNLLGFPQFPLNSFPANQFDGQRISVEDAYRLGLLGTGNQPIQSMVQQQQQQQQSSPSVEQRKLVFGSFSGDSAQSLNGLRNGNLNYDSGNHHERHMRDLQSFISNSSPQPNLSHHRNHDYHEQRGHNGRGNWGPIGNNGRDFKSTPPPPPPPGFSGNQRGWDRDFGTKEGNGERGNFNFQRNHDNLSNLWDKGVNLSAEVDILRRLSIQNESRFNLSQQIDHPGPPMGTNLHSVPAADAEDSFSLLNKEVGKFSKGKKDDNEESHPGDDETENFGEDIIESLLIEDETDDKDDKKNSRTSREKESRIDNRG…
>Brassicales_Brassicaceae_Moriera_spinosa
MADGEANVPVPPSENVGEFLLSLLHRRPHQVNHDPLTAGSEHQSLPLDPAITAVGRTVNGFPSSNWQPNGHDRPGALTPPWPTAFSPPNLLGFPQFPLSSIPGNQFDAQRVSVEDAYRLGFLGTGNQAIQSMVQQQQQQQQPVPSPSVEQRKLVFGSFSGDAAQTLNGLRNGNLNYDSNLSSGNHHERHMRDHQSFASNSNAHPNLSHHRNQDYHEHRGHSGRGNWGPIGNNSRDFKSTPPPGFSSNQRGWDRDFGSREGNGERGNFQRNPDKTKAELSNLWDKSVNLSAEVDVLRRLSIQKESRFNLSQQIDHPGPPMGTSLHSALAADAEDSFSLLNKEARGGGESREEVGKFIKRKKEGNEESHPGEDETVNFGEDIIESLLIEDETDDKDVKDEK…
>Brassicales_Brassicaceae_Boechera_gunnisoniana
MADGGADSPAPPSENVGEFILSLLQQNTRPSPSQDPQQHQSFALDPAIAAVGPTVNPFPPSNWQSNGRDHRPGNHNPSWPLAFSPPPNLSPNLLGFSQFTPNPFPANQFDGNQRLSPEDAYRLGFPGTANHAIQSMVQQQQQPPPLQSDYRKLVFGSFSGDATQSLNGLQHNGNLKYDSKHHEQLMRNPQSVVLNSNTDPNLSQQRNHDLNEHRGGHSGRGNWGPIGNNVRGFKPTPTPPPPGFSSNRRGWDMNLGTKDDDRGIGSFQRNHDKAMGEHSNIWDKSVNLNDEADRLRGLSIQNESKFNLSQQIDHPGPPKGTSLHSVSAADAANSFSMLNKEARGGSERKEELGQLSKGKREGNGNSGPGDDEIDDFGEDIVESLLLEVETDDGKKNSKT…
>Brassicales_Brassicaceae_Isatis_tinctoria
MAEGGADYPAPPSENGGEYLLSLLQRRPYQQTRPAAVPQQQQPSFTLDPAIAAVGPTLNAFPPSNWPSKGRDRTGTHAPHWPLAVSPPNLSPNLLGFSQFPHNPFPSNQFDGNQRVSAEDAYRLGFTATGNHSMVHQPPPQKLVFGSFSGDATQSLLNGNLSSAEHHTRNPQSVFPNPSRDPNFSHLHEHRGGHVGRGNWGPIGNSKSTPPPPGFSSNQRGWDRDLASKDSDRGMLGSFQRNHDNSKGERSTLWDQNVADLSAENDRLRRLSIQNESRFNLTQQVDHPGPPMGTNLRSVSAADAEDSFSMLNKEARGGGQHREESGRFSKGKRGGNGELGPADEQIEGFGEDIVESLLQEDETDDKDAKDGKKSIRTSREREARMDTRGQWLLGQRLRE…
>Brassicales_Brassicaceae_Leavenworthia_alabamica
MADGGAKTPAPPSENGGEFLLSLLHRRPYQQSNNLSSSPGPQHHSFALDPAIAAVGPTVNSFPPSNWPANGNQNPPWPVAFSPPNLSPNLLGFSQFPCNPYAATQFDVNQRVSSEDAYRLGFPGTVNPSIQSMVHQQQHQKQQQQQQKLVFGSFSGDATQSLNGNLKYDSQQHEQRMRNSNTDPNLSHHRNQDLHEHRGGSHSGRGNWGPIGNNGRGFKSTTPAPPPGFSSNQRGWDSRDDVRGMSNFQRNHEKAKGEKHSSLWDKSVNLNAEADRLRGLSIQNQSKFNLSQQIDHPGPPKGTSLHSVSAADAQDSFLMLNKEAKEELGQFSKGKRECNGVPDEIEDFGEDIVESLCLEDEPYDKDAKDDKKNSRTSREKESRMDNRGQWLLGQRLRNV…
>Brassicales_Brassicaceae_Sisymbrium_irio
MAEGGADSPAPPSENGGEYLLSLLHRRPYQQQNNNNSNPLTRPAPVPQQQQQQQQQQSFAIDPAIAAVGPTLNAFPPSNWSSNGRDRSGTNAPPWPHALSPPNLSPNLLGFSQFPHNPFPSNQFDGGNQRVSVEDAYRLGFIGTGNHSMAHHHQPPQQQKLVFGSFSGDAATQSLLNGNLNPQSVFSNSSVDPNFSHLRGGGGGNIGRGNWGPIGNNGRGSKSTPAPPGFSTNQRDLKSKDLDRGMMMGSFQRTHDNAKGEPFNQWDKSAVDLSGENDRLRRLSIQDQSRFNLTQQVDHPGPPMGTNLHSVSAADAEDSFSMLNKEARGGGQLREELGRFNKGKREGNGEFGPADDDIEGFGEDIVESLLHEDETDDKDAKDEKKTSRTTREKESRMDT…
>Brassicales_Caricaceae_Carica_papaya
MTGAGEDAPAPLESNGGEFLLSLIQKPRQQQTSQQSLPSGSTPITPKTLHQQSLVIDPAVAAVGPSIALPPSPWPANGYDLPSPVVHPPWSHPLAPPFPPGFLGFPQFPGNHLSPNQFPGNQRVLPEDLHKLGFHGNAKYGIHNLAQHKQQEQHKLVFGSLPNNSVQSRDGLLNGSLPENSKFNSVKDLEHEVRSRQLMNSNSSPNSSQHWSFDSGERERRGGVGGGGSGRGGSGRGKLQQSGHYKSTPPPGFSNRQRGGHWEFGTNDNNSRRRGPDRNVGRAKGDMSELSNRSSQADIEEERLRRSSIVDGNDVGLSGQFNHPGLPAGSNLHSVSASDVEDSMLELHFGVPEEADGEGYEREERLRREGEELVDSLLLEGETEGRDEKRQHRNFREKE…
>Brassicales_Pentadiplandraceae_Pentadiplandra_brazzeana
MADGGADAPSPPPANGGEFLLSLLHKSHHQQRHDLLTSQPPLSALQHQEQQQQQQSLALDPAVAAVGPTVAAFPLPRPSNGRDLPGTLTPPWPHTLPPPNLPPNLLGFPQFPLNHFPGSQFRGNQRVLGDDSYKLGFSENANHTIHSFVQQQHKPPLEQRKLLFGTIPSDAVLGPNGLLNGNLPYDSKRSTAKEHESDLWNLQSVNPNSNPGSNFSQHRNFNSHEHRGVHNGNSSRNFNSTPPPGFSSKQRGWNRDFRSNNGNNRRGALQQNMEQAKSGHGELFNRDVHLNGEDERLRRLSIRESNAFELSKQLDHPGPPAGSNLHSVSASDVEESLSILQKEVRSEEGGGVNYVDRSRMRKEGDDDYEKGDDEMDDFGEELVDSLLLEDEANDKDGKD…
>Brassicales_Cleomaceae_Cleome_droserifolia
MADGGANAPPPPPDNGGEFLLSLLHRRPYQQRHDPLTMPPPEHSSVALDPAVATVGPTVSAFPSPHWPSNGRDLPGTPTPPRPLSLSPPNLPPSLLGFAQFPLNPFPANQFDGNQRLSGEDAYRLGFHGTANHAIQPVVQQQPPPPSAEQQKLVFGSFSGDAVQNLNGNLVYDSKLSSGKDHERHIRHSPSVIPNSDMGSNWSQNRNLDHHERRGGYGGWGSGGHNGNNGRNFNSTPPPGFGSKQRGWDRNIANKDGSNSRGALPRNFDGSKGDRSNLSNRSFNSSAEDDRLRRLYIQNESRFKLSQQLDHPGPPAGSSLHSVSASGAEDSFSVLNKETRGEGGKEKLGQVSRPARERNGDCETVDDEIEDFGEELVDSLLLEDDAGDKDVKDEKKNRR…
>Brassicales_Cleomaceae_Tarenaya_hassleriana
MADGGANTPPPPLDNGGEFLLSLLHRRPYPQRADPLTTSPPDHPTVALDPAVAAVGPTVSSFPPLHWPSNGRDLPGQPAAPWPLSLSPPNLPSSLLGFPQFPLNPFPANQFDGSQRLSGEDAYRLGFHGTASHAMQSVVQQQQQQQQQPPSAEQPKLVFGSFSGDAVQNLDGLLKGNLVYGSKLSSAKDHERLMRHPPSVIPNSNSGSNWSQNRNLDHYERRGDHGGRGSYAHNANSGRSFNSTPPPGFANKQRGWDRDIGDMYGNNSRGAWPRNSDRVKGGDRSNLSERNLNSRAEADRLRSLYDENGSGFKLSQQLDHPGPPVGSRLHSVSEADAEDSFLALNKETHGQGGGGREKWGQVSRPMREGNGHCETVDDEVEDFGAELVDSLLLEDEAGD…
>Brassicales_Koeberliniaceae_Koeberlinia_spinosa
MTDGGADAPPPSANGGEFLLSLLRRPQTHRPHDPSTPQTPLNSQPLSLDPAVAAVGPTIPGVHQPPWPSNGRDLPESGTPHPWSHPLLPPPNPLGFPQFPLNHLGPNQFLGNRSLNPQNLGFPEGSDLAIRTLAQQQELQKLLFGSSSGDSVQDSNGIVNGNLLYEPKLNLGRDREIDLRNLQPVSSNSNQNSFPHRNPKFNPPPGFSGKHRSQNTDLGVKNGYNSWRDGSGYDSINVDGGSSRSVQLNGGDERLRRLSIGDGDAVGLSRQVDHPGPPLGSSRHLVSASDVEESLSVRRKWGDGGRGYEKGEIDDFGEELVDSLLLEDEADDKEDKDEKKKHRTSKESRADGRGLWLLSQRLRAVKRQTACRGDIHRLTAPFLGVYESLIPADEELAKQ…
>Caryophyllales_Aizoaceae_Aizoaceae_Mesembryanthemum_crystallinum
MTGGGGAADHQPPPQPPLFPPQQPPSITNDGEFLLRLVQNHHRQQQQQQPPPPPHHHHPPSQSPHNLSLDPAVAAVGPSIPISLPTNHHQHHDSRPFSLSPQKSNFFFQGFQQSNNLWPRHQSPPPPQTPSFYSAPHQHFDLFRHQQQHQHQRQESDKVLFGNVPFPNSNSNGTTSLDQENFKLKLELEIELLKERELALGLRNRSVNGFDPNSRIDPRVNWVHGSSPEQRRSGSGSGPPPGFAGKAANQRRGFSELNNVGRESSSSSSEFSNHRGFSSGSKDHERERRFLSRDNGVGLSGQLDHPGLPSGSALCSVPATDVEESMLKLHGQMVDNGVSHDEVDDLSEQLVDSVLGEDETDGKTETGSKKKHHRDKDFRSDARGKWILSQRMRNSRRLT…
>Caryophyllales_Amarathaceae_Amaranthus_hypochondriacus
MNGGDDTPLSSQFYLQPPQQPSNNGGEFLLRLVQNRNQHQQPYLPHNIVNPSHTLPSDPAVAAVGPTIPLSFSSNHQHQHQNQHHFHSPPFSVAPQNQNPNFSFQGFPRQNVSSSHTASFYPAPRHQYEHLRRQPQQQQQQQQIQGLIAGNSSSFSNNPVEEESLRLKELQLGLSNERDMGFGLPGRRINGMDPNHRIDPRGNWFSGSGEQRRSGQPSGFSSKKGNQRWDFDNFNNVGGEKSNSSELRRNNNSKSYEKERRFLGRDNGNGLSKQLDRPGVPSGSSLHSIRASDVEQSLKNSQNGLVDEEVEQNHIKDLSEQLVDSVLGENQSEDKNLVGAKKKNFRDKDFRSDARGKWILSQKMRNSRRLIECRRDIDRLDAHFTKIYESLIPVEEEKA…
>Caryophyllales_Amarathaceae_Amaranthus_tricolor
MNGGDDTPLSSQFHLQPPQQPSNNGGEFLLRLVQNRNQHQQPYLPHNIVNPSHTLPSDPAVAAVGPTIPLSFSSNHQHQHQLQNQHHFHSPPFSVAPQNQNPKFSFQGFPRQNVSSSHTASFYPAPHHHFEHLRRQPQQQQQQQQTLGLIAGNSSSFSNNPLEEESLRLKELQLGLSNERDMGFGLPGRRINGMDPNHQIDPRGNWVSGSGEQRRSGQPPGISSKKGNQRWDFDDFNNVTGEKSNSSSELRRNNNSKSYEKERRFLGRDNGNGLSKQLDRPGFPSGSSLHSVPTSDVEQSFQNLQNGLVGEEVEQNDIKDLSEQLVDSVLGENQSEDNNLVGAKKKNFRDKDFRSDARGKWILSQRMRNSRRLIECRRDIDRLDAHFTKIYESLIPVEE…
>Caryophyllales_Amarathaceae_Beta_vulgaris
MNGGADDSPPPFHIPPSQQLPNNSGEFLLRLVQNRHQQQQQQPPCYPPHNHFSSSHTLSPDPAVAAVGPSIPINFSLSPQTQNPNFFLQGFPRPSSTNTPSFYTAPHQHFDLHRFQQHQNSGVEQHSKGLFGKVGFSSTSSSNTSSAEHESLRLKKFELEWGLLKERELGLGFGVGRVNGFDPNRRIDPRVNWGQGLPEQRRSGPPPGFSSKPGNQRRGFDDTCNVGGESSSNFGELKRNNHMGLGFNGKDRRFLSADNGNGNVNGLTRQVDHPGLPAGSSLQSVSASDIEQSMLNFHGGLVDDEVNQDDIDDMSEQLVDSVLGEDQSGEKNDASAKKKHQRDKDFRSDARGKWILSQRIRNSRRLIECRRDIDRLDSPFLAIYESLIPAAEEKAKQKQ…
>Caryophyllales_Amarathaceae_Bienertia_sinuspersici
MNGGGGPHDPFPPLPNDGGEFLLRLLQQQQQQQNHHHQQPPFHPQTLSRDPAVAAVGPTMTIPTNHHHHDPHRPPFSQPQNPNLFFQGFPNSPHSPSFFTAPHQHFDRFRHQQQQQQQQQQQQQQAQFRQEQQSNHGLFGNVSFPSSSGSTSVEDESLRLKQLGLEFGIFKERELGLRLGSRSINGVDLNRRIDPRVNWGHGSPEQRWSGPPPGFSSKPAHQRRDFDGLNNVGGEISSSSSELKRGNHGVFGSNSRNHENDRRFMNVNNGSGLIGQLDHPGLPTGSNLRSVLASDVEYSLLNSHDGVADNGVTFDEVDDLSEQLVDSVLAEDQSDEKNDTTAKKKHLRDKDFRSDARGKWILSQRMRNSKRQVECRRDISWLDAPFLAIYESLIPAEEE…
>Caryophyllales_Amarathaceae_Spinacia_oleracea
MNGAGGAGDQPFPPHFSPQPPISNEGGEFLLRLVQNRQQQQQQQQQPSYLPHNLFSPSPPSQNFSLDPAVAAIGPSVPGNFPYNHNNYHHQHDQSRSPFPLSHQTQNPNYSYQGFQRPNTHTPSIFSAPHQHFDLLRRQQPPQQQHSGTGYFGNFPNTSNSAEDGSLRLKKLELELNLLKERELGSGLGTRGVNGFDSNRRIDPNVNWGYGSPEQRRSGPPPGFSSTPGNQRRDFGSLSNGRGEISSSSGELKRSNHRGFGSNSKSYENERRLSSRDSGNGLSGQLEHPGLPTGSSLHSVLASDIEFSLLNDHDEGVDNGAYQDEVDDVSEQLAESVLEEDQADTSATTKNSRDKDFRKDARGKWILSQRIRNTRRTIECRKDIDRLDAPFLAIYESLI…
>Caryophyllales_Amarathaceae_Suaeda_fruticosa
MNGGGGGGPHDPPLHSSSSDGGEYLLRLLQQQRQLQHNHHQLLQLQQQQQQQQQQQQSSSFLPHDPAVAAVGPTMPTPTHHQDPHRSSPFSPPLNPSLFFQGFPPNNNDNNSPQTPSFFTAPHQHFDRFRQQQQQQLLQQQAQFRQEQQSRQHGMFGNSSFPTTSSNTAASLEDEQRLRFEKLGFQFGGFKEPELGLGLGVRNVNGVDLNRRIDPRVNPRTVNWAHGSPDKRWGGPPPGFSSNPAKQRRDFDNVGGEIGSSYGELKRGGVGFNTRSHEKDGSFVSVNGGSGFSRQLDHTTGSSLDSGSVSDVERSLLNSDGNGVVDSGFGLDEVDELSEQLVDSVLADDQPDEKSDAAAKKKHQRDKDFRSDARGKWILSQRIRNSRRLIECRRDIDWL
>Caryophyllales_Caryophyllaceae_Colobanthus_quitensis
MNGGGGAANNNNPSPSSSDGEFLLSLLRNLHNNHPNNHHQQPHHFDPAVSAVGPSIPIPFPHLLNSSNSQNPNLFSQNALSPPTTWPHHLSPSQHRAPSFPSAPQHLFRQPSPNNSNILFGNNSYNVAKDSNFDQGFDLFKEPRMGFNLGSVSRNGFESDRRIDPRLNRVNPHSELKRSAPPPGFSGNNNSNRMGGNTGMSSSSGVSSEFSRNFQGFSGSNGNNYEKERRFLRQERAVGGGLSGQVDHPGLPSGSARSSVLGSDVEQSMKVLHGGEVDNGVVRDEVDELSERLVDSVLDDEGNDEKGELSGKKKHPRDKDFRSDARGQWILPQRTRNSKKMIECRRDIHRFSTPILAIYESLIPPEEEKLKQKQLMTLLEKLVCKEWPDARLYLYGSCA…
>Caryophyllales_Caryophyllaceae_Dianthus_caryophyllus
MTGGGGSSGDPPPSSATLNDGEFLLRLLQNRHQQQQQQQRRQQQQQQQQQHRYHQLNPNYFSPPQQPPQQPPQTANNLSFDPAVSAVGPSLSPPSQNPNFFNQQNNNNNNSSPSSSSFLFPQNALSSPPWPHHLSPSYQTPPFHSAPHHHFRQQQQQQPPPLSDVIFGNFSNNTSHVHQQSNVMKDSNLERNFDLFKEPDLGFDLGNSLRNGFDPNRRIDPFMNLGRSGPPPGFLGNNSNRNRNHGDLHNVGREMSSSSELGSNFRGFSGSNGKDNVNERRFLRHDEDVVGFGGELSRQIDHPGLPAGSAHRSVLGSDVEQSLNVLHGGRVDEGVGRDEVDELSEQLVDSVLDDEPLDDKSDLSAKRKHPRDKDFRSDARGKWILPQRTRNSKRMIECR…
>Caryophyllales_Caryophyllaceae_Silene_latifolia
MTGGGGPYDLTPPQQPPSDGEFLLRLLQNHRNNQRQPPQQPPYNLTLDPAVSAVGPSLSIPSQNPNFQQQLQQLQQLQQLQQQQQQQQHGSLFSSPPWPHHLSPSPQTAPFRSAPHQHFRQQPQQQQQGFGNGMKDSNFDQGFDLFKERELGFNLGSITRNGFDPNRRIDPRVNWVPNHGSPPNSRQSGSGSGSGSGSGPPPGFPGSNLNQIRNRGDLYNVGGREMSEFSRESSSSYRGLSGVNGKEYEKERRFSREDNGVGFGGGGGGGLSGQVDHPGLPAGSALHSVLGSDVEQSLKVLHGGEGDNGVSQDEIDELSEYLVDSVLEEEPSAEKSEASDQKKPRDKDFRSDARGKWILPQRTRNSKKMIECRRDIHRLAVPFLEIYKSLIPPEEEKLK…
>Caryophyllales_Chenopodiaceae_Oxybasis_rubra
MNSGGSDGDPPFPNHFSAPTPIPNDGGDFLLRLVQNRHQQQQPSYLPHNLFSPSHTLSLDPAVAAVGPSVPGPFPSNHHHQHDHSRSPFSLSPQTQQNPNFFYQGFNRPSTQTPSIFSAPHQHFDLLRRQQHQQQPGPEQSGTGFFGNYPNSSNSRENESLRLKKLELELWLLKERELGSGLGTSRINGFDPNRRIDPNAHWGYGSPEQRRSGPPPGFSSAPANQRRDFDSLNNVSGEISSSSGELKRSNHRVLGSNSKSYENDRRFSSRNNGSGLSGQLDHPGLPTGSSLHSVSVSNIEQSNDHGDIVDNGVSQDDIDDLSEHLIDSVLGEDQSAENKDTSAKKKQHRDKDFRSDARGKWILSQRIRNSRRLTECRRDIDRLDAPFLAIYESLIPAEE…
>Caryophyllales_Cactaceae_Opuntia_ficus_indica
MTGGGGADDPRTPPLLPPSNDGEFLLRLVQNRHHQQSSHHHHSPSPPPPPSSHNLSLDPAVAAVGPSIPIPSHHQHDPRSSLPPFSLSPQNPNFFFQGFPQNNTPWPHHQSPPPAHTASFFTGPHQHFDLFRQQQRQEPPPNKVLFGNVPSPSTTNVDQEKLKLELELELDLLKERKLGWGVGTRTVNGFDPNHRIDTRVNWARGSPPQTHRQPGPPPGFSGKPVNQRRSFGELNNVGREVSSSSGEQSNHSGFSSHSKDYEKDRRFLSSRDNGIGLSGQIEHPGLPTGSNLRSVSVSDFEESLLNLHAGVVDNGVRQDEVDDLSEQLVDSVLQEDESDDKNGAASKKKHFRDKDFRSDARGKWILSQRMRNSRRLIECRRDIDRLNAPFLAIYESLIP…
>Caryophyllales_Nepenthaceae_Nepenthes_ampullaria
MTGGCEEPSSPLPPQPPVNGGEFLLRLVQNRHQQSPTPAPPFPAPRPHNLSLDPAVAAVGPTIPTPMDSNLDHPSLPSQPPRRHALPHPNNSPSPPYTPNVFHNGSSHQPSPTLGGPHQQFNLYHHQYHQQDHSKLLFGNMPFHVPSEGLVTSNFLDDSIRSNDSSSKAKFTFVEERESGMNLSNRTDNGFSDPDLGIDLLRKLEIRGQIGVHGSPEMKRLSPPPGFPGKSMDRRKNIENNTGRETGTSGGLSRRGFSSNKNHDNDKRFSRGDKDTYRFIGSGEIGIAGQLKSAGSLTGSTIHPVSASDIEESSFHLQSVVAETVGRPRDWIRDDLQNSDHVSRRGVNENGDLSDQLADSSVAEDESNRKNNGKIHRHRDKDFRSDARGQWLLPHRMRN…
>Caryophyllales_Polygonaceae_Persicaria_minor
MAGGGGEELPPRNGGEFLLRLVQRPQQIPPQPSSSLPPLQPHGVSLDPAVAAVGPTIPLPINGRHYPNPPAPSSETSFSPNFLFHGLPHNHPSWPSQSPPPPSLFNAAPLVQFNSLQEQLLHERSKVMLGSMPFNVVSQDGALSNPRPKFNFDFDPRGELHQVNGLHSSWGFNAPVNSGFRASTDDKVYNPSEIRHQPGPPPGFAGQPARPRARIEQNLLFKGPSTSTDLRFNQRAFGGDDSKGTWKSGESERPRETELNSTLASEIEGSLPNARALAADHLDHGVGHARQVNKLKMTDGWECKGQDDEISELSEHFDESLGVAPVDEHDEKSDRKKHRDKDFRSDPRGQRTLSQKMRNSKRFIQCRSDIHRFNSSFLEIYESLKPAEEEKLKQKQLLS…
>Caryophyllales_Polygonaceae_Rumex_palustris
MTAGGREEVPPLNGGEFLLRLVQKPLIPSPLRPHGASVGVSVDPAVAAMGPTIPYPLTGYPEPHHPPNFLIHGGFPQSSTAPWPYHYQQQQQQQPAPSHPPPPDFAAASRLQFNFNDRPNQREQSKLMLGTMSFIIANQGEGFNNKPGKHESLEAGNRKLGFAPGGKAVNGSDPNRGFEPRVNLGHRRHEPGFGSGKQEIGPTGHLGRLGVSAGSALHSESATEIRDSLLNALGRVDRAAANKQKGNRLGFSDNGNGGSALDNGIRELSDQLEKSLLVDDEADESSEKKKKHRDKDFRSDPRGGYILPQRVRKMRVLVHCRGDIQRFDSAFLEVFESLIPVKEEKAKQKQLFDRLQTLVCKEWPSARLFIYGSCANSFGFAKSDLDVCLVIGDQDIDKP…
>Cornales_Cornaceae_Camptotheca_acuminata
MTDGVGNAPQPPSTSGGDFLLQLLRKPPQQQSSATRASSPTSSSAPPQTLTHDPAVADVGPSLPFAQFPSNSHDLPYHPPWSNSPPFAPHNFFLRPQNTNPSTNWSLSPPHGLNHTHHLQYLQSNHQFSGDDIQKLGFSVTSAGTNSAHQQERNLLFGSLPCVIQSSEGVSNGNSYDNSTSGAGADCLLSKERDMAHIGNKRLNGLVKEFQNNLDFKQNPPANLHASRNHKQERRGSTGGGWGRQQHGGNYRSAAPSSEVRQPPPGFPSKPKSVGHWKSGNRRSFERSVDREKGELSHRNFYSNVEDERERILSSEHRQARGNLLNGLRLSGQLDCPSPPAGSNLHSVSASDIEESQMALRGKVDEDGEKPGYWRQDKTRRDGGPGHFELDDSRKQVLG…
>Ericales_Ebenaceae_Diospyros_lotus
MIGGEGDQGPPSVAGNGGEFLLQLLQGPPGQTTTPPSPAAATAARASAAAPVSQPSQILSHDPAVAAVGPTFSFPTYPFNGYDLPYPQHPPPWIPFAPQNIFFPGFPQNPNPNPCHSWSPSTTPQSGFTHNYQHNLHFNSQLGFLGSSPRPESVHQHGRNLMFGSLPCEIQTNGALPTGNSLNTQASIAKIDGSLSKAGGMADGSRQLNGLEGNFQNSPNYSRSQQQNSRAFQNQEQEVRSGGRGWGGILKVPFQTIQLPTTISHAPRLQQQHQSANFKLTRPPPEVRRYPPGFLSTPSSTGNRSFERNVDKEKRNFVELRDTRFASNIEDKRDSRLSTESRKNFGDMMAERKLSSQLDCPGPPTGSNLPSVSASDVEESMSELNDEIGENGGKTRYRL…
>Ericales_Actinidiaceae_Actinidia_deliciosa
MSGGGRDQKTPPYPQANGGEFLLQLLRKPSHQPPAPPPPHPPQPPSASASAPAQNLSHDPAVAAVGPTLSLPPFPSNGHDLPYHPPVAPHNYFLQNFPQNSNPNLNSNHSWSPSPSDFNRNHSHNLQFGQFLADDVQKLGFSGSNSRPEPVHQHEQNLLFGSFPCKIRNNEGLPDGNMNKNLASTAKVGEGSRRLNGLEVTFQNSSNFSPNLRENSHAFRNQAQDHRSGQQQSVTLRRPPPGFPIKPSNLGHWETGNKSFENNADKGKSSFGELRSNHEDERAKRLLQEHGKIHGDKMMGKQRLSSQLDCPGPPAGSDLHSVSASDIEESLLALHEIGEDGEKSRYRLQGNTRSGGGPVRSEVDDFDEYLTGSSVLKDGSEKNDRKQHQSSRDKDYRSD…
>Ericales_Actinidia_chinensis
MSGGGRDHQTPQANGGEFLLQLLRRPSHQAPTPTPHQPPQPPSAATRAPAQILSHDPAVAAVGPTLSLPPFPSNGHDLPYHPPVAPHNYFLQNFPQNLIPNPNPNPNPNSNHSWSPSPSDFNRNHNHNLQFSQFLADDIRKLGFSDSNSRPETVQQHEQNLLFGSFPCKIRNKEGLPDGNTQKNIASTAKLGEGNRRLNGLEGNFQNSSNFSPNLHDSLAFRNQEQGHRSGQQQSGNVRRPPPGFPIKPGNSGNWETVNRSFENNVDKGKSSFGELRSNHEDGRERRFLQEHGKIRDDRMMGKPRLTSQLDCSGPPIGSDLHSVSASDVEESLLALHAEISEDGENSRYRLQDNTRSGHPVRSEVDDLDEHLTGSSVLEDGSDKNDRKQHQSSRDKVEY…
>Ericales_Ericaceae_Vaccinium_macrocarpon
MTGGGGDNSTQPSANGGDFLLQLLRNSTPQPQLPPPPAAQILSHDPAVAAVGPTLTFPPFASNGHDLPTPWPSAPHNFFPQGFPQNPNPNPNPNFQFSPQSEFNRNIQFSPQSLADDIRQKLGFLGPTPRPDSVQQQHEQQNLMFGSLPCKIQSNEGTIHKVRETVEGNRRSNGFEGNYRNSTSFSQNPGDNSRNVQNRERERRDSGDRGWGRQQQSGPSQGVRRPPPGFTIPSKPSNYGNWDSLNRSFEHKVDDKGKSGFGELSHRGHRGSVSNHEDERERRLLPEHGNSRGDTRVVEHGKNRSDTRVVERRLSSQLDSPGPPGGSSLHSVSASDIEESMTALHSEVGENGGKPGYRLREDTRRGSGPVGSILNGGLGEESSSLVLEDGSDEKNNQKG…
>Ericales_Ericaceae_Vaccinium_virgatum
MTGGGGDNSTQPSANGGEFLLQLLRNSTPQPQLPPPPPAQILSHDPAVAAVGPTLTFPPFASNGHDLPPPWPSAPHNFFPQGFPQNPNPNPNPNFQFSPQSEFNRNIQFSPQSLADDIRQKLGFLGPTPRPDSVQQQHEQQNLMFGSLPCKIQSNEGTIHKVRETVEGNRRSNGFEGNYRNSPSFSQNPGDNSRNVQNRDRERRDSGDGGWRRQQQSGPSQGVGRPPPGFTIPSKPSNYGNWDSLNRSFEHKVDDKGKSGFGQLSHRGHRGSVSNHEDERERRLLPERGNNHGDTRVVEHGKNLVDTRVVERRLSRQLDSPGLPGGSSLHSVSASDIEESMAALHSEVGENGEKPGYGLREDTRRGSGPVGSILNGGLGEEFSCLVLEDGSDEKNSQKG…
>Ericales_Polemoniaceae_Phlox_drummondii
MNGGGGDRPLLTPPAADGSDFLLQLLRRPPHQPPLQPNRPQSENLSHDPAVAAVGPSLPSFTQFPSNGRDLSQQPPPLPPWSHSPPFAPHNFFIRGFPQNPNSSPNHSWSPSGTAPQQNLPHNYYRQLENERKLGFPGSSQSTHQHERNIMFGSFSGDNRSNDGSQNGSTAVGGRFDGLLPRQRENHEGNRGFNGLDSNFPNSHNSNRALPGNFHSSRNPEQDRRIGVIGGMGQQQQQQSEGFRGGASSPEVRRPPPGFQNKPSNFGKSEPGNRSFERNVNHRMKTYSELNHRNDRDNRFLTERERTRGDVPFERRLSSQMESPGPPSGSNLHSVSASDFQDSLRRLQGTIGENSLQDNVPQSGAPIQSEIDDLAEHIGDSLVLEEGSAQKSDGKQRQH…
>Ericales_Theaceae_Camellia_sinensis
MAGGGGDHFPPRSPPPDGGEFLLQLLQKPPHQPPTLPHQIRQPPSSAATPPPPSPAQNLSHDPAVAAVGRSLPLPPFQSNGHDLPYNRPTPFRHPPPFAPHNFFPQGFPQNPSPIPNPSPSPSHSHNFQFNRQLLTDDIRKLGFSEPVHRHEQKLMFGSFPCEIRNNEGVSDSNMLRNIAPAAKIDGLSSKEREIGEGNRGINGLEVDFQNFPNISRNPRSNSNAFQNQEPERRNSGSGGRWGNSSSEVRRPPPGFSSKPSNIGNWDSGKKRSFKHNVDRERSSFGDLSYGASTSKNEGTREKRLLPENRKIGGDLVAERKLSSKLDYPGPPAGSNLHSVSASDIEESSMELHGEIGENGEKPRYRLEENMRRGGGPGQSELNDSDERILGSSEIEDGS…
>Ericales_Primulaceae_Primula_veris
MSNDGELPGGEFLLRLLHNPPPRHHSDPPLISQSNGPDHLVPRGTQPNPNSTLSDSFQNLGLYHRDGDNLQFNRFADSFYNTSVKNPRENSLVLNENEANLRDSMGSSSGERNTYAPHFRNSLNYSREGSDNIRSVNNTRGEEIERLNGFEAFRNSPNLISERNSLVLNGYGPNSRDSMGSSSGESNTFAAHYQNSLNNSREGSDSIRRVNVSNLNNGRNSRVSNGYEASYGNSSNLGRGGVGYDRPNRALNGLESNYNSSNLGTVGEGYDRPSRVLNGSESDYRNFPNLGRIGEGYDRSNRVLNGFEADYRNSINLSIIREGHDRPNRALNGFNAGYQNSPDSSVIGEGHKASSWFNSDFPNFRNYDKEQGNISWTGIARQEIKHTPPGFSNKANNRV…
>Apiales_Araliaceae_Panax_ginseng
MSGGGGEAQPPSSSVNSGEFILQLLRNPPQQPRQQAQQPPAQNLPHDPAVAIVGPSISFPPPLYQSNVPSGHEHLSHRSPWSQSPTHFAPHNFFLQNPNPNLSSASPPRPGFDQTYQQNYQLNQSNLFGGDDVKKVGSFGTNPKLNSAHHQVRTNLMFGSLPFDIHNNVGVSSSNDNQLRSDDRGVGLGNRIQNGLENEFQISLALNRNKEPNAHAFGDHGGGGGSNRWVETSVRCPPPGFSSNPRTLGNKSGSFARNRSKGKGKFGELNHRNVNSVTEEEKGRAMSGRMSGERTLIGQLYSPGPPARSNLHSVTAPEFEESLLELHGEVRGDPMRREGDQVQRELEDLDERVMGTLVLEDESAETRVKKKRDKDYRSDKRGQWILPQRMRRFRRQIEC…
>Asterales_Asteraceae_Chromolaena_odorata
MVGGGGDAPTPPPINGGEYLLHLLKNPPLHSRSHSQPLPHDPVVGPFRPPPFSSHGSDYNSSSPPLIFPPHNYFNQGLGFPQNTIPNPNPNWTTSNFLQPHNDQGVFDYLSNGIGLIHKKDQDRTQKLVFGSLHSDFQTSKNGNLDYDLERKRELNRLNGSAVDAQRNVAESMQVTFGNYVSTEGASQQEARRMPPPGFSRTVGKRNLEQSMDKGKGEKMHIGGKYLATDRNQLNHGGPSNLFSVHANATDVEELHDLNGNRMVNNVVDPLELDDLEEQVDNLLLEDGTDEKNDMKKGHKSRDKDYRSDKRGQWLLNQRMRNHKSRTVCRADINRLNSHFLEIYESLIPLEEEKQKQKQLMALLNRHVTNEWPGARLFLYGSCANSFGFSKSDIDVCLA…
>Asterales_Asteraceae_Cynara_cardunculus
MAGGGGDAPPPPRPPVNGGEFLLHLLKNPPQHPRSNTQQQPPQPPPALPHDPAVAAVGPSIPFPSHGSDYLPPSRPSLFPPHNYFNQGLGFPQNPNPNPNLINPNPNWPLNFMHNHPINNQGVFDDLAKLGIIYSNHQNQQQQQQQDRHNKLVFGSLYPDIQSSKVSKNGNLDYDLANIEKHLLKERELGVGNSRVNGLEVDVKRNAEFKQNVQIGSLAFGNYRSTEAASQQQARRIPPPGFSSKARTVGKRNIEQSVDKGKGNHRDVMSSGGGFVDGERFHIGERSSGEGGFINQLDDPGPSRGNNLHSVPATDVEESMMTLHAMNELKSRNNGLDARELDELDEHVDNLLLEDGTDEKNDIKKVPKSRDKDYRSDKRGQWLVNQRMRNYRSHTECRG…
>Asterales_Asteraceae_Dahlia_pinnata
MAGGGGDAPPPPINGGEFLLQLLKNPPQHPRPLSQPLPHDPAVAAVGPSIPFPTPTPTPPLPFSSPSPSRPLLFPPHNNNNYFNQGLGFPQNPNPNPNWTQEQGVLGYLSKLGLIHSNQQQQQEPDRHSKLVFGSLHSDFQTPKNANLDYDLATIEKHLFKERELAMGMGMGNHSIPELSFGNYVSTSQPPPGFGFAFSGSRMSTSEQPSMTMDKGKAANYSGEIGGNHSVNDRGGARGTHLHSVDEKSNSMVLELDDLEQQVDYLLLEDNNTDVRKGPKSRDKDYRSDKRGQWLLNQRMRNHRSHIECRRDINTLNAHFLEIYHSLIPPQEEKDKQKQLMALLNKHVTNEWPTARLFLYGSCANSFGFRKSDIDVCLAMGDDDVDKSEILLKLAEILK…
>Asterales_Asteraceae_Erigeron_breviscapus
MAGGGGDAPPPPMNGGEFLLQLLKNPPQHPRPQPPPPPPQQQPPQQLPHVPAVGPSMPSFSDHRNLLFPPHNYFNQNLGHGFGFSQNPNPTFNLNPNFINPNPNWQMGFAQNQQQQQDVTKSNNLVFGSLTSEFQDSKVLKNGNFDYDLANIEKQLLNSRANNGPEVNNMQNVQVSSLAFGNYVGSSESQVRRTPQPPSNEPQVRRTPQPPSNEPQVRRTPQPPPGFSSSSSRGDGLDKRKVNNSGVVNQFDNPGPSRGSRLHSVPAADVEESVMALHAMDDKKLMNGGVDFTDMDDLEEQVDNLLLEEGTDEKNGVKKGPKSRDKDYRSDKRGEWILNQRARNYRSRMQCRGDINRLNAHFLAIYESLIPPEEEKQKQKQLMALLDKHVTKEWPGARL…
>Asterales_Asteraceae_Gerbera_hybrid
MVGGGGDAPAPVPPPTNGGEFLLHLLKNPPQQPRSHSQPPVPPPQSQNLPHDPAIAAVGPSVPFPPASFPSHSGRVLFQPHNFFNQGLGLGFPQNPSANPHQNPNLINTNPNWPLNFVQNHPINNQGLFDDISKLGLVHGNQQLQQQERLNKLVFGSMRSDTQSSQVSKKGNLDYDLVNIEKHLLKERELGIGNNRANGLEVDMQRNAEFMRNRQVNSPAFGNYGSPEVASRQQLRPMPPPGFSSNPRTVGKRGSEQSVDRGKGDYRDAMSSSGGLPFAERNLSDRGVVRQLDDPGPSRGSHLHSVRATDVEDSLMELHAMDGKKSRNNGLETSELDDLEEQVDSLVLEDGADEINDTQKHPKSRDKDYRSDKRGQWILNQRMRNYRRRTECRGDINRL…
>Asterales_Asteraceae_Karelinia_caspia
MVGGGGDAPPPSPMNGGEFLLQLLKNPPQHPRSPSEPPPPQPSQVLSRDPAVAAVGRSIPFPPPPLTDYATSSRPLPFPPHNYFNQGFGFPQNPNPIPNSNRNLVNQNPNWPLNFIQNHNQNNNQVVFDDLLKLGLIHSNNHQHHHHQQQDPCNKLAFGSSQSDIPTSKVSKNGILDYDLVNSRLNGSEVDIQRNAHQNRQVSSLIFGNYVSEEAASQKQMRQKPPPGFSSNQRAVRNRISEQRMDKGKGNPIDVTNSAERLNFGERNLGERGLTNQLDDPGSSRGSQHHSLHMNEKNVMNNGVDDAELDELEDQVDKLLLEEGTDEKNDAKKGPKSRDKDYRSDKRGQWLLKQSMRNYRSHTECRRDINTLNAPFLAIFESLIPPEEEKEKQKKLMAL…
>Asterales_Asteraceae_Lactuca_serriola
MVGGGGDAPPPPPINGGEFLLHLLKNPPQHPRSHSQPPPPPQPSQVLPHDPAVAAVGPSIPFPPQSFPPHGADYLSPSRSPLFPPHNYFNQGLGFPQNPNPNPNLNPNLINPNPNWHLNFMQNHHQVNNQGVFDDLSKLGLIYGNNQQQQQDRQNKFIFGTLQSDIQSSKVSRNGNLDYDLANIEKHLMKERELSMGNSRLNGSEVDLHRNAELMQNLQISSLEFGNYGSKGTSSQQQVRRIPPPGFSSNPRSVGKRNMEPSMDRGKGNHRDVISSGERLHTGERRGLIQQFDDPGPSRGSHLHSVTATDVEESLMALHAMDEKKSRNNDIDSRELDECDEHLDNLLLEDGTDEKSDATKGPKSRDKDYRSDKRGQWILNQRMRNYRSRTECRGDIQRL…
>Solanales_Convolvulaceae_Cuscuta_pentagona
MSSGILSTGGGDAPPQPSPPAASTGGEFLLQLLQKPASRPSGGPRPGHAPTHDPAVARVGPTLPSPPPYRNPPNGHGYHTSSSWQHSPPPYASPFFAPHDFFAHGFPQNPNPNLSPGPSVFNQTSRQHISQPGHGSNSQPHSSHQLEQNLFFGSLPMGLPSNAGLRNGGLNERATRDSEIRSHIHTERTSTTRQAGRLNGLETQFNNSPLQNRYNQESSAGLSIHEQGKHGGGARHWGENNSGRAPPMVFANQLRNVGNAGHGNELRYFEHGVDKGKSHHNVVNQRLIDRSGPSPGSNMRAVSTFDFEESRGGDGPSTGESRNMVKGDMRTAKDESQSLEDLQEQLLSSLGIEDGSDARKDKNKRYGSREKDNNRSDDRGKWLLGQQKRIMKSLVECRS…
>Solanales_Convolvulaceae_purpurea
MSSSFMRSGGSDASPQPAPPAAVNGGEFLLQLLQNPPNHPPAAARPVPPPQALQHDPAVARVGPSVPFPPFYQPPSTAHDLAFAPPWQQQTPPPAGTPIFAPHNFFLQGFAQSPNPNFSLSPAGFHQAQHHNPQLGHSSPIEHAHKVGLLESNSKPHSARVPEQNLVFGSLNMGMLHSEGLLTEKSNETVTRDPEVVSLIRKEREPNIRNVGRLNGLETQFNDLSLLNRYQQGNSGVLRGHEQGRHGAGLWGENGGGWEPPQGVLRGHEQGRRGAGAGQWGESDGGRREPPPGFANMSRIGGNKEPMVGRRGFEHCMDMGKGNRSEVNHRGFGLVNRNERDRRYMRNNGKSYSDVSDDQRLISQIEHPAPPSGSKLPAVPAFDFEDSLLEIQAGNGESR…
>Solanales_Solanaceae_Solanum_chacoense
MTGGGGDAASPPLSSQSTPSNGGEFLLQLLQNHPHQLHSQPQPLPPPLRPELQTLPHDPAVAAVGPSMPYPPLFHTPTNPSVLPYSHSPPLFVPHNFFIRGFLQNPNSSHTINPNFSSPPAPTGFSQFQHASPLGFGSVGENMGNLGIFGANAKASNSNNEFDHNLIFGSLRRDIQGNVSMLNDRFSDDLACKVGNFEQKNQESSLANVRMLNGVEGKLENVIGSGRKQLGNLRGLEQQNRGGGGGESESSGLGRGRQFHSGTVRGAVPPPGFSSKPRSRDFEHNVDNEKNNFVELNHRGIGLNHKYERESKHLTRNGKNYAIGSDDQRVFRQLDSPVPPAGSKLHSVLASDVEDSTLELHGEDAESGEETVSGMRNVLGRSSAQGQSDLDELGEHVIS…
>Solanales_Solanaceae_Solanum_torvum
MTGGGGDAASPPLSSQSTASSGGEFLLQLLQNHPHQLHSQPPPPPPRPELQTLPHDPAVAAVGPSIPFPPFFQTPTNPSALHYPHSPVFIPHNFFLQGFIQNPNSSHTINPNFSSPPAPAPGGFSQFQHASPLGFGSVGENMGNLGILGANAKASKPNHGYDQNLIFGSLRRDVQGNVSMLNDRLSDDIAGKVGNFAQKNQESRLGNVRMLNGVEGKLENAIGSGRKQLGNLRGLEQHNNTNGRGGVGSESGGLGRGKKFHSGTVRGAVPPPGFSSKPRSRDFEHNVDNEKNNFVELNQRGTVLNHKYERESKHLSRNGKNYAIGSDDQGVFHQLHSTGPPAGSKLHSVLASDVEDSMLEVHGEDAESGEETVTGMKNVLGGSSARGQSEFDELGEHLI…
>Solanales_Solanaceae_Capsicum_annuum
MTGGGGDAATPPLSSQSTSANGGEFLLQLLQSHPHHHHRHHSQPPPSPLPPQPTPPELHTLPPDPAVAAVGPSMPFPPFHQAPTNPSALPYSHSPPLYVPHNFFIRGCMQNPNPNYSSPPPAPSGFSQYQHGSASPLGFGSVGQNMGNLGIFGKGSNSSHEFDQNLIFGSLSRDIQGNVSMLSDDLAGKVGNFAQKNKESRLGNVRMLNGVESKLENAIGSGRKQLGNLRQQNSTSSVGGSESGGFGRGGQFHRGNVRGAAPPPGFSSKSRSREFEHNVDNERSNFVELNNTGIGVNHKYERESKHLLRNGKNYAMGSDDRGVFRQLDSPGPPAGSKLHSVLVSDVEDSMLELRGEDAESGGETVTGMRNVQGRSVSRGQSELDELGEHLISSLGIEDE…
>Solanales_Solanaceae_Whithania_somnifera
MTGGGGDAASPPLSSQSTEANGGEFLLQLLQNRPHQPMPTPPPPPRPELQTLPHDPAVAAVGPSMPFPPFFQTPTNPSALHYSHSPSLFVPHNFFIPGFIQNPNTSHAINPNYSSPPAPSGFSQFQHASPLGFGSVGENMGHLGIFGANAKASNSNHEFDQNLIFGSLRRDIQGNVSMLNDDLAGKVGNFAQKKQESRLGNVRIMNGVEGKVENAIGSGRKQNNNTSGGGVGGGSESGGLGRGRQFHSGSVRGAVPPPGFSSKQRSRDFEHNVDNEKNNFVELNHRGIGLNHKYERESKHLSRNGKNYAIVLDDQGVSRQLDSLGPPAGSKLHSVLASDVEDSMLELHGEDADSGEETVAGMGNTPGRSSARGQSELDELGEHFISSLGLEDEPNERSD…
>Solanales_Solanaceae_Solanum_melongena
MTGGGDAASPPLSSQSTASNGGEFLLQLLQNHPNQLHSQPPPRPELQTLPHDPAVAAVGPSMPFPPFFQTPTNPSALHYPHSPPLFVPHNVFMQGFIQNPNTSHTINPNFSSPPAPPSSGFSQFQHASPLGFGSVGENMGNLGIFSVNAKASKPNHGYDQNLIFGSLRRDIQGNVSVLNDRLSDDIAGKVGNFAPKNQESRLVNVRMLNGVEGKLENAIGSGRKQLGNLRGLEQHNNTSGGGGGGGGSESGGSGRGKQFHSWTVRGAVPPPGFLNKPRSRDFENNVDNEKNDFVELNHRGIGLNHKYERESRRLSTNGKNYAIRSDDRRVFHQLDSPGPPAGSKLHSVLASDVEDSMLELHVEDAESGEETVTGMKNVLGGSSARGQSELDELGEHLIS…
>Solanales_Solanaceae_Nicotiana_tomentosiformis
MNGVGGDAASPPLSSQSATPNSGEFLLQLLQNRPHHHYPQHQPQPELQTLPHDPAVAAVGPSVPFSQLPYSHSPPLFAPHNFFIQGFFQNPNPSHNLNPNFSSPPAHPSGFSQIQHAGGPLGFGSVGENMGNLGIFSADAKPYNSTHELDQNLTFGSLRRDIRGDLGILNNRLNGDLAGKVGNFAQKNQESRLGNVRMLNGVEGKLDNVIGSGRKQHESLGNLRGLEQQNSTSGGGGGESGGLGWGRQFPSGSVRGVVPPPGFSGKPRSMGFEHNVDKEKSNFVELNHRGIGLNHKNERESKFLPRNGKNYAIVSDGRGIFRQLDAPGPPAGSKLHSVLASDVEDSILELHGEEAESGEETGTGMRDKLGRGSSRGQSELDDLGEQLISSLGLEDESSE…
>Solanales_Solanaceae_Nicotiana_sylvestris
MNGGGGDAASPPLSSQSAAANGGEFLLQLLQNRPHHHHPQHQPPPELQTLPHDPAVAAVGPSVPFPQLPYSHSPPLFVPHNFFIQGFLQNPNPSHNLNPNFSSPPAHPSGFGQIQHAGGPLGFGSVGENMGNLGIFGGNAMPYNSTHELDQNLTFGSLRRDIRGDLGILNNRLNGDLAGKVGNFAQKNQESRLGNVRMLNGVEGKLDNVIGSGRKQHESLGNLRGLEQQNSTSGGGGGESGGLGWGRQFQSGSVRGVVPPPGFSGKARSIGFEHNVDKEKSNFVESNHRVIGLNHENERESKYLPRNGKNYAIVSDGRGIFRQLDSPGPLAGSKLHSVLASDVEDSMLELQGEEAESGEETGSGMRDKLGRGSARGQSELDDLGEQLISSLGLEDESNE…
>Solanales_Solanaceae_Solanum_pennellii
MTGGGGDAASPPLSSQSTPSNGGEFLLQLLQNHPHQLHSQPQPPLRPELQNLPHDPAVAAVGPSMPYPPLFHTPTNPSVLPYSHSPPLFVPHNFFIRGFLQNPNSGHTTNPNYSSPPAPSGFSQYHHASPLGFGSVGENMGNLGIFGANAKASNSNNEFDHNLIFGSLRSHIQGNVSMMNDRFSDNLASKVGNFEQKNHESRLANVRMLNGVEGKLENVIGSGRKQLGNLRGLEQQNSGGGGGESESESGGLGWGRQFHSGTVRGVVPPPGFSSKPRSRDFEHNVDNERNNFVELNHRGIGLNHEYERESKHLSRNGKNYDIDSDDQRVFRQLDSPVPPAGSKLHSVLASDVEDSTLELRGEDDVSGDVLGRSSAQGQSELDELGEHVISSLGLEDEPN…
>Solanales_Solanaceae_Solanum_lycopersicum
MTGGGGDAASPPLSSQSTPSNGGEFLLQLLQNHPHQLHSQPQPPLRPELQNLPHDPAVAAVGPSMPYPPLFHTPTNPSVLPYSHSPPLFVPHNFFIRGFLQNPNSGHTTNPNYSSPPAPSGFSQYHHASPLGFGSVGENMGNLGIFGANAKASNSNNEFDHNLIFGSLRSHIQGNVSMMNDRFSDDLASKVGNFEQKNHESRLANVRMLNGVEGKLENVIGSGRKQLGNLRGLEQQNSGGGGGESESESGGLGWGRQFHSGTVRGVVPPPGFSSKPRSRDFEHNVDNEKNNFVELNHRGIGLNHKYERESKHLSRNGKNYAIGSDDQRVFRRLDSPVPPAGSKLHSVLASDVEDSTLELRGEDAESGEETVSVMRDVLGRSSAQGQSELDELGEHVISS…
>Solanales_Solanaceae_Solanum_tuberosum
MTGGGGDAAPPPLFSQSTPSNGGEFLLQLLQNHPHQLHSQPQPLPQPLPPPLRPELQTLPHDPAVAAVGPSMPYPPLFHTPTNPSVLPYSHSPPLFVPHNFFVRGFLQNPNSSHTINPNFSSPPAPTGFSQFQHASPLGFGSVGENMGNLGIFGANAKASNSNNEFDHNLIFGSLRRDIQGNVSMLNDRFSDDLACKVGNFEQKNQESRLTNVRMLNGVEGKRENVIGSGRKQLGNLRGLEQQNRGGGGGESESGGLGRGRQFHSGTVRGAVPPPGFSSKPRSRDFEHNVDNEKNNFVELNHRGIGLNHKYERESKHLTRNGKNYAIGSDDQRVFRQLDSPVPPAGSKLHSVLGSDVEDSTLELHGEDAESGEETVSGMRNVLGRSSAQGQSDLDELGE…
>Gentianales_Apocynaceae_Calotropis_procera
MEKAGNGGGFGGDKESVPANGGEFLLKLLQNPPHHPPPSQTQLMPPPSHDPAVAAFGPSVPVALAPFPPWLHQHHHNSPPPFAPHNFFVQNPNVNPVSVPLFNSASPPGFKQGIKQQHDLQFGIDSRSEDVRNLGVLEPNHNPSSAQQQEQKGIVFGSLRDNECIINGSASENLLISERRKGKMPMPIPIPKEAREVNLPSTRRLNGVEVENQLNPINFGREWRGNFSRSRFHDRSGSNSNDAVNYGRQGNNEHSSGAMPPPGFSGKQMGGVNRRIFEQIGERGRKSSVAASHQGDKKGSLMDGRLVFKNEKINGDRKRVADQLDFPGPLPENYLHSVSASDVEESMMELHRDDSDRWGRTGIGMEEKMRDNHKGHSDLDDLEEQFADFLDLEEESGGK…
>Gentianales_Apocynaceae_Catharanthus_roseus
MPGGGDQATGQLNGGEFLLQLLKNPPQHHPSPPPPPQILSHDPAVAALGPSLPVPLPPLLQSNGVRPPWPHRHPHHSPPPFAPHNFFVQNPNASSIPSASPNPNFNSASPPAGFDQGIRQQQNVEFGYNADHVGKSGFLGPKPPSAQQQQQRDLIFGSLMGNECVVNGNDSERLLISQHGKGKMRMPLPEEGRGVSLGSNRRLNGLEVENQQNLVDFDRGWHDNLRLPRLHERSGSKSSGAVNYGRQMHNGHNYRAAVPPPALSGKQMSGGKREYANRRNFGQTGDRGRNNYVVARHQGDNNESERERERERGFALKNERYSGYMSMSDNRTAAGQLDYSGSHPGSNLHSVSASDIEESMMELHREDGERQQSIGIETRDRVKDDFKDHSDLDDLEEHL…
>Gentianales_Apocynaceae_Rauvolfia_serpentina
MPGGGGEASAPLNGGEFILQLLQKPPHHPPSQPQPPQPSQVLSHDPAVAALGPSLPIPFQPLLPSNGLPPPWLYLHNPNSPPPFAPHNFFVQNPNASPFPDANPNPNFSSASPPGFNQAFRQQQNVQRGYDSCVDDVGKLGFLGANLKASSAQQQEQTDLIFGSLRGNEYVINGNSAENLLISEHGKGKMRMPLPKEGREVSLGSTRRLNGLEVENQQNPVDFDRDWHENWSLPRGGSNITGAMSYGRQRHNWHTFRAPVAPPGVSGKHMTEGREHTKRRNFGQTGFMGRNNYAAARHPRDKNNRERERGFVTKNERNTGNMSDDRTVSDQLDCPGPLPGSNFHSVSGSEIGESMMELHCEDGEYREKKSIGRREKVRDDLKGDSDIDELEEQLVDSVG…
>Gentianales_Apocynaceae_Rhazya_stricta
MPGSGGEASAPVNDGEFLLQLLQKPPHHPPPQPQPPQPSQILSHDPAVAALGPSLPNPFPPLLQSNVFPPPWLLQHHHNSPPPFAPHNYFVQNPNATPKPNTDPDPNFNSSPPGFVQALQQQQNVQSGYHSYSKDIGELGLLGPNHKPSSAQQQQQRDLIFGSLRGNECVINGNASENLLISQQGKAKMLMPLPNEGRQVSLGSTRRLGGLEVQNQQNPVDFDREWQGNLSLSRDHERSGSENTVAVNYGRQRHDVHNYRATLPPPGFSGEQMSGGNKEFANKWNYEQSGERGMDNSAAARYQGHKIEREMERRSVLKNERYTGDRSVDRRVSDRRDFPGPLFASNFHSVSALNSEEPMTKLHDDDGEGEDSESIGMRERMRDDHQGHRDIDDLEEQLV…
>Gentianales_Apocynaceae_Coffea_canephora
MAGGGSEAPPPVDGGEFLLQLLQKPSYHHHQLQHAPSPQPQPQLPPPPPAQILPHDPAVAAVGRTLPFQQLFNGPVPPWPHPHHQSPPPFVPHSYFLQNPSRPNPGPNPNPNSNSNFSSASPPGFNQGNFQQHNVQFNLSAMGNDIRKLGNLGNPSNPSSAYTQDPKDIIFGSLRGNDVLLNGNFGENLLVSQQEKSKLGVSLLEGNVGRLNGFEVEFLGNSVDQRVHSSGLRGYGNFRGDTSSRGTGYWGSQGPDRNDHRAAVPSGFIGQQMSGKEFDNRKKGFEHGGQKVGSNFGESRFLSGKNEKERRFLSRKAGNDGDCLDDRGLSVQLDCPGSPPGSTLQSVSASDVEDPMRTFHEEDSKGGKIFGNGRRKNSKEDGHNGHEDFDDLEEQLVDS…
>Gentianales_Rubiaceae_Gardenia_jasminoides
MTGGGSEGPPPVDGGEFLLQLLKKPPHQHPQRHQQPQRHQQPAPSPQPQLPQPPPPALILTHDPAVAAVGPTLPFQQLFNGPAPPWTHPHHQSPPPFAPHSYFLQNPNSPDPRLNPNPNSNFSSASPLGFNQGNFQQHNIQFNLSAIGDDARKLGFLGNQSNPSSAHSQDPKDLIFGSLKGNEVLLNRSFGENLLVSQKERDKLGVSLLEGKIGRLNGFEVEFQGNSVDRDHYQRVNSSGLRGYGNFRSDTSSRGTGYWGPQGPGRNDHRTAVPPGFTGQQMSGGNKEYNNRKKGFEHGGRNFGESRYRSGKNEKEMRFLSRSTGSDGDCLDDRGLSAQLDCPGPPPGSALQSVSASDFEDSMRTFHGEDGEGGKVFGNGRRRKNSKEDGHKDHEDLDD…
>Gentianales_Rubiaceae_Neolamarckia_cadamba
MAGGGSEAPPPVDGGEFLLQLLKNPSHHHPSPPQPQPQPQLPQQPLQILTHDPAVAAVGPAVPGPFFPSNALAPPPWPPHHHHRPPPPYAPHSFFLQNPSPNLNPVFLSASPPGFSQGNFQQHNIQFGQSSSGEDVRKLGFLGNNSNASSARQQDPKDLVFGSLRANEVLRNGNFSENRLVSSQEDKSRLGVSLLKERTDVGLGKIGRLNGCEVEFQQNSVDLDHDPRGNSSGLRGRGISDRSNSRGTGYWGRQGHNLNDSKAAVSPPGFTGRQTSGGSREYANRKKNFEHVGEKGRNNLGESRYRSGRNAMERRFLSKDGRNDGDCLDDGGLSVQLDRPGPPPGSTLHSVSASDIEESMMAFHSEDGESGKEFGNGMRDRMKGNGNKGQSDLDDLEEQ…
>Lamiales_Acanthaceae_Andrographis_paniculata
MNNRGIDGPPANGGEFLLQLLRNPSNAIPPAPLPQHPPSQALPQDPAVAAVGPTIPAFLPPPHAAFPINGLDLPSVPWNHSTSPPFALHNFFQQNPRPNPNLNPDLSPLPAVFGHASHQFNLHSSRAPSVDDSRTLGSYGDASKPGVAHQPEQVLIFGSLNREILQNQAPDVLHQSFYRRNRMEEGLGMDRKLNAHPLNPIGVNGVEKSTTSRVHDREGGAESYNRRKEIDNGSYRAVAPPPGFSNNLKNVNNREVGFVRRSSDHDVDKGKGSHEDMYRHDRLSNQLESPGLPAGSSLTSASAFDIEESMKESHGKEVGGNNINRDRGKIEMDDLEDQFVESLGLDDESGEKNDKKKYQRDKDYRSDKRGKWIMAQRMRNLKRFTVCRKDINNHNAPFL…
>Lamiales_Gesneriaceae_Sinningia_speciosa
DAPPSSLPTNGGEFLLQLLRKPPNPHPSTPSTPQPSQSFSLDPAVAAMGPTVPTFGSTQSNFPSNSRDSPHRPWGNSPSPLFAPHNFFTQNPNTNPILNPDVSSSPGGLSYASHQYGVKFNHVSPGENFKTLGYLKDNPKASPAHQQEQNIIFGSLNRDIRPNKAAVEGNVLHESLGQRGKLWNPYSEESLGIDGRLNGFRDPGEFNGNSRENSRERRGFEQERSRSGNNRGRQSHNGSYRSLAPTPPGFSSKIKNVGNRECGSRRAFDHNADKGKANYSELDGNYRLSNHLDTPEFQAGRNILAVSVSDNEESMLELHGEDGDNGEELGDGGQNKMRRDHRRSELDDLEDQLVVSLGLGDESDEKSDKKKHHRDKDYRSDKRGQWILGQRMRNLKRQT…
>Lamiales_Lentibulariaceae_Genlisea_aurea
MNGGGEEVSFPNGGDFLLQLLRNPPGSKPSRSEQGPSLELAEDPAVAAMGPSVGTFQRPHPATFLSNGSDFGRRHRTQSSSPFNFPNQYFHQSPNVADSSHNDRLGDASRKGNARFGASLEMDKNLVFGSLNRNAVENGSGFVPNRNFHGRNEHGKSVTNENPLNWMSKKSADFIEDIGSSSVYSSDRKQEKVVGTVNRTKHGINSSYREIWQPPVGFREPDHLRPFSGHKTGPIGRSSNYSRIDSPGRSAETRVEYVGTVFTVDNDGGPLKNGDQAELTGDNGMVGVLEDMNDRVVKFLDHEDDTSGGVGETKKHLRDKDYRSDQRGHWIMGQRMRHFKSQNICRSDINAHNAHFTALFDSLIPSEEEKSKQKELLATLESLVVKEWPDARLHLYGSC…
>Lamiales_Oleaceae_Fraxinus_excelsior1
MDTGEGDVPPKKDGEFLLQLLKKPPQQHPTQIRPNPLPQTIPDDPAVVAVGHTVPPYLQPQPVFSSNGRDSSYGQWSSSSSRPLFAPHTFFAQNPNFHAPPGGFSHPNQYNHQFQQTSSGDDIRKLGFFGDNLKPLLAHRQEPNIIFGSLNRNIVDNNAALNGIASEESLSERGKCGNSYLEGDLGSNRRLNGFRVDNQNSMEIDKNLQGNLTILKGYRQERSNNSNRRGNQGHHENYKIVVPPPGFSNDNVGNREYGSREGTFEHSLDKGKGSLSHRTVDIHRVKQERMLSDQNIGYGARILDVKGSNKRLDCPLPPSGSNLHLLSASNTEDSERKFHVENSDNGEELGSGAREQNEFDDLEEQLVNSLGLEDESQEKSDKKKHHRDKDYRSDKRGQW…
>Lamiales_Oleaceae_Fraxinus_excelsior2
MDNGGGDGPPVKGGEFLLQLLKKPQQLHPVQIQQNPPSQTIPFDPAVVAVGHTVTPFLQSQPVFSSNGREFAYGQWSSLHSSLLFAPHSCFPQNPNSNLNPNFPAPPGGFGHPSDQYSHQFHHTSLGDDLRKLGCFGENSMPLPADREEPNIIFGSLNRKIIDSDSLNGKIIDNDTALNGSALKESLSQRGKSGNSHFEDDLGSNRRLNGFRVDSQNSIEINQNSHRNSSILKGYGQPRSNNSNSRGNQRHNGNYAVVVPRPRFSSNVSNVGNREYGSREGSLEHSLNKGKGSLSHRTVGLNDNLRVKQERIFSEKNVVCGTRILDVKGSNSKLDCPAPPTDSNLHLVSSSNIEDSKRKFHGELDSGEELGSGARGQNKLDDLEEQLVNSLGLEDEYQE…
>Lamiales_Oleaceae_Olea_europaea
MDTGGGDAPTKKDGEFLLRLLKKQPQLHTTQVQRNPLPQTIPDDPAVVAVGHTVPPYLQPQPVFSSSGRDSAYGQWSNSPSRPLFVPHSFFGQNPNSNLNPNFHGPHGGFSHPSNQYNHQFQQTSLGDDTRKLVFFGDNSKPELAPRQEPNIVFGSFNRNIVDNDAALNGVAPEDSLSERGKYGNSYLLGDLGSNKRLNGFRVDYQNSMEINQNLQGNLSILKGYGQERSNNSNRRGNQGHHENYRVVVPPPGFPNSVNNVGNTEYGSSYGQERSNNSNILDKGKGSLSHGTVEILRVKQARILDLKGSNDKLDCSIPPSGSNLHSISASNIEDSERKFHGEDSDNGEELGNGARGQNEFDDLEEQLVNSLGLEDESLEKSDKKKHHRDKDYRSDMRGQ…
>Lamiales_Pedaliaceae_Sesamum_indicum1
MNGRGGDAPPPNGGEFLLQLLRNPPNSNPPTPSPLHHPPSQTFSQDPAVAAVGPTIPSFPLPHSAFPSNGHDFLYRPANPSPSPPFAPHNYFQQNPNVKPNLNPDFSSPSAGFNYALHQFNLHSNRISPGDDMRKLASYGDNSKSSVPHQQEQNIIFGSLNRDILHSDPASVLRQSLYRENRLGNSYQEEGLRMDRMLNGFRVNSIDIDGSARGNSTILRAYEQEVSSNSDNRRKQVDNGSYRAVAPPPGFSSNVKNVRNREFGYGRTSVHDLDKGKANFGDLCRNDRSGNQLDSPAPPARSSLQSVSAFDIEESMMELHGKDGENGEELICGGRDKVNRGQTEIHDLEDQLVGSLGLEDESGERSDKKKHYRDKDYRSDKRGQWIMGQRMRNVKRQMA…
>Lamiales_Pedaliaceae_Sesamum_indicum2
MDGGGGDVQPSGNGGEFLLRLLRKPPVSHTPFHSQPPSANISYDPAVAAVGPTIPAFSWNYDSSPPFAPHNFFPQNPNLNPNCASHQFTLQSSVISVCDGTRNSGIFTENSGPGVVHQPELNLIFRSANDAGNALHESVGQRSKSWNAFMGDDFGKHRRLNGFQMNSNAINGNGRGNSCMSSAYEQERNSNSDARRKLGQSGIYRAVAPPPGFSTKIMNVGTADHNATTGNNFGDLHKKSSRLSNQLDSPGPPPGGSPQSVSAFDTEESMLKLRGEDGDSAKELRHGGQDKISGDGVRNELDDKEDQLVGSLQLEVEVDEKNDKKKHHRDKDYRSDNRGQWILGQRMRNLKRQTPCRSDIDRFHGPFLEVFESLMPSEEEKVKQKQLLTVLEKLVTKEW…
>Lamiales_Phrymaceae_Erythranthe_guttata
MNARGGDAPPASGGDFLLQLLRNPPNFSHLTPPSQQQTPDIFSQDPAVAAVGPTVPTFPLPQGGFPSNGTDLQFRQWKHSPVPPFAPHQYFQQNPIARPNLNPDFPSPPPPGELNYAPHQFNLQSNRISPGEDARKLAPYGDNSRPSAAAHQQLQSNRIPLGEDARRLGVFGEIATPSVAQHQREQNHLIFGSLNRDILQTDAGDVLHQSLHPMDKLGNSYLEEVLGMDRRMNRFPVNEVNGNSRGNSSGNERRNQGDNGSHRALAPPGFSSNNMKNVGNREHGYVTRNPDNYVDKGKGNSGGSYKNGGVSNPINSPGSMMGIHVEDGGKGKELRFGGQNNKNQGDRAQSKMNGIEDQMGSLGIEEESGETSDKKKNPHDKEYRSDQRGQWIMGQRMRH…

## Sheet: Supplementary_Data_1c
Supplementary Data 1: Sequences used for phylogeny analysis, Related to Fig. 1
(c) 22 sequences of URT1 homologs from Poales used for the analysis shown in Supplementary Fig. 1b
>A.thaliana
MADGGAEPPAPPSSINAGEFLLSILHGSPSPSSQGPQHHQSFALDPAIAAIGPTVNNPFPPSNWQSNGHRPSNHNPPSWPLAFSPPHNLSPNFLGFPQFPPSPFTTNQFDGNQRVSPEDAYRLGFPGTTNPAIQSMVQQQQQQQLPPPQSETRKLVFGSFSGDATQSLNGLHNGNLKYDSNQHEQLMRHPQSTLSNSNMDPNLSHHRNHDLHEQRGGHSGRGNWGHIGNNGRGLKSTPPPPPPGFSSNQRGWDMSLGSKDDDRGMGRNHDQAMGEHSKVWNQSVDFSAEANRLRGLSIQNESKFNLSQQIDHPGPPKGASLHSVSAADAADSFSMLNKEARRGGERREELGQLSKAKREGNANSDEIEDFGEDIVKSLLLEDETGEKDANDGKKDSKTS…
>Mono_Poales_Poaceae_Setaria_italica_URT1A
MADASSSSGGGGGGPHPSASSSTATPPSPASLDGGLLLRLLQNPPPAHPRAETLTAGPVAHHFFVDPAVAAVGPLFAAPTQMQGGCFPWSSASAPQPQQHLLRFPGPQFAPGEPYAALGGSGGGGRGFGSGDAVKAERPRPGAPPPGFGKPSHPPAAARDASNTFGGAPSRELNHHRPRGFGRTSNKELKTVPPFAAGREAVGRMPHGEPRAMPITGGRDVPAGMMYREQQQDCFLSRTPPDMNTNRSFGRMPLREQHTLPTTCGRALHGDQYTHATQAGRMQRSDWGQQEPHLTYTSQREQTWQGPSKEKGLRKLPNANAHDAFGKVPVKEVHHVTVPAGSSVAVGPKEDQVNGLEDGRIREVVLEHGIDGEVVAEAEAEARKFEVSYQKGKVRFAGQ…
>Mono_Poales_Poaceae_Panicum_hallii_URT1A
MADASSSGDGGGGGPHPSASSSTATQPSPASLDGGLLLRLLQNPPPAHPCAETLASGPVAHHFFVDPAVATVGPLFAAPPQMQEGGFAWSSAFAPQPQQHQLRFPDPRFAPGEPYAALGGGGGGRGFGSGDAVRAERLRPGAPPPGFGKPSHPPAAPRDASNTFGGAPSREQNHHRHRGLCRTSNKELQTALPFAGGREAVGRMPHAEQRALPNTGGRDAAEGVMYREQQQDRLLSRTPPDMNTSRSFGRMPGRMLHGDQYTHPIQGGWMQHSDQGQQGPILTNTAQREQMWQGFREEKDHDLLKLPNANVHDIFGKAPVKELHHVIVPAGSSVQVGLWEDQVNGLEDGRLREVVLEHGIDGKVVAEAEAKNFEVSYQKSKVRFAGQDEEEEDDGGEEG…
>Mono_Poales_Poaceae_Sorghum_bicolor_URT1A
MADAPSSSSGCGGGAHHTSASQSTATHTSPASFDGGLLLRLLQNPPSAHPREEFLAPPHVAAGAHHFFSDPAVAAVGPLFAASAQAQGGDFGWSSTSTTHLQQQPVFPDPRFAPGEPFAALAGRVFGSGDAVWAERPRPGAPPPGFGKPSHPPPTARDARNASGVVLSREQYNPRPMDFVPDLADVRDAVGRMPHGHGEQLSMPITGGCDVAVGMMCMEQQQDRFLSRTPPEINANGQLGRMHLGEQHTLPILGGRRLHGDQYMPPVQEGRAPHSGHGQHESCFTNPLQREQRWQGFREDKGYVSRKVPNANAYYTSGKALVKELHHVTLPAGSSVPVEIMENQECGLEGGRIGKVVLEHGIDGKVVVEESKSELSYENSKIRFAGHDEQYDGDDREDA…
>Mono_Poales_Poaceae_Zea_mays_URT1A
MADSSGRSGGRPTSASPSTATHTSPASFDGGLLLRLLQNPPSAHPREEILAPSPVAPGAHHFFSDPAVAAVGPLFAASAQTQGGDFGWSSTSTTHVQQQPRFSDPRFAPGDPFAALGGRGFGSGDAVRAERPRSGAPPPGFGKPSHPLPAARDARSASGVVLRKEQYNPRPVDFVPALADVRDPVGRMPHGHGEQFYREQQQDRFLSRTPPEINANGQFGRMPIGEQHTLPILGGRRLHVDQYMPPVQEGRAPHGGHGKHESRLTNPLQREQRWQGLREDKGYASRKLPNVNAHYTSGKALVKEVHHLTIPAGSSVPVEITENQASGLEGGRIGKVVLEDGIDEEGVVEASKFEVSYEKSKIRFAGHDEQDDGGDREDAIIEQMAQNLLIDGNGDAKGV…
>Mono_Poales_Poaceae_Oropetium_thomaeum_URT1A
MASSTGGGGGGPHPLASSSSSSLSTSSPSSLDGGFLLRLLQNPPPHPRGQTPAPPPGAPSGSPHHFFVDPAVASVGPLFAASPPVQGGGSLWPYPSSPQAQQQLRFPDLRFAPATDPRAARGRGRFAAADAIRAERPRPGGPPPGFGKVLHQSAGNSEPPNAFGGMLNREQNQPRPRGFDSKTLNKEPWAIESDHGAFGILGRNPHGDQFMAVTTGRDSVGMMYREQRQDHFLSRTPPDMNDNRPFDKMPFREPHTLPSVGGMTLHGDQHTAQITGGRMLTRGQGEIDTRLESMQQRDTRWQGNREEKGRTTQKLPNANVRDLYGKAPVKEMHHVTLPAGNSIPIDVRDDVNGLEDSGFRELGLRHGVDGEVVVEAKKFDVSNQKSEIRFAGQDDEDGD…
>Mono_Poales_Poaceae_Arundo_donax_URT1A
MASSGGGGGGGGGAGGAHPSASSSAANHPSPASLDGGLLLRLLRNPPPHPRAQTPAPPPGAPGPQHFFVDPAVAAVGPLFTNPPQMQGGGFSWPSPSAPQMHQQQQLGFSDPRFAPSVDPYAMLGGGGFGAADAVRAERPRPGAPPPGFGKVSHQAAACREGPNAFGRMPNREQNQHRPRGFGSRTSNKEPLTTEAGLEPFGILGRNPHGEQHMPITGGRDTAAGMMYREQRQDHFLSRTPPDTIVNRPFGRMPHGEPHTLPTAGGRTLRGDQHMPPIRGGRMLPKGQGQLESCLANTPQKEQRWQGHREDRGQDRGHASWNLPNVNVHDRFGKTPMKELHHGTVSVGSSVPVDVTEDRVNGRIREVGLEQRVDGEVVAEARKFEVSYQKNEVRFAGQD…
>Mono_Poales_Poaceae_Oryza_sativa_Japonica_URT1A
MASASSGGAGGGGGGGPHPSASPSAAAGVPSSSSSEASLDGGFLLRILQNPPPQTRHQAPPPVAAAAAAAAAGPQQVFVDPAVAAVGPAFPSASPQLQHGGGFAWPSPASNPQPQPQPQLRFPDPRLAQPLDPYVVLGYGGSGAVDGVAGSRAVKPRSAAPPPGFAKASHPPSSSSRETLNAFGGMHNREQRREPSHQHPRGFGRSLEKEQRVVQPSAGGHEALGVAPPRELHTMQTTGGRDMAAGTMYREHQQRQDHFLSRTPPDGNGPGPFGRMPRGEQHMHSATGGRMHHGEQHMAPVVTGGRLPHMGQRPQDHSLSNLPRREQRWQGHGDLKGHASLKPPNTNVHGMFSMMSVKEPHQAPMPTSGSVAMDVREDRGKKTVAEANGLEDGVVGEVG…
>Mono_Poales_Poaceae_Brachypodium_distachyon_URT1A
MADASSGGGRGRGAPRPSTAANLTPSTSAPSSLDGGLLLRLLQNPPPRPNQQQTPVQPLPEQHNFVDPAVAAVGSLFPYPPQVHGRGFAWPSSSAATQPQLRFPDPRFAQPSDPYAERGGAGLGSVDGVARSRGEKPRTGAPPPGFGKASPPGFGNASHPREVQDVFGGMQQNMEQGRESNHQHPKGFGRAQNNEHQMMPPFAGGQGVLGRLPHGEHHTPPITVGRGTASGMLYMEQQQDRILSRTPPDANAHGIVGRMPHGEHHMPQFAGGRLLPGDHHSHPSTGGRIPHQGQRQQQPGLANMSQHEPRWQGHGSQKLPNANVCEMKVKEKHQVIVPASTSVGVDVREDRGKKMLAETNGLEVDGVGEVGYEHGMHGRVVVEGSNFEVPYHKGEVRFA…
>Mono_Poales_Bromeliaceae_Ananas_comosus_URT1A
MAASSSSFDGGAFLLRLIQKPPQNPNPSSPLPPPPHLPQSHPFDPAVAALGPSLPLPTPPEWPSSPPFSLPHGLWASAPPGFAPLGLDPRAPNHRPFPLDRQIPELPLRGLGTSPLGPPRSELYANTAGRNQPVPSIRDLGSRVVEERRHLKPPPGFGKVLVRQEVKAEPEKPRAFVVSAKEMQVGSMKMGRAEGVQRNDIHLSQPHREEKFVHKEFSQLPKDLFGTSGRHSGEEKDDEEYEKDLDNEVDGKNITRIQKFESSYRSNVSVLVESSKDDLREEDGLGDQIMGSLGLGDDAEVKNAVARISSKRGKDFRTDFSRGHRVSSQRMRIQRRVMPCRRDIDAFAPSFLAIFESLVPAEEEKAKQRQLLLSLSKLINKEWPNAQLYLYGSCANSFG…
>Mono_Poales_Poaceae_Chionochloa_pallens_URT1A
MASSSGGAGDGGGGGSHPPASSSAANLPSPASLDGGLLLRLLQNPPPNPRAQTPAAAGPQHHFFVDPAVAAVGPLFPAQPQMQGGGFAWPSASAPQQQHRLHDPRFAPSADPYAALGGGGFGAADAVRAERPRPGAPPPGFGKALHPAAAGREAPSVFGGMPNREQNQHRPRGFGRTLNTELRTTEAGQEAVGILGRNPHGEQHMPITGGRDAAAAAAGMMYREQQQDHFLSRTPPDMNANRPFGRMPNTGGMTLRGDQHTPPITGGRMLPRGQGQLEPRVTNTPQQRWQGHREEKGHASQKLPNANVHDIFGKAPMKELHHVTLPAGSSAPIGVREVRVNGLDDGRIREVGLEHGVHGGVVVDARKFEVSYQKSEVRFAGQDEEEDDEGREEDVMIEQ…
>Mono_Poales_Juncaceae_Juncus_effusus_URT1A
MDAGGGGAFLLNLLQRQQSQSSSSLLPTQPQTTSSRHVDPAVAVMGPTHTMPYNLFPPPPPVDPATVLSSSPSLPFHSSSSQMFPGNNDQQQFAPPLNYRQNFNLPDLGPNQGYQVGGINGVIKEDYNNSANLMAYDEFQRRNQQQFVPPMNLNINISTMARDFGSNQGYPVGDNGGMRDMYNANHNMRDISQSTNQQYISLLNRHQRPDLSANLGLPNGYNENLTRNQRIQDAQKLFDLISQREREERIFQRPIHPSQQINQFPNLNNYDGINYPNRGNLNGNDNYNPTQFLSSHNSRDLGKWVNPNEKENTVTLDKFEIFSKKSETGFVNSNQNNASFVASSSDTSKEEEREEDLLTEQLTESLVLDDKNALVPSKNFVRNKEYRCDFRGQNVSSQR…
>Mono_Poales_Cyperaceae_Eleocharis_vivipara_URT1A
MAEGGGAPPDPFTSGRRTGASAFSQDGGAFLLQLLQNPPQSSSLPAQNPNLHHQQPMNPRHVDPAVAAVGPSLPYNLSPQLDPNPSYILSSSPTVPFPSLPHGTHPNAIFNHANNNQQFVSQQSYQQMQGFDFPTVGRNLGANQRYPIGINGDMAHDAAFQRNSQHILSQLNPSFALSNMGRDMGTNQGYPIGINGAVREENRNQNLYDLFQNNSQHLGSQLNQHQRLNFPTMGHRHDLGTNYGFPSGNKGIMRDESRNQRAVHDASGLLDKVLHREWEERKQQSSVYASSLNLHSANQFPPLGRHQGFGSHGIGTAPLERDERRKDQHNPHLDVSRFSGEEIIKAQKFQIASKKTEIGFVGSNSSEISLVASSSEDFKDEEGEEDLSEQLMESLLVSE…
>Mono_Poales_Setaria_italica_URT1B
MAAENSARPVADGFLRFLIPAPKPRRPAAPAAAARLEPPHRLVAPPPAVPVLRPEERLHIVPPTRPAWLPPPAPRKPSPPSHSPSPGDAGARPRPFPPAFNEPRTRNAGRFGGRGNGARGRSPGVTAHKGGGGRSVPQRSKPAGVVHKKKAWVAVEKKGEDAGDEDRAAGSEGYSGGDEAGIEAEDQLEPEDEQYTGGHREGLDREDDANNSLHMAANQERSDGGGGGDERISEQLVSQSNQAPQLSGRMRRWQVECRPEIDTFTPGLLALYESLKPSEEHKSKQNQLVDSLTKSVSKEWPDAQLHLYGSCANSFGTSHSDVDVCLEMETGTESTAEALLKLADVLRSDNFDNVEAITSARVPIVRMSDPASGFSCDICINNLFAVANTKLLKDYAQID…
>Mono_Poales_Panicum_hallii_URT1B
MASDARAAEDGGAPPPRPVADGFLRFLIPAPKPRPAAPTTAPARLVPPHRLVAPPPAAPALLRPEERLHIVPPTRPDWLPPPPPRQPPAPPLRSPSPWVRPRPFPPAFGEPRTRNAGRFAGQVNGARGRSPASVAHSSGGGRSGSQKPKAAAAHKEKKAWVAVEKKGEDAGDDDRAAVSEGYSCGDETGTEAEDQLEPEGEQDTGGHRRGLDREDDAKNSLDMAANQECSGGGGERPSEQLVCQSNQATHSRGRMGRSQVECRPDIDTFTPGLLALYESLKPSEEHKSKQKQLVDSLAKSVSKEWPNAQLHLYGSCANSFGTSHSDVDVCLEMEIGTASTVEVLLRLADVLRADNFDNVEAITSARVPIVKMSDSGSGFSCDICINNLFAVANTKLLKD…
>Mono_Poales_Sorghum_bicolor_URT1B
MAGGDDAQDHAATEDPPQRAPDPFLRFLIPAPKPRRAAPTALLQPPHRLIAPPELVMRPEERLFIVPPTRPDWLPPPPRSYQHSPSSSSSTGAVARPRPPVPPPPPPPSPSRRYHSSSPSPRPRPRPPFPPPTNDPWARNAGRFARQFAGVHVNGNARRGRSPVVPLPHDGGARFLPVPLPHDVGFQRPKAAAAAPHKEKEKKAWVAVQRKAESGARDEDRAAALSEGYSGGDEGSVEAEDVLQPQGKGEQQEDDDANRRLLLIDQQDDDVESSLPTDGTLDCSGRAGGGDRPSEVTPGPDQVPRLQGRMRRPEAECRHDIDTFTPGLLALYESLKPSEEHRSKQKQLVDSLAKSVSKEWPNAQMHLYGSCANSFGTSHSDVDVCLEMETGTQDAIEVL…
>Mono_Poales_Zea_mays_URT1B
MAGGDAKDHAAEAPPPRPVDPFLRFLIPAPKPRPTALTRTEPPHRLIAPRAPVPALLRHDERLFIVPPTRPDWLPPPRPRPPVPPPPPPHPSRRYHSPPWPGAAARPRPRPPTNDLRARNAGRFAGAHVNGPRGRSPLDGGARSLPAFLPAPHPHDAGFLQRPKAAAAAHKEKKAWVAVQRKAEGEDRAALCEAHSRGDEGGVGEAEDQPQPEGEGEREQRQEDDGDRRLLLMDQQDDEKNDDDVKRSLPTDGTQATPPPNRVPRLQGRTRGSPAERRRDMDAFAPGFLAVYESLKPSGEQRSKQEQLVDSLARSVRKECPHAQMHLYGSCANSFGTSHSDVDVCLEMETGAESAVEVLVRLADVLRADGFENVEAITGARVPIVRMSDPGSGFSCDIC…
>Mono_Poales_Oropetium_thomaeum_URT1B
MAGDDHAAVDGFIRFLLPAPKPHPAAPSPSSRLLPPHSLVARPLALPRPHPEERLFIVPPTRPDWLPPPPPPGTGLKPRPPNEHRIRNADRVAWNGSGNGRRERFPVPFPANGRRERIPVAFPPNGGGRAGPETRRVAVHKNKDKKAWVAVEKKGEGAGVGDEDQAGISEGYSDGDEGDDQFEVDGEQEGSGCRQRPNQIGGEKNSLAVPASVHESGGEQRPIENLMPQSIQAPRRMRGRQVECRHDIDTLALGLTALYESLKPSEEQQSKQQQQLVDCLTKTVSEEWPNAQLHLYGSCANSFGTSHSDVDVCLQMEIDTGSTVEIILRLAEILRNDSFENVEAITSARVPIVRMSDPGSGFACDICINNLFAVANTKLLKDYAQIDQRLLQLAFLVKH…
>Mono_Poales_Arundo_donax_URT1B
MSGDSGASTDEGAKLLADGFLRFLLPAPRPRPAEPSPAARLVPPHHLVAPPLLLPRLRPEERLFIVPPTRPSWLPPPAPPRPHPPSPGAGVKPRPFPPANERRARNAGRFAGNGNFSRGRSPGPFLPNGGGGRPDSERRKAAPPKEKKAWVAVEKKDEDAGDEGRAAVSEGYSVGDEGGIEVEDHLELEGDQDGGHSQLLDRQDDVTNSQAMAGNHECPDGGGERLSEHLMTQSNQAPRLRGRMRRWQVECRHDIDSFTHGLLELYDSLKPSEEHKSKQKQLVDSLTKSVSKEWPDAQLHLYGSCANSFGTSQSDVDVCLEMEIGTGGTVEVLLRLAEILRTDNFENVEAITSARVPIVRMSDTGSGFSCDICINNLFAVANTKLLKDYAQIDQRLLQL…
>Mono_Poales_Oryza_sativa_Japonica_URT1B
MVGGEPLRRRRHLADDGFFRFLLPSPKPATTTTTTPPPAALFVPPHRLIAPPVPLPQPPRPEERLFIVPPTRPSWLPPLSIPPPATATAPPPTRCPPRRMGNGGGGCFGGRSGVVGWRYGGFVGNGGRRGFERRRVGGGFIGAANAGEATGGERRAVVRKREKKVWVAVEKKGEDCGGGDEDQAAMGAGYAGGDERDEQVDVDDDEQDDGDGDDPFDVAADHDLLAVVADGAGSEKPMEQLGSPPDQPPPPPPRQRVGTRRWRVERRHDIDAFTPGLLSLYESLNPSEEHKAKQRQLIESLTNSVSKEWPNAQLHLYGSCANSFGNSHSDVDVCLQIDTAAEENIAELLLALAETLRKDDFDNVEAITSARVPIVKIADPGSGLSCDICVNNLFAVANT…
>Mono_Poales_Brachypodium_distachyon_URT1B
MAGGGDAPKPLIDGAFLRFLLPAPKPAPAPEPSPPARLAPPHRLVAPPLPLPCHPRPDERLLIVPPTRPDWLPPPSPPPPNPPPPRAAFVPGPRPRNAGRPTATRRMFESRGRENEKPRPVRRLAGDFAWNGARTAGSERRSVRVPVAKTNCGEVLAARAGTRRAAAAAQVQRKEKVWVAVGKKVGSGNGGSDAEDPAAAGGGYAGGDEAEGSVEADEKPEPEDDTDELDGDGLLPGEEMGNYLLGAGDHDRHPGDDGGEETTENLVSESNGLLRLRVKMRRGWIECRHDIDSFAPDLLSLYESLKPSEEHKSKQTQLIDSLAKSLSKEWPNARLHLYGSCANSFGTSHSDVDVCLEIEIGTESTVEILQRLADILHGDNFDDVEAITSARVPIVRMLD…
>Mono_Poales_Ananas_comosus_URT1B
MSGSGDVTGDDDNPPFSGLLLKLLSKPYHSQPSSSSAAAPPPPENPAATSAASSSFLVPPHKLMAPPPPAEAAEAADRRVVFLPRTAFPDALPLSWRFQPGALLPPSPPPPPLPTPPIPNPGLRQREAAPVSGVRGERSWSGGWGGNGNGIGIRNRPGGSGGGEGDLCSFGGSRREERRMPRRQCAPIERYHDRSAKRWGADDRARRRHEWAPTAAIAPRENKPKVRKEWVPLKGKRVGNCELECNGDEFDCECNNNGSGSEGDREESVDSLPSDAAGERKGAHQEDDALEEEMIDSLELNDDLDCRKMEISSKTWSRKELRSDALRGHKISSLQTRARKSQRERPCDIETFTPSFFSLYETLIPAEEDKANQEHLLSLLAKSLNKEWPEAQLHLYGSW…
>Mono_Poales_Chionochloa_pallens_URT1B
MAGDAHADAEKGGTGKPLADGFLRFLLPAPKPRAAAPSPPARLVPPHRLVAPPLPLPRPRPDERLFIVPPTRPSWIPPPPGTGVKPRPFVPPANEPRTRNAGRFAGNGNGARGRIPGAFLQNGGGRAGSVRRKAAAAAAAQKEKKAWVAVEKKDEDAGDEDRVAVSEGYLDGNEGGLEVEEQLELEGEQESGGHPPRIDQQDEVKTSLPMDGDQECPDDGGAGGERPSEEVILQLNQAPRLRVRMRRRQVECRHDIDNFTPGLLALYESLKPSDEHKSKQKQLVDSLAKSVSKEWPNAQLHLYGSCANSFGTSHSDVDVCLQMETGTESTAEVLLRLAEILRTDNFENVEAITSARVPIVRMSDPGSGFSCDICINNLFAVANTKLLKDYAQIDQRLLQ…
