# Supplementary material for: The TUTase URT1 connects decapping activators and prevents the accumulation of excessively deadenylated mRNAs to avoid siRNA biogenesis
Source: Nat Commun. 2021 Feb 26;12:1298. doi: 10.1038/s41467-021-21382-2 (PMC7910438; doi:10.1038/s41467-021-21382-2)
Supplement: Supplementary file 5 — Supplementary Data 2 [file 41467_2021_21382_MOESM5_ESM.xlsx]

## Sheet: Supplementary_Data_2a
Supplementary Data 2: Differential analysis of protein accumulation in URT1 IPs as compared to control or to m1 URT1 IPs, Related to Fig. 2 and Supplementary Fig. 3.
(a) Differential analysis of protein accumulation in URT1 IPs as compared to control IPs, IPs with formaldehyde crosslink. Related to Fig. 2a
	Statistics based on edgeR				Gene name	Description
	LogFC	LR	p.value	adjp
Proteins significantly enriched in URT1 Ips
AT2G45620.1	13.0888	289.755	8.05038e-65	3.63475e-61	URT1	UTP:RNA uridylyltransferase 1 [Source:UniProtKB/Swiss-Prot;Acc:O64642]
AT5G42950.1	4.95717	47.5847	5.32085e-12	1.20118e-08	EXA1	GYF domain-containing protein [Source:UniProtKB/TrEMBL;Acc:Q9FMM3]
AT4G00660.2	4.81982	43.0133	5.48184e-11	8.25017e-08	RH8	DEAD-box ATP-dependent RNA helicase 8 [Source:UniProtKB/Swiss-Prot;Acc:Q8RXK6]
AT1G26110.1	5.08762	40.8432	1.66183e-10	1.87579e-07	DCP5	Protein decapping 5 [Source:UniProtKB/Swiss-Prot;Acc:Q9C658]
AT2G45810.1	4.43511	40.3439	2.14519e-10	1.93711e-07	RH6	DEAD-box ATP-dependent RNA helicase 6 [Source:UniProtKB/Swiss-Prot;Acc:Q94BV4]
AT3G61240.1	3.80617	32.7054	1.07758e-08	6.08158e-06	RH12	DEAD-box ATP-dependent RNA helicase 12 [Source:UniProtKB/Swiss-Prot;Acc:Q9M2E0]
AT5G13530.1	6.09144	28.1678	1.11641e-07	5.04061e-05	KEG	E3 ubiquitin-protein ligase KEG [Source:UniProtKB/Swiss-Prot;Acc:Q9FY48]
AT3G13300.1	3.29618	26.9847	2.05756e-07	8.44535e-05	VCS	Enhancer of mRNA-decapping protein 4 [Source:UniProtKB/Swiss-Prot;Acc:Q9LTT8]
AT5G45330.1	5.98835	26.6403	2.45869e-07	9.25082e-05	DCP5-L	Decapping 5-like protein [Source:UniProtKB/Swiss-Prot;Acc:Q9FH77]
AT2G29200.1	5.90475	25.7493	3.89951e-07	0.000135433	APUM1	Pumilio homolog 1 [Source:UniProtKB/Swiss-Prot;Acc:Q9ZW07]
AT2G29190.1	5.87447	25.277	4.98061e-07	0.000160625	APUM2	Pumilio homolog 2 [Source:UniProtKB/Swiss-Prot;Acc:Q9ZW06]
AT2G29140.1	5.65529	22.5601	2.04155e-06	0.000418982	APUM3	Pumilio homolog 3 [Source:UniProtKB/Swiss-Prot;Acc:Q9ZW02]
AT1G27430.1	5.08257	22.4361	2.17763e-06	0.000427478		GYF domain-containing protein [Source:UniProtKB/TrEMBL;Acc:F4HSW8]
AT1G02080.1	3.62785	22.0577	2.65171e-06	0.000498853	NOT1	Transcription regulator [Source:UniProtKB/TrEMBL;Acc:F4HVV6]
AT3G60240.4	3.14335	20.0736	7.46585e-06	0.00120387	EIF4G	Eukaryotic translation initiation factor 4G [Source:UniProtKB/Swiss-Prot;Acc:Q76E23]
AT2G42520.1	3.24643	19.8653	8.32466e-06	0.00123762	RH37	DEAD-box ATP-dependent RNA helicase 37 [Source:UniProtKB/Swiss-Prot;Acc:Q84W89]
AT3G58510.1	2.96621	19.8736	8.28862e-06	0.00123762	RH11	DEAD-box ATP-dependent RNA helicase 11 [Source:UniProtKB/Swiss-Prot;Acc:Q8LA13]
AT5G48650.1	3.79126	19.826	8.49752e-06	0.00123762	G3BP-LIKE	Negative regulator of defense response to Pseudomonas syringae pv. tomato through altered stomatal and apoplastic immunity. [Source:UniProtKB/TrEMBL;Acc:Q84JH2]
AT3G13460.1	2.93553	19.7109	9.02498e-06	0.00127337	ECT2	ECT2 [Source:UniProtKB/TrEMBL;Acc:A0A384L1F9]
AT3G58570.1	3.05507	19.034	1.28629e-05	0.0017347	RH52	DEAD-box ATP-dependent RNA helicase 52 [Source:UniProtKB/Swiss-Prot;Acc:Q9M2F9]
AT5G22060.1	3.26657	19.0045	1.30631e-05	0.0017347	ATJ2	At5g22060 [Source:UniProtKB/TrEMBL;Acc:Q0V7U1]
AT5G47010.1	3.5667	18.7412	1.4996e-05	0.00193448	UPF1	Regulator of nonsense transcripts 1 homolog [Source:UniProtKB/Swiss-Prot;Acc:Q9FJR0]
AT5G61020.1	3.26412	18.2793	1.91074e-05	0.00233162	ECT3	ECT3 [Source:UniProtKB/TrEMBL;Acc:A0A178UM32]
AT5G18110.1	4.42406	17.9399	2.28341e-05	0.00271305	NCBP	Eukaryotic translation initiation factor NCBP [Source:UniProtKB/Swiss-Prot;Acc:Q9FK59]
AT3G11130.1	2.22532	17.2133	3.34553e-05	0.00355324	CHC1	Clathrin heavy chain 1 [Source:UniProtKB/Swiss-Prot;Acc:Q0WNJ6]
AT4G34110.1	2.68271	17.1916	3.38403e-05	0.00355324	PAB2	Polyadenylate-binding protein [Source:UniProtKB/TrEMBL;Acc:A0A178UWB3]
AT1G14710.1	4.65455	16.9375	3.8684e-05	0.00381926		Hydroxyproline-rich glycoprotein family protein [Source:UniProtKB/TrEMBL;Acc:F4HWB0]
AT3G08530.1	2.15071	16.1333	5.91096e-05	0.00523294	CHC2	Clathrin heavy chain 2 [Source:UniProtKB/Swiss-Prot;Acc:Q0WLB5]
AT3G23990.1	2.28804	15.8111	7.0075e-05	0.00608439	CPN60	Chaperonin CPN60, mitochondrial [Source:UniProtKB/Swiss-Prot;Acc:P29197]
AT5G40490.1	3.93332	15.7636	7.18548e-05	0.00612122	HLP1	RNA-binding (RRM/RBD/RNP motifs) family protein [Source:UniProtKB/TrEMBL;Acc:Q9FM47]
AT1G79090.1	4.47358	15.4019	8.70012e-05	0.00727427	PAT1	Protein PAT1 homolog [Source:UniProtKB/Swiss-Prot;Acc:Q0WPK4]
AT1G24300.1	4.42976	14.9022	0.000113352	0.00882387		GYF domain-containing protein [Source:UniProtKB/TrEMBL;Acc:F4I983]
AT5G35430.1	3.91443	14.9366	0.000111303	0.00882387	NOT10	AT5g35440/MOK9_2 [Source:UniProtKB/TrEMBL;Acc:Q93ZI7]
AT5G43960.1	3.11884	14.6893	0.000126895	0.00960524		Nuclear transport factor 2 (NTF2) family protein with RNA binding (RRM-RBD-RNP motifs) domain-containing protein
AT2G33210.1	2.25345	14.4265	0.000145882	0.0106235	HSP60-2	Chaperonin CPN60-like 1, mitochondrial [Source:UniProtKB/Swiss-Prot;Acc:Q8L7B5]
AT3G44110.1	2.46866	14.1053	0.000173027	0.0124003	ATJ3	DnaJ protein homolog atj3 [Source:UniProtKB/TrEMBL;Acc:Q0WW92]
AT1G60780.1	3.4478	13.8026	0.000203241	0.0138104	AP1M2	AP-1 complex subunit mu-2 [Source:UniProtKB/Swiss-Prot;Acc:O22715]
AT5G60790.1	2.86149	13.1903	0.000281643	0.0169549	ABCF1	ABC transporter F family member 1 [Source:UniProtKB/Swiss-Prot;Acc:Q9FJH6]
AT3G55760.1	2.78725	12.5224	0.000402405	0.0204842		At3g55760 [Source:UniProtKB/TrEMBL;Acc:Q5EAH9]
AT1G49760.1	2.40767	12.3348	0.000444934	0.0218356	PAB8	Polyadenylate-binding protein 8 [Source:UniProtKB/Swiss-Prot;Acc:Q9FXA2]
AT1G54270.1	1.9417	12.1223	0.000498598	0.0236965	TIF4A-2	eIF4A-2 [Source:UniProtKB/TrEMBL;Acc:A0A178W4U1]
AT1G72730.1	1.95739	11.7188	0.000619134	0.0274058	TIF4A-3	Eukaryotic initiation factor 4A-3 [Source:UniProtKB/Swiss-Prot;Acc:Q9CAI7]
AT3G13920.2	1.90487	11.521	0.000688613	0.0282645	EIF4A1	Eukaryotic translation initiation factor 4A1 [Source:UniProtKB/TrEMBL;Acc:A0A1I9LSZ7]
AT1G75660.1	3.60288	11.4453	0.000717208	0.028296	XRN3	5'-3' exoribonuclease 3 [Source:UniProtKB/Swiss-Prot;Acc:Q9FQ03]
AT1G54080.2	3.27154	11.3047	0.000773609	0.0287483	UBP1A	Oligouridylate-binding protein 1A [Source:UniProtKB/TrEMBL;Acc:F4HV67]
AT3G03950.3	4.38655	11.3378	0.00075994	0.0287483	ECT1	YTH domain-containing protein ECT1 [Source:UniProtKB/Swiss-Prot;Acc:Q3MK94]
AT1G26460.1	3.19916	10.9467	0.000938277	0.0308296		Pentatricopeptide repeat-containing protein At1g26460, mitochondrial [Source:UniProtKB/Swiss-Prot;Acc:Q9FZD1]
AT2G41475.1	4.30861	11.0028	0.000910308	0.0308296	ATS3A	Embryo-specific protein ATS3A [Source:UniProtKB/Swiss-Prot;Acc:Q681K2]
AT4G32551.2	4.30913	10.9437	0.000939805	0.0308296	LUG	Transcriptional corepressor LEUNIG [Source:UniProtKB/TrEMBL;Acc:F4JUD2]
AT2G15690.1	4.22127	10.5301	0.00117513	0.0349151	PCMP-H66	Pentatricopeptide repeat-containing protein At2g15690, mitochondrial [Source:UniProtKB/Swiss-Prot;Acc:Q9ZQE5]
AT3G60960.1	4.21928	10.5378	0.00117021	0.0349151		Tetratricopeptide repeat (TPR)-like superfamily protein [Source:UniProtKB/TrEMBL;Acc:A0A178V6P2]
AT3G13060.2	3.47862	10.4347	0.00123737	0.0365145	ECT5	ECT5 [Source:UniProtKB/TrEMBL;Acc:A0A384LL64]
AT1G33430.2	4.13705	10.2167	0.00139251	0.0384659		Hexosyltransferase [Source:UniProtKB/TrEMBL;Acc:F4HR76]
AT1G13190.1	4.02767	9.76191	0.00178251	0.0425917		F3F19.21 protein [Source:UniProtKB/TrEMBL;Acc:Q9SAF2]
AT2G32700.7	4.02538	9.75401	0.00179019	0.0425917	LUH	LEUNIG_homolog [Source:TAIR;Acc:AT2G32700]
AT3G13290.1	2.49656	9.81061	0.00173593	0.0425917	VCR	Varicose-related protein [Source:UniProtKB/Swiss-Prot;Acc:Q9LTT9]
AT5G18420.2	3.24534	9.68545	0.00185822	0.0432468	NOT11	At5g18420 [Source:UniProtKB/TrEMBL;Acc:B4F7N8]
AT2G26280.1	3.82635	9.66807	0.00187587	0.0434337	CID7	Polyadenylate-binding protein-interacting protein 7 [Source:UniProtKB/Swiss-Prot;Acc:O64843]
AT1G55320.1	3.92186	9.37112	0.0022053	0.0450885	AAE18	AAE18 [Source:UniProtKB/TrEMBL;Acc:A0A178WMT3]
AT5G46630.2	3.91945	9.36353	0.00221445	0.0450885		Clathrin adaptor complexes medium subunit family protein [Source:UniProtKB/TrEMBL;Acc:F4KHJ7]
AT1G14790.1	3.91772	9.35137	0.00222919	0.0451335	RDR1	RNA-dependent RNA polymerase [Source:UniProtKB/TrEMBL;Acc:A0A178WKG4]
AT4G24680.1	2.72064	9.21983	0.00239513	0.0478945	MOS1	modifier of snc1 [Source:TAIR;Acc:AT4G24680]
AT3G22310.1	2.49437	9.12409	0.00252375	0.0486953	RH9	DEAD-box ATP-dependent RNA helicase 9, mitochondrial [Source:UniProtKB/Swiss-Prot;Acc:Q9LUW6]
Other proteins
AT3G61690.1	3.81277	8.97152	0.00274335	0.0511827		Nucleotidyltransferase [Source:UniProtKB/TrEMBL;Acc:F4JFF2]
AT2G38810.1	3.80395	8.93304	0.00280173	0.0520569	HTA8	Probable histone H2A variant 2 [Source:UniProtKB/Swiss-Prot;Acc:Q9SII0]
AT1G42430.1	3.80134	8.9138	0.00283141	0.0521788		unknown protein; BEST Arabidopsis thaliana protein match is: unknown protein (TAIR:AT3G55760.3); Ha. [Source:TAIR;Acc:AT1G42430]
AT2G21660.1	1.56136	8.79401	0.00302343	0.0531131	RBG7	Glycine-rich RNA-binding protein 7 [Source:UniProtKB/Swiss-Prot;Acc:Q03250]
AT4G29010.1	2.36863	8.84886	0.00293391	0.0531131	AIM1	Peroxisomal fatty acid beta-oxidation multifunctional protein AIM1 [Source:UniProtKB/Swiss-Prot;Acc:Q9ZPI6]
AT5G02740.1	3.44679	8.84689	0.00293708	0.0531131		At5g02740 [Source:UniProtKB/TrEMBL;Acc:A0JQ00]
AT1G10170.1	3.60274	8.68255	0.00321397	0.0544954	ATNFXL1	NF-X-like 1 [Source:TAIR;Acc:AT1G10170]
AT1G48850.1	2.2166	8.69044	0.00320009	0.0544954	EMB1144	Chorismate synthase, chloroplastic [Source:UniProtKB/Swiss-Prot;Acc:P57720]
AT1G60070.2	3.01889	8.67465	0.00322793	0.0544954		AP-1 complex subunit gamma [Source:UniProtKB/TrEMBL;Acc:F4IEP9]
AT3G01540.2	2.55939	8.49719	0.0035583	0.0549391	RH14	DEAD-box ATP-dependent RNA helicase 14 [Source:UniProtKB/Swiss-Prot;Acc:Q8H136]
AT3G14100.1	2.96091	8.55252	0.00345176	0.0549391	UBP1C	Oligouridylate-binding protein 1C [Source:UniProtKB/Swiss-Prot;Acc:Q9LJH8]
AT3G60980.1	3.66905	8.50994	0.00353345	0.0549391		Pentatricopeptide repeat-containing protein At3g60980, mitochondrial [Source:UniProtKB/Swiss-Prot;Acc:Q9LEX5]
AT5G58470.1	3.44566	8.45492	0.00364194	0.0550341	TAF15B	Transcription initiation factor TFIID subunit 15b [Source:UniProtKB/Swiss-Prot;Acc:Q94KD0]
AT3G13860.1	2.28127	8.35548	0.00384666	0.0553759	HSP60-3A	Chaperonin CPN60-like 2, mitochondrial [Source:UniProtKB/Swiss-Prot;Acc:Q93ZM7]
AT3G46780.1	2.42574	8.31329	0.00393703	0.0553759	PTAC16	Protein PLASTID TRANSCRIPTIONALLY ACTIVE 16, chloroplastic [Source:UniProtKB/Swiss-Prot;Acc:Q9STF2]
AT3G11910.1	2.39615	8.20383	0.00418168	0.0555184	UBP13	UBP13 [Source:UniProtKB/TrEMBL;Acc:A0A178VEE0]
AT3G22330.1	2.03093	8.21069	0.00416592	0.0555184	RH53	DEAD-box ATP-dependent RNA helicase 53, mitochondrial [Source:UniProtKB/Swiss-Prot;Acc:Q9LUW5]
AT1G20620.1	1.75845	8.13557	0.00434203	0.0557866	CAT3	catalase 3 [Source:TAIR;Acc:AT1G20620]
AT1G76810.1	3.53808	8.07172	0.00449768	0.0564982		Eukaryotic translation initiation factor 2 (eIF-2) family protein [Source:UniProtKB/TrEMBL;Acc:F4I420]
AT3G15680.1	3.54421	8.08713	0.00445961	0.0564982		At3g15680 [Source:UniProtKB/TrEMBL;Acc:Q9LW11]
AT3G20800.1	3.52969	8.07176	0.00449758	0.0564982		Cell differentiation, Rcd1-like protein [Source:UniProtKB/TrEMBL;Acc:Q8RWV5]
AT3G59770.3	3.52968	8.07284	0.00449492	0.0564982	SAC9	SacI homology domain-containing protein / WW domain-containing protein [Source:UniProtKB/TrEMBL;Acc:F4J9G0]
AT3G15610.1	2.41866	7.90137	0.00494138	0.0587114		Expressed protein [Source:UniProtKB/TrEMBL;Acc:Q9LW17]
AT4G39260.1	1.64348	7.87937	0.00500184	0.0591186	RBG8	GRP8 [Source:UniProtKB/TrEMBL;Acc:A0A384L218]
AT1G80410.2	1.94301	7.7543	0.0053602	0.0596092	EMB2753	Tetratricopeptide repeat (TPR)-containing protein [Source:UniProtKB/TrEMBL;Acc:F4HS68]
AT1G19880.1	3.39362	7.59646	0.00585012	0.0611453		Regulator of chromosome condensation (RCC1) family protein [Source:UniProtKB/TrEMBL;Acc:F4HQZ1]
AT1G33680.1	2.76408	7.66021	0.00564695	0.0611453		KH domain-containing protein [Source:UniProtKB/TrEMBL;Acc:Q0WLY0]
AT1G55210.1	3.39362	7.59646	0.00585012	0.0611453	DIR20	Dirigent protein 20 [Source:UniProtKB/Swiss-Prot;Acc:Q9C891]
AT2G28950.1	3.45423	7.68747	0.00556229	0.0611453	EXPA6	Expansin [Source:UniProtKB/TrEMBL;Acc:A0A178VZL6]
AT3G06480.1	2.91993	7.59168	0.00586564	0.0611453	RH40	DEAD-box ATP-dependent RNA helicase 40 [Source:UniProtKB/Swiss-Prot;Acc:Q9SQV1]
AT3G12130.1	3.38228	7.66407	0.0056349	0.0611453		Zinc finger CCCH domain-containing protein 36 [Source:UniProtKB/Swiss-Prot;Acc:Q9C7C3]
AT5G53620.1	2.16832	7.57756	0.00591176	0.0611453		At5g53620 [Source:UniProtKB/TrEMBL;Acc:Q93XY1]
AT1G64740.1	1.61837	7.3828	0.00658701	0.0616967	TUBA1	Tubulin alpha-1 chain [Source:UniProtKB/Swiss-Prot;Acc:P11139]
AT1G67700.2	3.46231	7.37432	0.0066181	0.0616967	HHL1	Protein HHL1, chloroplastic [Source:UniProtKB/Swiss-Prot;Acc:Q8LDL0]
AT2G21390.1	1.70239	7.31886	0.00682543	0.0616967		Coatomer subunit alpha-2 [Source:UniProtKB/Swiss-Prot;Acc:Q9SJT9]
AT3G03960.1	1.84781	7.34431	0.00672948	0.0616967	CCT8	T-complex protein 1 subunit theta [Source:UniProtKB/Swiss-Prot;Acc:Q94K05]
AT3G04120.1	1.42985	7.49707	0.00618182	0.0616967	GAPC1	Glyceraldehyde-3-phosphate dehydrogenase GAPC1, cytosolic [Source:UniProtKB/Swiss-Prot;Acc:P25858]
AT4G13940.1	1.40989	7.39724	0.00653432	0.0616967	SAHH1	Adenosylhomocysteinase 1 [Source:UniProtKB/Swiss-Prot;Acc:O23255]
AT4G35850.1	2.29883	7.30403	0.00688199	0.0616967		Pentatricopeptide repeat-containing protein At4g35850, mitochondrial [Source:UniProtKB/Swiss-Prot;Acc:Q8VYR5]
AT4G08350.1	3.20281	7.23035	0.00717015	0.0623762	GTA02	Putative transcription elongation factor SPT5 homolog 1 [Source:UniProtKB/Swiss-Prot;Acc:Q9STN3]
AT1G01750.1	3.20282	7.21916	0.00721496	0.0624849	ADF11	actin depolymerizing factor 11 [Source:TAIR;Acc:AT1G01750]
AT4G19410.1	2.46438	7.13274	0.00757098	0.0624849		Pectin acetylesterase [Source:UniProtKB/TrEMBL;Acc:F4JT64]
AT1G04820.1-AT1G50010.1	1.36093	6.68715	0.00971342	0.0630339	#N/A	#N/A
AT1G07660.1-AT1G07820.1-AT2G28740.1-AT3G45930....	1.84447	6.6604	0.0098603	0.0630339	#N/A	#N/A
AT1G13440.1	1.33865	6.46317	0.0110158	0.0630339	GAPC2	Glyceraldehyde-3-phosphate dehydrogenase GAPC2, cytosolic [Source:UniProtKB/Swiss-Prot;Acc:Q9FX54]
AT1G14850.1	2.78418	6.3454	0.0117712	0.0630339	NUP155	NUP155 [Source:UniProtKB/TrEMBL;Acc:A0A178WJ50]
AT1G17370.1	2.56826	6.81599	0.00903682	0.0630339	UBP1B	Oligouridylate-binding protein 1B [Source:UniProtKB/Swiss-Prot;Acc:Q9LQI9]
AT1G21500.1	2.7889	6.33306	0.0118534	0.0630339		F24J8.11 protein [Source:UniProtKB/TrEMBL;Acc:Q9LPK9]
AT1G48410.2	2.07256	7.00024	0.00815207	0.0630339	AGO1	ICU9 [Source:UniProtKB/TrEMBL;Acc:A0A178WL72]
AT1G52730.2	2.19045	6.79077	0.00916536	0.0630339		AT1G52730 protein [Source:UniProtKB/TrEMBL;Acc:Q9SSS7]
AT1G68530.1	2.29436	6.67951	0.00975513	0.0630339	CUT1	3-ketoacyl-CoA synthase [Source:UniProtKB/TrEMBL;Acc:A0A178WCX7]
AT1G75930.1	2.26854	7.02714	0.00803052	0.0630339	EXL6	GDSL esterase/lipase EXL6 [Source:UniProtKB/Swiss-Prot;Acc:Q93X94]
AT1G76010.1	2.4604	6.51123	0.0107221	0.0630339		Alba DNA/RNA-binding protein [Source:UniProtKB/TrEMBL;Acc:Q93VA8]
AT2G16485.1	3.00655	6.82372	0.00899778	0.0630339	NERD	Zinc finger CCCH domain-containing protein 19 [Source:UniProtKB/Swiss-Prot;Acc:Q9SIV5]
AT2G23350.1	1.81669	6.54098	0.0105442	0.0630339	PAB4	Polyadenylate-binding protein 4 [Source:UniProtKB/Swiss-Prot;Acc:O22173]
AT2G47850.1	2.77946	6.33004	0.0118736	0.0630339		Zinc finger CCCH domain-containing protein 32 [Source:UniProtKB/Swiss-Prot;Acc:Q84W91]
AT3G06410.1	3.02625	6.61399	0.0101205	0.0630339		Zinc finger CCCH domain-containing protein 34 [Source:UniProtKB/Swiss-Prot;Acc:Q9SQU4]
AT3G06860.1	2.97003	6.51806	0.010681	0.0630339	MFP2	Peroxisomal fatty acid beta-oxidation multifunctional protein MFP2 [Source:UniProtKB/Swiss-Prot;Acc:Q9ZPI5]
AT3G15590.1	3.02911	6.43889	0.0111674	0.0630339		Pentatricopeptide repeat-containing protein At3g15590, mitochondrial [Source:UniProtKB/Swiss-Prot;Acc:Q9LRP6]
AT3G15980.5	2.10992	6.59742	0.0102151	0.0630339		Coatomer subunit beta' [Source:UniProtKB/TrEMBL;Acc:F4J1E5]
AT3G19240.1	2.77946	6.35387	0.0117152	0.0630339		Dem protein [Source:UniProtKB/TrEMBL;Acc:Q9LJK5]
AT3G23730.1	3.01077	6.7567	0.00934197	0.0630339	XTH16	Probable xyloglucan endotransglucosylase/hydrolase protein 16 [Source:UniProtKB/Swiss-Prot;Acc:Q8LG58]
AT3G23810.1	1.3733	6.50256	0.0107745	0.0630339	SAHH2	Adenosylhomocysteinase [Source:UniProtKB/TrEMBL;Acc:A0A178VEP9]
AT3G25150.2	2.26588	7.04491	0.00795121	0.0630339		Nuclear transport factor 2 (NTF2) family protein with RNA binding (RRM-RBD-RNP motifs) domain-containing protein [Source:UniProtKB/TrEMBL;Acc:F4J8X6]
AT3G45140.1	1.33288	6.41856	0.011296	0.0630339	LOX2	Lipoxygenase 2, chloroplastic [Source:UniProtKB/Swiss-Prot;Acc:P38418]
AT3G52140.4	1.88111	6.63683	0.00999155	0.0630339		Clustered mitochondria protein homolog [Source:UniProtKB/TrEMBL;Acc:F4J5R9]
AT4G11380.2	2.30482	6.57453	0.0103473	0.0630339		Beta-adaptin-like protein [Source:UniProtKB/TrEMBL;Acc:F4JNZ8]
AT4G14960.2	1.35896	6.65967	0.00986435	0.0630339	TUBA6	Tubulin alpha chain [Source:UniProtKB/TrEMBL;Acc:A0A178UXP7]
AT4G20320.1	2.77946	6.34358	0.0117833	0.0630339		CTP synthase [Source:UniProtKB/TrEMBL;Acc:Q0WRY1]
AT4G22010.1	1.84595	6.37562	0.0115725	0.0630339	sks4	At4g22010 [Source:UniProtKB/TrEMBL;Acc:O65449]
AT4G38680.1	1.92591	6.7405	0.00942718	0.0630339	CSP2	GRP2 [Source:UniProtKB/TrEMBL;Acc:A0A178UYV3]
AT5G06600.1	2.15454	6.99801	0.0081622	0.0630339	UBP12	Ubiquitin carboxyl-terminal hydrolase 12 [Source:UniProtKB/Swiss-Prot;Acc:Q9FPT1]
AT5G14610.1	2.34588	6.41671	0.0113077	0.0630339		DEAD box RNA helicase family protein [Source:UniProtKB/TrEMBL;Acc:F4K6V1]
AT5G22770.1	2.42467	6.34492	0.0117744	0.0630339	ALPHA-ADR	AP-2 complex subunit alpha-1 [Source:UniProtKB/Swiss-Prot;Acc:Q8LPL6]
AT5G54270.1	2.29309	6.62703	0.0100467	0.0630339	LHCB3	Chlorophyll a-b binding protein 3, chloroplastic [Source:UniProtKB/Swiss-Prot;Acc:Q9S7M0]
AT5G62200.1	2.78418	6.33169	0.0118625	0.0630339	ATS3B	Embryo-specific protein ATS3B [Source:UniProtKB/Swiss-Prot;Acc:Q6NPM5]
AT3G51880.2	2.7921	6.11823	0.0133823	0.063037	HMGB1	high mobility group B1 [Source:TAIR;Acc:AT3G51880]
AT4G39960.1	2.65461	6.16115	0.0130614	0.063037		AT4g39960/T5J17_130 [Source:UniProtKB/TrEMBL;Acc:Q940V1]
AT5G02500.1	1.20588	6.11174	0.0134315	0.063037	MED37E	Probable mediator of RNA polymerase II transcription subunit 37e [Source:UniProtKB/Swiss-Prot;Acc:P22953]
AT5G53060.1	2.77946	6.32018	0.0119398	0.063037	RCF3	RNA-binding KH domain-containing protein RCF3 [Source:UniProtKB/Swiss-Prot;Acc:Q8W4B1]
AT5G55660.1	3.19853	6.24055	0.0124885	0.063037		DEK domain-containing chromatin associated protein [Source:UniProtKB/TrEMBL;Acc:F4K4Y5]
AT3G50370.1	2.91625	6.02192	0.0141321	0.0645163		unknown protein; FUNCTIONS IN: molecular_function unknown; INVOLVED IN: biological_process unknown; LOCATED IN: cellular_component unknown; EXPRESSED IN: 26 plant structures; EXPRESSED DURING: 15 growth stages; Ha. [Source:TAIR;Acc:AT3G50370]
AT1G20010.1	1.3414	5.98873	0.0144005	0.0651034	TUBB5	Tubulin beta-5 chain [Source:UniProtKB/Swiss-Prot;Acc:P29513]
AT3G13570.1	3.09228	5.96748	0.014575	0.0658063	SCL30A	Serine/arginine-rich SC35-like splicing factor SCL30A [Source:UniProtKB/Swiss-Prot;Acc:Q9LHP2]
AT3G07030.1	2.50972	5.93432	0.0148517	0.0669218		Alba DNA/RNA-binding protein [Source:UniProtKB/TrEMBL;Acc:A0A1I9LSC0]
AT3G21100.2	2.50972	5.93432	0.0148517	0.0669218		RNA-binding (RRM/RBD/RNP motifs) family protein [Source:UniProtKB/TrEMBL;Acc:A0A1I9LQK5]
AT3G14310.1	2.30779	5.91828	0.0149876	0.0674664	PME3	Pectinesterase/pectinesterase inhibitor 3 [Source:UniProtKB/Swiss-Prot;Acc:O49006]
AT1G20696.2	2.71582	5.83115	0.0157478	0.0676055	HMGB3	high mobility group B3 [Source:TAIR;Acc:AT1G20696]
AT1G31970.1	2.50972	5.83846	0.0156826	0.0676055	RH5	STRS1 [Source:UniProtKB/TrEMBL;Acc:A0A178W5E1]
AT1G43850.1	2.50972	5.90555	0.0150963	0.0676055	SEU	Transcriptional corepressor SEUSS [Source:UniProtKB/Swiss-Prot;Acc:Q8W234]
AT1G73720.1	2.50972	5.83158	0.015744	0.0676055	SMU1	SMU1 [Source:UniProtKB/TrEMBL;Acc:A0A178WHG8]
AT2G17560.1	2.50972	5.88615	0.0152634	0.0676055	HMGB4	High mobility group B protein 4 [Source:UniProtKB/Swiss-Prot;Acc:Q42344]
AT3G02830.1	2.59656	5.8578	0.0155112	0.0676055	ZFN1	Zinc finger CCCH domain-containing protein 33 [Source:UniProtKB/Swiss-Prot;Acc:Q8GXX7]
AT3G10360.1	3.08269	5.76187	0.0163808	0.0676055	APUM4	Pumilio homolog 4 [Source:UniProtKB/Swiss-Prot;Acc:Q9SS47]
AT3G11830.1	1.58647	5.8231	0.0158201	0.0676055	CCT7	T-complex protein 1 subunit eta [Source:UniProtKB/Swiss-Prot;Acc:Q9SF16]
AT3G60190.1	1.70506	5.86464	0.015451	0.0676055	DRP1E	Dynamin-related protein 1E [Source:UniProtKB/Swiss-Prot;Acc:Q9FNX5]
AT4G27690.1	2.50972	5.90158	0.0151303	0.0676055	VPS26B	VPS26B [Source:UniProtKB/TrEMBL;Acc:A0A178UZ41]
AT4G29380.1	2.51508	5.83854	0.0156819	0.0676055	VPS15	Serine/threonine-protein kinase VPS15 [Source:UniProtKB/Swiss-Prot;Acc:Q9M0E5]
AT5G09660.4	1.95361	5.83194	0.0157408	0.0676055	PMDH2	Malate dehydrogenase [Source:UniProtKB/TrEMBL;Acc:B3H560]
AT5G09880.1	3.08146	5.7462	0.0165275	0.0676055		Splicing factor, CC1-like protein [Source:UniProtKB/TrEMBL;Acc:Q93Y25]
AT5G19010.1	2.50972	5.87784	0.0153357	0.0676055	MPK16	Mitogen-activated protein kinase 16 [Source:UniProtKB/Swiss-Prot;Acc:Q8W4J2]
AT5G19770.1-AT5G19780.1	1.28585	5.77352	0.0162725	0.0676055	#N/A	#N/A
AT5G23580.1	2.51508	5.89546	0.015183	0.0676055	CPK12	Calcium-dependent protein kinase 12 [Source:UniProtKB/Swiss-Prot;Acc:Q42396]
AT5G61960.1	2.50972	5.89104	0.0152211	0.0676055	ML1	Protein MEI2-like 1 [Source:UniProtKB/Swiss-Prot;Acc:Q8W4I9]
AT5G63190.1	2.51508	5.89546	0.015183	0.0676055		MA3 domain-containing protein [Source:UniProtKB/TrEMBL;Acc:Q94BR1]
AT5G03040.1	2.5294	5.68877	0.017077	0.0678123	iqd2	AT5g03040/F15A17_70 [Source:UniProtKB/TrEMBL;Acc:Q93ZH7]
AT5G19400.1	2.5294	5.68877	0.017077	0.0678123	SMG7	Protein SMG7 [Source:UniProtKB/Swiss-Prot;Acc:A9QM73]
AT3G12580.1	1.2215	5.68189	0.0171441	0.0680189	MED37C	Probable mediator of RNA polymerase II transcription subunit 37c [Source:UniProtKB/Swiss-Prot;Acc:Q9LHA8]
AT3G16910.1	2.5294	5.67489	0.0172126	0.0682306	AAE7	Acetate/butyrate--CoA ligase AAE7, peroxisomal [Source:UniProtKB/Swiss-Prot;Acc:Q8VZF1]
AT5G56030.2	1.296	5.67088	0.017252	0.068327	HSP81-2	Heat shock protein 81-2 [Source:UniProtKB/TrEMBL;Acc:F4K6B6]
AT5G07350.2	1.58615	5.65702	0.0173888	0.0687327	Tudor1	TUDOR-SN protein 1 [Source:TAIR;Acc:AT5G07350]
AT4G29520.1	2.5294	5.64295	0.0175289	0.0690602		Nucleophosmin [Source:UniProtKB/TrEMBL;Acc:Q9SU93]
AT1G56110.1	1.76575	5.63345	0.0176241	0.0693747	NOP56	At1g56110/T6H22_9 [Source:UniProtKB/TrEMBL;Acc:Q9SGT7]
AT5G62690.1-AT5G62700.1	1.18166	5.60751	0.0178869	0.0703479	#N/A	#N/A
AT1G47128.1	1.69669	5.58474	0.0181208	0.0710615	RD21A	RD21A [Source:UniProtKB/TrEMBL;Acc:A0A178WIH7]
AT1G51570.1	2.5198	5.58373	0.0181313	0.0710615		Calcium-dependent lipid-binding (CaLB domain) plant phosphoribosyltransferase family protein [Source:UniProtKB/TrEMBL;Acc:Q9C8H3]
AT1G75910.1	1.53944	5.58627	0.0181051	0.0710615	EXL4	GDSL esterase/lipase EXL4 [Source:UniProtKB/Swiss-Prot;Acc:Q0WUV7]
AT1G75780.1	1.30958	5.57339	0.0182386	0.0712965	TUBB1	Tubulin beta-1 chain [Source:UniProtKB/Swiss-Prot;Acc:P12411]
AT4G39520.1	2.32016	5.55856	0.0183938	0.0718409	DRG3	Developmentally-regulated G-protein 3 [Source:UniProtKB/Swiss-Prot;Acc:Q9SVA6]
AT1G27090.1	1.72522	5.47563	0.0192867	0.0751333		Glycine-rich protein [Source:UniProtKB/TrEMBL;Acc:Q9LFX8]
AT1G54490.1	2.88839	5.42459	0.0198584	0.0768302	XRN4	XRN4 [Source:UniProtKB/TrEMBL;Acc:A0A384KRW9]
AT4G31480.1	1.55257	5.41118	0.0200115	0.0773562		Coatomer, beta subunit [Source:TAIR;Acc:AT4G31480]
AT2G29550.1	1.19698	5.3884	0.0202745	0.0782386	TUBB7	Tubulin beta-7 chain [Source:UniProtKB/Swiss-Prot;Acc:P29515]
AT5G48030.1	2.64828	5.37774	0.0203988	0.078651	GFA2	GFA2 [Source:UniProtKB/TrEMBL;Acc:A0A178UJR3]
AT1G55500.2	2.33924	5.37604	0.0204186	0.0786605	ECT4	evolutionarily conserved C-terminal region 4 [Source:TAIR;Acc:AT1G55500]
AT3G09440.1	1.16877	5.34819	0.0207473	0.0797904	HSP70-3	Heat shock protein 70 (Hsp 70) family protein [Source:UniProtKB/TrEMBL;Acc:A0A178VI76]
AT5G56010.1	1.24136	5.26671	0.0217405	0.0834682	HSP90-3	Heat shock protein 90-3 [Source:UniProtKB/Swiss-Prot;Acc:P51818]
AT3G51950.1	2.7339	5.25506	0.0218865	0.0839573		Zinc finger CCCH domain-containing protein 46 [Source:UniProtKB/Swiss-Prot;Acc:Q9SV09]
AT3G18190.1	1.53851	5.2363	0.0221238	0.0847236	CCT4	T-complex protein 1 subunit delta [Source:UniProtKB/Swiss-Prot;Acc:Q9LV21]
AT5G52640.1	1.67989	5.23749	0.0221086	0.0847236	HSP90-1	Heat shock protein 90-1 [Source:UniProtKB/Swiss-Prot;Acc:P27323]
AT2G46780.1	2.9196	5.22887	0.0222185	0.0850138		At2g46780 [Source:UniProtKB/TrEMBL;Acc:Q501B0]
AT4G27440.1	1.65099	5.19772	0.0226202	0.0863314	PORB	Protochlorophyllide reductase B, chloroplastic [Source:UniProtKB/Swiss-Prot;Acc:P21218]
AT2G17870.1	2.55482	5.19524	0.0226523	0.0863812	CSP3	Cold shock domain-containing protein 3 [Source:UniProtKB/Swiss-Prot;Acc:Q94C69]
AT5G56000.1	1.26237	5.1695	0.0229904	0.0875965	HSP90-4	Hsp81.4 [Source:UniProtKB/TrEMBL;Acc:A0A178UQ52]
AT2G32850.2	2.70555	5.13245	0.0234861	0.0891841		Protein kinase superfamily protein [Source:UniProtKB/TrEMBL;Acc:Q8H0Z0]
AT5G23860.1	1.16532	5.08982	0.0240704	0.0912827	TUBB8	Tubulin beta chain [Source:UniProtKB/TrEMBL;Acc:A0A178UKM5]
AT5G26742.2	1.30095	5.08918	0.0240792	0.0912827	RH3	RH3 [Source:UniProtKB/TrEMBL;Acc:A0A178UT03]
AT5G44340.1	1.18381	5.06423	0.0244282	0.0925279	TUBB4	Tubulin beta-4 chain [Source:UniProtKB/Swiss-Prot;Acc:P24636]
AT1G11650.2	2.15689	4.99838	0.0253748	0.093645	RBP45B	RBP45B [Source:UniProtKB/TrEMBL;Acc:A0A178WLD6]
AT1G28060.1	2.17747	5.22322	0.0287862	0.093645	RDM16	Protein RDM16 [Source:UniProtKB/Swiss-Prot;Acc:Q9C7E7]
AT1G62020.1	1.43291	4.83125	0.0279523	0.093645		Coatomer subunit alpha [Source:UniProtKB/TrEMBL;Acc:A0A178WAY4]
AT1G76490.1	2.17747	5.30503	0.0287862	0.093645	HMG1	hydroxy methylglutaryl CoA reductase 1 [Source:TAIR;Acc:AT1G76490]
AT1G79530.1	1.40095	4.84944	0.027659	0.093645	GAPCP1	Glyceraldehyde-3-phosphate dehydrogenase GAPCP1, chloroplastic [Source:UniProtKB/Swiss-Prot;Acc:Q9SAJ6]
AT2G24590.1	2.5708	4.91551	0.0266204	0.093645	RSZ22A	Serine/arginine-rich splicing factor RSZ22A [Source:UniProtKB/Swiss-Prot;Acc:Q9SJA6]
AT2G28540.2	2.18368	5.33577	0.0287862	0.093645		RNA binding (RRM/RBD/RNP motifs) family protein [Source:UniProtKB/TrEMBL;Acc:Q0WQD5]
AT2G28790.1	1.38688	4.80122	0.0284436	0.093645		Pathogenesis-related thaumatin superfamily protein [Source:TAIR;Acc:AT2G28790]
AT2G37340.1	2.21057	4.80681	0.0287862	0.093645	RS2Z33	Serine/arginine-rich splicing factor RS2Z33 [Source:UniProtKB/Swiss-Prot;Acc:Q8VYA5]
AT2G38610.1	2.17747	5.37125	0.0287862	0.093645		KH domain-containing protein At2g38610 [Source:UniProtKB/Swiss-Prot;Acc:Q9ZVI3]
AT3G19720.1	2.17747	5.23972	0.0287862	0.093645	ARC5	Dynamin-like protein ARC5 [Source:UniProtKB/Swiss-Prot;Acc:Q84N64]
AT3G47470.1	2.14581	4.82599	0.0280377	0.093645	LHCA4	Chlorophyll a-b binding protein, chloroplastic [Source:UniProtKB/TrEMBL;Acc:A0A178VEE6]
AT3G55610.1	1.73484	4.9318	0.0263706	0.093645	P5CSB	Delta-1-pyrroline-5-carboxylate synthase [Source:UniProtKB/TrEMBL;Acc:A0A178VF78]
AT3G58560.1	2.79465	5.00375	0.0252962	0.093645	CCR4-1	Carbon catabolite repressor protein 4 homolog 1 [Source:UniProtKB/Swiss-Prot;Acc:Q8W0Z9]
AT4G00400.1	2.84274	4.93263	0.0263581	0.093645	GPAT8	Probable glycerol-3-phosphate acyltransferase 8 [Source:UniProtKB/Swiss-Prot;Acc:Q5XF03]
AT4G20890.1	1.19381	5.02046	0.0250532	0.093645	TUBB9	Tubulin beta chain [Source:UniProtKB/TrEMBL;Acc:A0A178UU99]
AT4G34450.1	1.51657	4.86372	0.0274311	0.093645		Coatomer subunit gamma [Source:UniProtKB/Swiss-Prot;Acc:Q0WW26]
AT4G35890.1	2.17747	5.40578	0.0287862	0.093645	LARP1C	La-related protein 1C [Source:UniProtKB/Swiss-Prot;Acc:Q94K80]
AT5G12250.1	1.21874	5.00598	0.0252636	0.093645	TUBB6	Tubulin beta chain [Source:UniProtKB/TrEMBL;Acc:A0A178UPR2]
AT5G13300.1	2.17747	5.40578	0.0287862	0.093645	AGD3	ADP-ribosylation factor GTPase-activating protein AGD3 [Source:UniProtKB/Swiss-Prot;Acc:Q5W7F2]
AT5G28640.1	2.17747	5.28831	0.0287862	0.093645	GIF1	GRF1-interacting factor 1 [Source:UniProtKB/Swiss-Prot;Acc:Q8L8A5]
AT5G45240.1	2.17747	5.23532	0.0287862	0.093645		Disease resistance protein (TIR-NBS-LRR class) [Source:UniProtKB/TrEMBL;Acc:F4KD49]
AT5G59880.1	1.58844	4.82144	0.0281118	0.093645	ADF3	Actin-depolymerizing factor 3 [Source:UniProtKB/Swiss-Prot;Acc:Q9ZSK4]
AT5G61840.1	2.17747	5.42292	0.0287862	0.093645	IRX10L	GUT1 [Source:UniProtKB/TrEMBL;Acc:A0A178UAL2]
AT5G26360.1	1.47175	4.7308	0.0296312	0.0961788	CCT3	T-complex protein 1 subunit gamma [Source:UniProtKB/TrEMBL;Acc:A0A178UHF4]
AT3G13470.1	1.24117	4.69728	0.0302145	0.0979314	CPN60B2	Chaperonin 60 subunit beta 2, chloroplastic [Source:UniProtKB/Swiss-Prot;Acc:Q9LJE4]
AT1G55490.1	1.21912	4.68741	0.0303885	0.0984248	CPN60B1	LEN1 [Source:UniProtKB/TrEMBL;Acc:A0A178W724]
AT1G55670.1	2.69842	4.65804	0.0309125	0.10005	PSAG	Photosystem I reaction center subunit V, chloroplastic [Source:UniProtKB/Swiss-Prot;Acc:Q9S7N7]
AT5G19760.1	1.47913	4.58256	0.032303	0.104182	DTC	Mitochondrial dicarboxylate/tricarboxylate transporter DTC [Source:UniProtKB/Swiss-Prot;Acc:Q9C5M0]
AT5G63120.2	2.33843	4.58248	0.0323045	0.104182	RH30	DEAD-box ATP-dependent RNA helicase 30 [Source:UniProtKB/Swiss-Prot;Acc:Q8W4R3]
AT5G14040.1	1.615	4.56657	0.0326059	0.104929	MPT3	Mitochondrial phosphate carrier protein 3, mitochondrial [Source:UniProtKB/Swiss-Prot;Acc:Q9FMU6]
AT1G31330.1	1.44098	4.56221	0.032689	0.105122	PSAF	Photosystem I reaction center subunit III, chloroplastic [Source:UniProtKB/Swiss-Prot;Acc:Q9SHE8]
AT3G58750.1	1.92932	4.55527	0.0328218	0.105473	CSY2	Citrate synthase 2, peroxisomal [Source:UniProtKB/Swiss-Prot;Acc:Q9LXS6]
AT1G03230.1	2.72044	4.54591	0.0330017	0.105976		Eukaryotic aspartyl protease family protein [Source:UniProtKB/TrEMBL;Acc:Q9ZVS5]
AT2G18330.1	2.41973	4.54415	0.0330356	0.10601		AAA-type ATPase family protein [Source:UniProtKB/TrEMBL;Acc:Q9ZPW5]
AT5G51980.2	2.71699	4.53922	0.0331308	0.10624		Transducin/WD40 repeat-like superfamily protein [Source:TAIR;Acc:AT5G51980]
AT5G02490.1	1.05745	4.46226	0.0346558	0.110894	MED37D	Probable mediator of RNA polymerase II transcription subunit 37c [Source:UniProtKB/Swiss-Prot;Acc:P22954]
AT1G36160.1	1.4329	4.44509	0.0350059	0.111935	ACC1	Acetyl-CoA carboxylase 1 [Source:UniProtKB/Swiss-Prot;Acc:Q38970]
AT3G03060.1	2.58827	4.4349	0.0352156	0.112446		P-loop containing nucleoside triphosphate hydrolases superfamily protein [Source:UniProtKB/TrEMBL;Acc:Q0WVF7]
AT1G71770.1	2.6033	4.34241	0.0371785	0.118212	PAB5	Polyadenylate-binding protein 5 [Source:UniProtKB/Swiss-Prot;Acc:Q05196]
AT5G25780.1	1.89517	4.31032	0.0378861	0.120377	EIF3B-2	Eukaryotic translation initiation factor 3 subunit B [Source:UniProtKB/TrEMBL;Acc:Q8GUM1]
AT3G15010.1	1.94782	4.30359	0.0380364	0.12077	UBA2C	UBP1-associated protein 2C [Source:UniProtKB/Swiss-Prot;Acc:Q9LKA4]
AT3G15000.1	1.68609	4.29227	0.0382903	0.121405	MORF8	Multiple organellar RNA editing factor 8, chloroplastic/mitochondrial [Source:UniProtKB/Swiss-Prot;Acc:Q9LKA5]
AT4G31580.1	2.42394	4.25749	0.0390821	0.123829	RSZ22	Serine/arginine-rich splicing factor RSZ22 [Source:UniProtKB/Swiss-Prot;Acc:O81126]
AT5G63260.2	2.43436	4.24825	0.0392952	0.124417		Zinc finger C-x8-C-x5-C-x3-H type family protein [Source:UniProtKB/TrEMBL;Acc:F4K9A6]
AT2G37620.1-AT3G53750.1	1.10203	4.22886	0.0397466	0.125582	#N/A	#N/A
AT1G57720.1	1.20985	4.21258	0.0401296	0.126526		Probable elongation factor 1-gamma 2 [Source:UniProtKB/Swiss-Prot;Acc:Q9FVT2]
AT3G12110.1	1.08561	4.21306	0.0401183	0.126526	ACT11	Actin-11 [Source:UniProtKB/Swiss-Prot;Acc:P53496]
AT2G44590.3	2.26674	4.18687	0.0407427	0.128101	DRP1D	At2g44590 [Source:UniProtKB/TrEMBL;Acc:B5X4Z5]
AT1G07920.1-AT1G07930.1-AT1G07940.1-AT5G60390....	0.990248	4.1719	0.0411042	0.129148	#N/A	#N/A
AT3G06850.1	2.18402	4.16136	0.0413607	0.129863	BCE2	Lipoamide acyltransferase component of branched-chain alpha-keto acid dehydrogenase complex, mitochondrial [Source:UniProtKB/Swiss-Prot;Acc:Q9M7Z1]
AT1G52360.2	1.60111	4.12719	0.042204	0.132327		Coatomer subunit beta' [Source:UniProtKB/TrEMBL;Acc:F4ICX0]
AT5G12370.1	2.45822	4.10164	0.0428462	0.134248	SEC10a	Exocyst complex component SEC10a [Source:UniProtKB/Swiss-Prot;Acc:X5JA13]
AT2G33410.1	2.21208	4.09411	0.0430374	0.134753		Putative RNA-binding protein [Source:UniProtKB/TrEMBL;Acc:O22791]
AT1G27650.1	2.56256	4.07918	0.0434193	0.13576	U2AF35A	Splicing factor U2af small subunit A [Source:UniProtKB/Swiss-Prot;Acc:Q9S709]
AT3G46520.1	1.07206	4.06689	0.0437364	0.136657	ACT12	Actin-12 [Source:UniProtKB/Swiss-Prot;Acc:P53497]
AT3G51890.1	2.55731	4.04588	0.0442839	0.138272		Clathrin light chain 3 [Source:UniProtKB/Swiss-Prot;Acc:F4J5M9]
AT5G07410.1	1.95484	4.00327	0.0454166	0.141143	PME48	Probable pectinesterase 48 [Source:UniProtKB/Swiss-Prot;Acc:Q9LY19]
AT1G10630.1	1.63645	3.99861	0.0455425	0.141323	ATARFA1F	ADP-ribosylation factor A1F [Source:UniProtKB/TrEMBL;Acc:Q6ID97]
AT2G21060.1	1.55048	3.96426	0.0464806	0.144036	CSP4	GRP2B [Source:UniProtKB/TrEMBL;Acc:A0A178VU21]
AT4G16130.1	1.84986	3.95448	0.0467515	0.144764	ARA1	L-arabinokinase [Source:UniProtKB/Swiss-Prot;Acc:O23461]
AT5G13110.1	2.49353	3.95345	0.0467799	0.144764	G6PD2	Glucose-6-phosphate 1-dehydrogenase 2, chloroplastic [Source:UniProtKB/Swiss-Prot;Acc:Q9FY99]
AT1G01610.1	2.28062	3.94922	0.0468977	0.145029	GPAT4	GPAT4 [Source:UniProtKB/TrEMBL;Acc:A0A178W9F8]
AT3G62240.1	2.49199	3.94154	0.0471121	0.145593		At3g62240 [Source:UniProtKB/TrEMBL;Acc:Q9M1Q0]
AT2G33150.1	1.34886	3.92212	0.0476595	0.147184	PED1	PKT3 [Source:UniProtKB/TrEMBL;Acc:A0A178VRP9]
AT3G02260.1	2.11892	3.9177	0.047785	0.14747	BIG	Auxin transport protein BIG [Source:UniProtKB/Swiss-Prot;Acc:Q9SRU2]
AT1G08370.1	2.40262	3.64273	0.0563192	0.147595	DCP1	mRNA-decapping enzyme-like protein [Source:UniProtKB/Swiss-Prot;Acc:Q9SJF3]
AT1G12920.1	2.24735	3.62063	0.057072	0.147595	ERF1-2	Eukaryotic peptide chain release factor subunit 1-2 [Source:UniProtKB/Swiss-Prot;Acc:Q9LPV8]
AT1G22760.1	2.12423	3.90963	0.0480148	0.147595	PAB3	Polyadenylate-binding protein 3 [Source:UniProtKB/Swiss-Prot;Acc:O64380]
AT1G26630.1	1.30745	3.65708	0.0558361	0.147595	ELF5A-2	Eukaryotic translation initiation factor 5A-2 [Source:UniProtKB/Swiss-Prot;Acc:Q93VP3]
AT1G43190.1	1.9361	3.88851	0.0486223	0.147595	PTB3	Polypyrimidine tract-binding protein homolog 3 [Source:UniProtKB/Swiss-Prot;Acc:Q6ICX4]
AT1G54410.1	1.3532	3.84025	0.0500406	0.147595	HIRD11	HIRD11 [Source:UniProtKB/TrEMBL;Acc:A0A178WR56]
AT1G70770.1	2.03805	3.74643	0.0529253	0.147595		AT1G70770 protein [Source:UniProtKB/TrEMBL;Acc:Q9S791]
AT1G74540.1	1.8018	3.89526	0.0484272	0.147595	CYP98A8	Cytochrome P450 98A8 [Source:UniProtKB/Swiss-Prot;Acc:Q9CA61]
AT2G39800.1	1.34349	3.82844	0.0503946	0.147595	P5CSA	Delta-1-pyrroline-5-carboxylate synthase A [Source:UniProtKB/Swiss-Prot;Acc:P54887]
AT2G41100.1	2.41123	3.62028	0.057084	0.147595	CML12	Calmodulin-like protein 12 [Source:UniProtKB/Swiss-Prot;Acc:P25071]
AT3G05060.1	1.33962	3.69429	0.0546038	0.147595	NOP5-2	Probable nucleolar protein 5-2 [Source:UniProtKB/Swiss-Prot;Acc:Q9MAB3]
AT3G08580.1	1.03665	3.77654	0.0519808	0.147595	AAC1	AAC1 [Source:UniProtKB/TrEMBL;Acc:A0A384KYV2]
AT3G54540.1	2.3525	3.69923	0.0544424	0.147595	ABCF4	ABC transporter F family member 4 [Source:UniProtKB/Swiss-Prot;Acc:Q9M1H3]
AT3G56150.1	1.23851	3.63476	0.0565898	0.147595	TIF3C1	Eukaryotic translation initiation factor 3 subunit C [Source:UniProtKB/Swiss-Prot;Acc:O49160]
AT4G33650.2	1.96114	3.70701	0.0541892	0.147595	DRP3A	NOXY15 [Source:UniProtKB/TrEMBL;Acc:A0A178UUQ6]
AT5G18550.1	2.40639	3.6536	0.0559531	0.147595		Zinc finger CCCH domain-containing protein 58 [Source:UniProtKB/Swiss-Prot;Acc:Q6NPN3]
AT5G19510.1	1.33057	3.60132	0.0577385	0.147595		Elongation factor 1-beta 2 [Source:UniProtKB/Swiss-Prot;Acc:Q9SCX3]
AT5G20490.1	1.73025	3.62026	0.0570847	0.147595	XI-K	Myosin-17 [Source:UniProtKB/Swiss-Prot;Acc:F4K5J1]
AT5G24710.1	2.35787	3.70985	0.0540972	0.147595		Transducin/WD40 repeat-like superfamily protein [Source:UniProtKB/TrEMBL;Acc:F4KIH8]
AT5G27640.2	1.52326	3.86509	0.0493052	0.147595	TIF3B1	Eukaryotic translation initiation factor 3 subunit B [Source:UniProtKB/TrEMBL;Acc:F4K4D5]
AT5G36230.1	1.9487	3.76049	0.0524819	0.147595		ARM repeat superfamily protein [Source:TAIR;Acc:AT5G36230]
ATCG00190.1	2.40886	3.61547	0.0572496	0.147595	RPOB	DNA-directed RNA polymerase subunit beta [Source:UniProtKB/TrEMBL;Acc:A0A1B1W4T9]
AT2G10940.1	2.35232	3.59227	0.0580537	0.147811		At2g10940/F15K19.1 [Source:UniProtKB/TrEMBL;Acc:Q9SKI0]
AT2G44530.1	2.37336	3.59162	0.0580766	0.147811	PRS5	Ribose-phosphate pyrophosphokinase 5, chloroplastic [Source:UniProtKB/Swiss-Prot;Acc:O64888]
AT4G20360.1	1.03188	3.58977	0.0581411	0.147891	TUFA	Elongation factor Tu, chloroplastic [Source:UniProtKB/Swiss-Prot;Acc:P17745]
AT3G19960.2	2.37113	3.58222	0.0584061	0.148482	ATM1	Myosin 1 [Source:UniProtKB/TrEMBL;Acc:F4JCF9]
AT4G27060.1	2.36467	3.55727	0.0592901	0.150559	TOR1	Microtubule-associated protein TORTIFOLIA1 [Source:UniProtKB/Swiss-Prot;Acc:Q9T041]
AT2G40290.1	1.57532	3.53798	0.0599835	0.152066		Eukaryotic translation initiation factor 2 subunit alpha homolog [Source:UniProtKB/Swiss-Prot;Acc:Q9SIZ2]
AT2G06850.1	1.40591	3.5298	0.0602799	0.152729	XTH4	Xyloglucan endotransglucosylase/hydrolase protein 4 [Source:UniProtKB/Swiss-Prot;Acc:Q39099]
AT2G16600.1	1.22558	3.50597	0.0611528	0.154594	CYP19-1	Peptidyl-prolyl cis-trans isomerase [Source:UniProtKB/TrEMBL;Acc:A0A178VVJ7]
AT4G02290.1	1.32988	3.48101	0.0620819	0.156855	AtGH9B13	Endoglucanase 17 [Source:UniProtKB/Swiss-Prot;Acc:O81416]
AT5G05010.1	1.5729	3.4471	0.0633679	0.159568		Coatomer subunit delta [Source:UniProtKB/TrEMBL;Acc:B9DGK9]
AT4G39980.1	1.93017	3.41208	0.0647258	0.162806	DHS1	Phospho-2-dehydro-3-deoxyheptonate aldolase 1, chloroplastic [Source:UniProtKB/Swiss-Prot;Acc:P29976]
AT2G38110.1	2.26207	3.40349	0.0650638	0.163474	GPAT6	Glycerol-3-phosphate 2-O-acyltransferase 6 [Source:UniProtKB/Swiss-Prot;Acc:O80437]
AT1G48110.1	2.25416	3.39655	0.0653379	0.16398	ECT7	evolutionarily conserved C-terminal region 7 [Source:TAIR;Acc:AT1G48110]
AT1G68060.1	2.25726	3.38223	0.065908	0.165227	MAP70.1	Microtubule-associated protein 70-1 [Source:UniProtKB/Swiss-Prot;Acc:Q9C9X0]
AT1G09640.1	1.13573	3.37486	0.0662031	0.165783		Probable elongation factor 1-gamma 1 [Source:UniProtKB/Swiss-Prot;Acc:O04487]
AT1G06950.1	1.26645	3.36251	0.0667013	0.166846	TIC110	Protein TIC110, chloroplastic [Source:UniProtKB/Swiss-Prot;Acc:Q8LPR9]
AT1G17580.1	2.04315	3.36281	0.0666894	0.166846	XI-1	Myosin-5 [Source:UniProtKB/Swiss-Prot;Acc:Q39160]
AT5G62190.1	2.22192	3.31823	0.0685209	0.171207	RH7	DEAD-box ATP-dependent RNA helicase 7 [Source:UniProtKB/Swiss-Prot;Acc:Q39189]
AT2G27100.1	2.26571	3.31498	0.0686564	0.171451	SE	SE [Source:UniProtKB/TrEMBL;Acc:A0A178VZD4]
AT3G11940.1	0.984917	3.29011	0.0697035	0.17397	RPS5B	40S ribosomal protein S5-2 [Source:UniProtKB/Swiss-Prot;Acc:P51427]
AT1G20220.1	2.24931	3.26509	0.0707744	0.176448		Alba DNA/RNA-binding protein [Source:UniProtKB/TrEMBL;Acc:Q944A2]
AT1G71500.1	1.5733	3.26299	0.0708648	0.176575		Rieske (2Fe-2S) domain-containing protein [Source:UniProtKB/TrEMBL;Acc:Q9C9I7]
AT5G27670.1	1.66971	3.25545	0.0711914	0.177291	HTA7	Histone H2A [Source:UniProtKB/TrEMBL;Acc:A0A178UFF2]
AT1G10290.1	0.998136	3.25086	0.0713909	0.17769	DRP2A	DRP2A [Source:UniProtKB/TrEMBL;Acc:A0A178WBB3]
AT2G05070.1	1.00628	3.23522	0.0720757	0.179197	LHCB2.2	Chlorophyll a-b binding protein 2.2, chloroplastic [Source:UniProtKB/Swiss-Prot;Acc:Q9S7J7]
AT1G01300.1	1.2458	3.2098	0.0732035	0.179321	APF2	Aspartyl protease family protein 2 [Source:UniProtKB/Swiss-Prot;Acc:Q9LNJ3]
AT1G03140.1	1.74466	4.48202	0.0742306	0.179321		F10O3.3 protein [Source:UniProtKB/TrEMBL;Acc:Q9SA55]
AT1G15710.1	2.19995	3.20239	0.073536	0.179321	TYRAAT2	Arogenate dehydrogenase 2, chloroplastic [Source:UniProtKB/Swiss-Prot;Acc:Q9LMR3]
AT1G17840.1	1.74466	4.53937	0.0742306	0.179321	ABCG11	ABC transporter G family member 11 [Source:UniProtKB/Swiss-Prot;Acc:Q8RXN0]
AT1G24260.2	1.74466	4.49658	0.0742306	0.179321	SEP3	At1g24260 [Source:UniProtKB/TrEMBL;Acc:B4F7R9]
AT1G30820.1	1.74466	4.53908	0.0742306	0.179321		CTP synthase [Source:UniProtKB/TrEMBL;Acc:F4I6G9]
AT1G51660.1	1.74466	4.51685	0.0742306	0.179321	MKK4	MKK4 [Source:UniProtKB/TrEMBL;Acc:A0A178WCC0]
AT1G63640.1	1.74466	4.48202	0.0742306	0.179321		P-loop nucleoside triphosphate hydrolases superfamily protein with CH (Calponin Homology) domain [Source:TAIR;Acc:AT1G63640]
AT1G74730.1	1.75204	4.52697	0.0742306	0.179321		Transmembrane protein, putative (DUF1118) [Source:UniProtKB/TrEMBL;Acc:Q94F10]
AT1G74850.1	1.74466	4.55415	0.0742306	0.179321	PTAC2	PTAC2 [Source:UniProtKB/TrEMBL;Acc:A0A178WNJ2]
AT2G01690.2	1.7839	3.92254	0.0742306	0.179321		ARM repeat superfamily protein [Source:UniProtKB/TrEMBL;Acc:F4IPA6]
AT2G15400.1	2.20014	3.20769	0.0732983	0.179321	NRPD3B	DNA-directed RNA polymerase II, third largest subunit [Source:UniProtKB/TrEMBL;Acc:Q0WRA4]
AT2G16940.2	1.74466	4.48202	0.0742306	0.179321		Splicing factor, CC1-like protein [Source:UniProtKB/TrEMBL;Acc:F4ILE1]
AT2G22230.1	1.74466	4.46009	0.0742306	0.179321		At2g22230/T26C19.11 [Source:UniProtKB/TrEMBL;Acc:Q9SIE3]
AT2G26890.1	1.74466	4.51685	0.0742306	0.179321	GRV2	DnaJ homolog subfamily C GRV2 [Source:UniProtKB/Swiss-Prot;Acc:F4IVL6]
AT2G28080.1	1.74466	4.51685	0.0742306	0.179321	UGT86A2	Glycosyltransferase (Fragment) [Source:UniProtKB/TrEMBL;Acc:W8Q3F0]
AT2G34680.1	1.75204	4.52697	0.0742306	0.179321	AIR9	Outer arm dynein light chain 1 protein [Source:TAIR;Acc:AT2G34680]
AT2G35110.1	1.74466	4.53937	0.0742306	0.179321	NAP1	Protein NAP1 [Source:UniProtKB/Swiss-Prot;Acc:Q5S2C4]
AT2G35920.1	1.74466	4.53937	0.0742306	0.179321		RNA helicase family protein [Source:TAIR;Acc:AT2G35920]
AT2G41500.1	1.74466	4.48202	0.0742306	0.179321	LIS	LIS [Source:UniProtKB/TrEMBL;Acc:A0A178VMW2]
AT3G02220.1	1.76429	4.15622	0.0742306	0.179321		Small acidic-like protein [Source:UniProtKB/TrEMBL;Acc:Q9SRT8]
AT3G03590.1	1.74466	4.48202	0.0742306	0.179321		At3g03590 [Source:UniProtKB/TrEMBL;Acc:Q9SS61]
AT3G16980.1	1.74466	4.51685	0.0742306	0.179321	NRPB9A	DNA-directed RNA polymerases II, IV and V subunit 9A [Source:UniProtKB/Swiss-Prot;Acc:Q6NLH0]
AT3G18110.1	1.74466	4.40384	0.0742306	0.179321	EMB1270	Pentatricopeptide repeat-containing protein At3g18110, chloroplastic [Source:UniProtKB/Swiss-Prot;Acc:Q5G1S8]
AT3G20250.1	2.19361	3.19189	0.0740093	0.179321	APUM5	Pumilio 5 [Source:UniProtKB/TrEMBL;Acc:A0A178VL84]
AT3G22270.1	1.74466	4.48202	0.0742306	0.179321	PAT1H1	Protein PAT1 homolog 1 [Source:UniProtKB/Swiss-Prot;Acc:F4J077]
AT3G42660.1	1.74466	4.46009	0.0742306	0.179321		Transducin family protein / WD-40 repeat family protein [Source:UniProtKB/TrEMBL;Acc:F4JF14]
AT3G51120.1	1.74466	4.55415	0.0742306	0.179321		DNA binding;zinc ion binding;nucleic acid binding;nucleic acid binding [Source:TAIR;Acc:AT3G51120]
AT3G54090.1	2.25149	3.19022	0.0740852	0.179321	FLN1	Fructokinase-like 1, chloroplastic [Source:UniProtKB/Swiss-Prot;Acc:Q9M394]
AT3G62310.1	1.76429	4.16113	0.0742306	0.179321		Probable pre-mRNA-splicing factor ATP-dependent RNA helicase DEAH2 [Source:UniProtKB/Swiss-Prot;Acc:Q9LZQ9]
AT4G01037.1	1.75204	4.52697	0.0742306	0.179321	WTF1	WTF1 [Source:UniProtKB/TrEMBL;Acc:A0A178UW54]
AT4G11160.1	1.74466	4.40384	0.0742306	0.179321		At4g11160 [Source:UniProtKB/TrEMBL;Acc:Q67ZW2]
AT4G16100.1	1.74466	4.53908	0.0742306	0.179321		At4g16100 [Source:UniProtKB/TrEMBL;Acc:Q940I8]
AT4G17140.3	2.19782	3.20238	0.0735363	0.179321		Pleckstrin homology (PH) domain-containing protein [Source:UniProtKB/TrEMBL;Acc:F4JNE2]
AT4G21670.1	1.74466	4.53937	0.0742306	0.179321	CPL1	RNA polymerase II C-terminal domain phosphatase-like 1 [Source:UniProtKB/Swiss-Prot;Acc:Q5YDB6]
AT4G22285.1	1.74466	4.48202	0.0742306	0.179321		Ubiquitin C-terminal hydrolases superfamily protein [Source:UniProtKB/TrEMBL;Acc:Q8H148]
AT4G23170.1	1.74466	4.51655	0.0742306	0.179321	CRK9	Putative cysteine-rich receptor-like protein kinase 9 [Source:UniProtKB/Swiss-Prot;Acc:O65469]
AT4G25550.1	1.899	3.22092	0.072708	0.179321	CFIS2	Pre-mRNA cleavage factor Im 25 kDa subunit 2 [Source:UniProtKB/Swiss-Prot;Acc:Q8GXS3]
AT4G31570.1	1.74466	4.40384	0.0742306	0.179321		CONTAINS InterPro DOMAIN/s: Prefoldin (InterPro:IPR009053); BEST Arabidopsis thaliana protein match is: unknown protein (TAIR:AT1G24460.1); Ha. [Source:TAIR;Acc:AT4G31570]
AT4G31770.1	2.20071	3.22321	0.0726061	0.179321	DBR1	Lariat debranching enzyme [Source:UniProtKB/Swiss-Prot;Acc:Q94K01]
AT4G33200.1	1.74466	4.48202	0.0742306	0.179321	XI-I	myosin, putative [Source:TAIR;Acc:AT4G33200]
AT5G06660.1	1.74466	4.56173	0.0742306	0.179321		Calcium load-activated calcium channel [Source:UniProtKB/TrEMBL;Acc:Q9FG04]
AT5G06680.1	1.74466	4.40906	0.0742306	0.179321	GCP3	Gamma-tubulin complex component 3 [Source:UniProtKB/Swiss-Prot;Acc:Q9FG37]
AT5G12440.1	1.74466	4.53937	0.0742306	0.179321		CCCH-type zinc fingerfamily protein with RNA-binding domain [Source:TAIR;Acc:AT5G12440]
AT5G14430.1	1.76429	4.16113	0.0742306	0.179321		Probable methyltransferase PMT9 [Source:UniProtKB/Swiss-Prot;Acc:Q8VZV7]
AT5G14520.1	1.74466	4.48202	0.0742306	0.179321	PES	Pescadillo homolog [Source:UniProtKB/Swiss-Prot;Acc:Q9LYK7]
AT5G35980.1	1.74466	4.48202	0.0742306	0.179321	YAK1	Dual specificity protein kinase YAK1 homolog [Source:UniProtKB/Swiss-Prot;Acc:Q8RWH3]
AT5G41770.1	1.74466	4.51685	0.0742306	0.179321		Crooked neck protein, putative / cell cycle protein [Source:UniProtKB/TrEMBL;Acc:F4JZX8]
AT5G43900.3	1.74466	4.56173	0.0742306	0.179321	MYA2	Myosin 2 [Source:UniProtKB/TrEMBL;Acc:F4K7C5]
AT5G65260.1	1.74466	4.57857	0.0742306	0.179321	PABN2	Polyadenylate-binding protein 2 [Source:UniProtKB/Swiss-Prot;Acc:Q9FJN9]
AT2G17790.1	2.23274	3.18579	0.0742862	0.179359	VPS35A	Vacuolar protein sorting-associated protein 35A [Source:UniProtKB/Swiss-Prot;Acc:Q7X659]
AT1G49670.2	2.24784	3.18028	0.0745373	0.179581	NQR	ARP protein (REF) [Source:TAIR;Acc:AT1G49670]
AT3G46000.1	1.51615	3.18096	0.074506	0.179581	ADF2	Actin depolymerizing factor 2 [Source:UniProtKB/TrEMBL;Acc:A0A1I9LRV3]
AT5G13680.1	2.19322	3.18068	0.0745188	0.179581	ELP1	Elongator complex protein 1 [Source:UniProtKB/Swiss-Prot;Acc:Q9FNA4]
AT2G20190.1	2.2295	3.1782	0.074632	0.179714	CLASP	CLIP-associated protein [Source:UniProtKB/Swiss-Prot;Acc:Q8RWY6]
AT5G18410.1	2.21312	3.17457	0.0747983	0.180018	PIR	transcription activators [Source:TAIR;Acc:AT5G18410]
ATCG00780.1	1.44317	3.148	0.0760252	0.182388	RPL14	50S ribosomal protein L14, chloroplastic [Source:UniProtKB/Swiss-Prot;Acc:P56792]
AT2G37270.1	0.96797	3.14469	0.0761798	0.182662	RPS5A	40S ribosomal protein S5-1 [Source:UniProtKB/Swiss-Prot;Acc:Q9ZUT9]
AT1G59610.1	0.99585	3.1252	0.0770955	0.184661	DRP2B	Dynamin-2B [Source:UniProtKB/Swiss-Prot;Acc:Q9LQ55]
AT5G16070.1	1.32399	3.10939	0.0778471	0.186363	CCT6B	T-complex protein 1 subunit zeta 2 [Source:UniProtKB/Swiss-Prot;Acc:Q8L7N0]
AT1G32790.2	1.77927	3.08948	0.0788054	0.188017	CID11	CTC-interacting domain 11 [Source:UniProtKB/TrEMBL;Acc:F4IEC7]
AT5G09810.1	0.904367	3.08799	0.0788774	0.188017	ACT7	AtACT7 [Source:UniProtKB/TrEMBL;Acc:A0A178UEW4]
AT3G13990.1	2.14571	3.07873	0.0793278	0.188806		AT3g13990/MDC16_11 [Source:UniProtKB/TrEMBL;Acc:Q8L7T4]
AT5G44780.1	2.15939	3.07249	0.0796327	0.189432	MORF4	Multiple organellar RNA editing factor 4, mitochondrial [Source:UniProtKB/Swiss-Prot;Acc:O48582]
AT5G16930.1	2.15683	3.05636	0.0804269	0.19112		AAA-type ATPase family protein [Source:UniProtKB/TrEMBL;Acc:Q8RXI0]
AT5G22330.1	2.05077	3.04831	0.0808264	0.191628	RIN1	RuvB-like protein 1 [Source:UniProtKB/Swiss-Prot;Acc:Q9FMR9]
AT5G56500.1	1.09623	3.04758	0.0808627	0.191628	CPN60B3	Chaperonin 60 subunit beta 3, chloroplastic [Source:UniProtKB/Swiss-Prot;Acc:C0Z361]
AT2G31980.1	1.79201	3.04401	0.0810408	0.191872	CYS2	Cysteine proteinase inhibitor [Source:UniProtKB/TrEMBL;Acc:A0A178VSQ8]
AT4G11420.1	1.18102	3.03166	0.0816594	0.193033	TIF3A1	Eukaryotic translation initiation factor 3 subunit A [Source:UniProtKB/Swiss-Prot;Acc:Q9LD55]
AT5G61780.1	1.11491	3.0291	0.0817887	0.193237	TSN2	Ribonuclease TUDOR 2 [Source:UniProtKB/Swiss-Prot;Acc:Q9FLT0]
AT1G08880.1	2.15025	3.02158	0.0821686	0.194033	HTA5	Histone H2A [Source:UniProtKB/TrEMBL;Acc:A0A178W8H7]
AT3G02530.1	1.27634	3.00001	0.0832691	0.196529	CCT6A	T-complex protein 1 subunit zeta 1 [Source:UniProtKB/Swiss-Prot;Acc:Q9M888]
AT5G42080.1	0.953454	2.98399	0.0840969	0.198379	DRP1A	RSW9 [Source:UniProtKB/TrEMBL;Acc:A0A178UEJ4]
AT5G57870.1	1.44626	2.95223	0.0857647	0.202102	EIF(ISO)4G1	Eukaryotic translation initiation factor isoform 4G-1 [Source:UniProtKB/Swiss-Prot;Acc:Q93ZT6]
AT1G49240.1	0.910389	2.92927	0.0869921	0.204887	ACT8	Actin-8 [Source:UniProtKB/Swiss-Prot;Acc:Q96293]
AT1G61520.1	1.20412	2.91981	0.0875034	0.205984	LHCA3	Chlorophyll a-b binding protein, chloroplastic [Source:UniProtKB/TrEMBL;Acc:A0A178W5Y6]
AT1G10270.1	2.12737	2.90863	0.0881122	0.207201	GRP23	Pentatricopeptide repeat-containing protein At1g10270 [Source:UniProtKB/Swiss-Prot;Acc:Q9SY69]
AT3G18780.2	0.905892	2.9072	0.0881902	0.207277	ACT2	Actin-2 [Source:UniProtKB/Swiss-Prot;Acc:Q96292]
AT1G16030.1	0.987295	2.90152	0.0885011	0.207899	HSP70-5	Hsp70b [Source:UniProtKB/TrEMBL;Acc:A0A178W9N7]
AT2G22360.1	2.12297	2.88892	0.0891962	0.20919	DJA6	Chaperone protein dnaJ A6, chloroplastic [Source:UniProtKB/Swiss-Prot;Acc:Q9SJZ7]
AT5G54900.1	1.65531	2.84243	0.0918109	0.215003	RBP45A	Polyadenylate-binding protein RBP45A [Source:UniProtKB/Swiss-Prot;Acc:Q9FPJ8]
AT5G14170.1	2.05885	2.84068	0.0919109	0.215126	CHC1	SWI/SNF complex component SNF12 homolog [Source:UniProtKB/Swiss-Prot;Acc:Q9FMT4]
AT2G25140.1	1.96514	2.81796	0.0932204	0.217745	CLPB4	Chaperone protein ClpB4, mitochondrial [Source:UniProtKB/Swiss-Prot;Acc:Q8VYJ7]
AT3G07810.2	1.84227	2.81892	0.0931643	0.217745		RNA-binding (RRM/RBD/RNP motifs) family protein [Source:UniProtKB/TrEMBL;Acc:F4JFN7]
AT5G20890.1	1.11522	2.81791	0.093223	0.217745	CCT2	T-complex protein 1 subunit beta [Source:UniProtKB/Swiss-Prot;Acc:Q940P8]
AT2G38770.1	2.0792	2.76754	0.0961993	0.224581	EMB2765	P-loop containing nucleoside triphosphate hydrolases superfamily protein [Source:UniProtKB/TrEMBL;Acc:Q8L5Y4]
AT1G04690.1	1.40545	2.56131	0.109513	0.225757	KAB1	Probable voltage-gated potassium channel subunit beta [Source:UniProtKB/Swiss-Prot;Acc:O23016]
AT1G14840.1	2.02566	2.69376	0.100747	0.225757	MAP70.4	Microtubule-associated protein 70-4 [Source:UniProtKB/Swiss-Prot;Acc:Q9LQU7]
AT1G18250.2	1.7923	2.46771	0.116213	0.225757	ATLP-1	Pathogenesis-related thaumatin superfamily protein [Source:UniProtKB/TrEMBL;Acc:F4IAP1]
AT1G20760.1	1.98047	2.70351	0.100133	0.225757		Calcium-binding EF hand family protein [Source:UniProtKB/TrEMBL;Acc:Q9LM78]
AT1G29250.1	1.2203	2.60868	0.106286	0.225757		Alba DNA/RNA-binding protein [Source:UniProtKB/TrEMBL;Acc:Q9LP53]
AT1G29910.1-AT1G29920.1	0.839461	2.40924	0.120626	0.225757	#N/A	#N/A
AT1G49600.1	1.70373	2.64463	0.103906	0.225757	ATRBP47A	RNA-binding protein 47A [Source:TAIR;Acc:AT1G49600]
AT2G07360.2	2.02136	2.68962	0.101009	0.225757		SH3 domain-containing protein [Source:UniProtKB/TrEMBL;Acc:F4IL68]
AT2G14120.3	1.70978	2.61702	0.105728	0.225757	DRP3B	Dynamin related protein [Source:UniProtKB/TrEMBL;Acc:F4IFG2]
AT2G15430.1	1.86874	2.48173	0.115181	0.225757	NRPB3	RPB35.5A [Source:UniProtKB/TrEMBL;Acc:A0A178W202]
AT2G18110.1	1.39322	2.5164	0.112673	0.225757		Elongation factor 1-delta 2 [Source:UniProtKB/Swiss-Prot;Acc:Q9SI20]
AT2G20760.1	1.90176	2.7268	0.0986823	0.225757		Clathrin light chain 1 [Source:UniProtKB/Swiss-Prot;Acc:Q9SKU1]
AT2G39730.1	0.822973	2.55339	0.110063	0.225757	RCA	Ribulose bisphosphate carboxylase/oxygenase activase, chloroplastic [Source:UniProtKB/Swiss-Prot;Acc:P10896]
AT2G43030.1	1.17747	2.57691	0.108439	0.225757	RPL3A	50S ribosomal protein L3-1, chloroplastic [Source:UniProtKB/Swiss-Prot;Acc:Q9SKX4]
AT3G13750.1	1.99188	2.55508	0.109946	0.225757	BGAL1	Beta-galactosidase 1 [Source:UniProtKB/Swiss-Prot;Acc:Q9SCW1]
AT3G20050.1	1.10489	2.5567	0.109833	0.225757	CCT1	T-complex protein 1 subunit alpha [Source:UniProtKB/Swiss-Prot;Acc:P28769]
AT3G51310.1	1.97575	2.6876	0.101138	0.225757	VPS35C	Vacuolar protein sorting-associated protein 35C [Source:UniProtKB/Swiss-Prot;Acc:A8R7K9]
AT3G57150.1	1.19049	2.46798	0.116193	0.225757	CBF5	Uncharacterized protein At3g57150 (Fragment) [Source:UniProtKB/TrEMBL;Acc:C0SVF3]
AT3G62530.1	1.40159	2.69853	0.100446	0.225757		ARM repeat superfamily protein [Source:UniProtKB/TrEMBL;Acc:Q94K48]
AT4G01310.1	1.46155	2.45642	0.11705	0.225757	RPL5	50S ribosomal protein L5, chloroplastic [Source:UniProtKB/Swiss-Prot;Acc:O04603]
AT4G12780.1	1.98641	2.64076	0.104159	0.225757	AUXI1	Auxilin-related protein 1 [Source:UniProtKB/Swiss-Prot;Acc:Q9SU08]
AT4G19210.1	1.35203	2.51147	0.113026	0.225757	ABCE2	ABC transporter E family member 2 [Source:UniProtKB/Swiss-Prot;Acc:Q8LPJ4]
AT4G25340.1	1.97575	2.72961	0.0985085	0.225757	FKBP53	Peptidyl-prolyl cis-trans isomerase FKBP53 [Source:UniProtKB/Swiss-Prot;Acc:Q93ZG9]
AT5G04280.1	1.75325	2.53843	0.111111	0.225757	RZ1C	Glycine-rich RNA-binding protein RZ1C [Source:UniProtKB/Swiss-Prot;Acc:Q8RWN5]
AT5G20920.1	1.85758	2.60951	0.10623	0.225757	EIF2B	Eukaryotic translation initiation factor 2 subunit beta [Source:UniProtKB/Swiss-Prot;Acc:Q41969]
AT5G54600.1	1.58787	2.44508	0.117899	0.225757	RPL24	SVR8 [Source:UniProtKB/TrEMBL;Acc:A0A178U954]
AT5G55670.1	1.97588	2.67033	0.10224	0.225757		RNA-binding (RRM/RBD/RNP motifs) family protein [Source:UniProtKB/TrEMBL;Acc:Q9FM71]
ATCG00020.1	1.09877	2.67559	0.101903	0.225757	PSBA	Photosystem II protein D1 [Source:UniProtKB/Swiss-Prot;Acc:P83755]
AT1G22410.1	1.4201	2.36772	0.123873	0.229875		Phospho-2-dehydro-3-deoxyheptonate aldolase [Source:UniProtKB/TrEMBL;Acc:Q9SK84]
AT1G26550.1	1.88844	2.35179	0.125144	0.232044		Peptidyl-prolyl cis-trans isomerase [Source:UniProtKB/TrEMBL;Acc:Q9FE18]
AT2G46020.2	1.87339	2.3494	0.125337	0.232305	BRM	ATP-dependent helicase BRM [Source:UniProtKB/Swiss-Prot;Acc:Q6EVK6]
AT3G42850.1	1.88907	2.34756	0.125484	0.232484		Mevalonate/galactokinase family protein [Source:UniProtKB/TrEMBL;Acc:A0A1I9LRU1]
AT1G69200.1	1.8784	2.33813	0.126247	0.2338	FLN2	Fructokinase-like 2, chloroplastic [Source:UniProtKB/Swiss-Prot;Acc:F4I0K2]
AT1G43170.1	0.805675	2.33629	0.126395	0.233979	ARP1	60S ribosomal protein L3-1 [Source:UniProtKB/Swiss-Prot;Acc:P17094]
AT4G02510.1	1.25824	2.32508	0.127309	0.235477	TOC159	Translocase of chloroplast 159, chloroplastic [Source:UniProtKB/Swiss-Prot;Acc:O81283]
AT1G20130.1	1.38794	2.31213	0.128374	0.237155	APG	Anther-specific proline-rich protein APG [Source:UniProtKB/Swiss-Prot;Acc:P40602]
AT3G01780.1	1.7656	2.30977	0.128569	0.237418	TPLATE	Protein TPLATE [Source:UniProtKB/Swiss-Prot;Acc:F4J8D3]
AT4G10340.1	1.04866	2.29012	0.130205	0.240342	LHCB5	Chlorophyll a-b binding protein, chloroplastic [Source:UniProtKB/TrEMBL;Acc:A0A178UW55]
AT5G67630.1	1.38544	2.27732	0.131284	0.242234		RuvB-like helicase [Source:UniProtKB/TrEMBL;Acc:Q9FJW0]
AT5G35530.1	0.909971	2.2652	0.132315	0.243937	RPS3C	40S ribosomal protein S3-3 [Source:UniProtKB/Swiss-Prot;Acc:Q9FJA6]
AT3G12145.1	0.95321	2.24903	0.133703	0.246058	FLR1	FTM4 [Source:UniProtKB/TrEMBL;Acc:A0A178V9V7]
AT3G49240.1	1.80197	2.24978	0.133639	0.246058	EMB1796	Pentatricopeptide repeat-containing protein At3g49240, mitochondrial [Source:UniProtKB/Swiss-Prot;Acc:Q9M3A8]
AT4G34870.1	1.01957	2.24854	0.133746	0.246058	CYP18-4	Peptidyl-prolyl cis-trans isomerase [Source:UniProtKB/TrEMBL;Acc:A0A178UWH6]
AT1G73620.1	1.70395	2.22083	0.136165	0.249811		Pathogenesis-related thaumatin superfamily protein [Source:UniProtKB/TrEMBL;Acc:Q9C9U9]
AT2G04520.1	1.706	2.20817	0.137287	0.25146		Nucleic acid-binding, OB-fold-like protein [Source:UniProtKB/TrEMBL;Acc:Q9SJB9]
AT3G06650.1	0.95374	2.1984	0.138159	0.25275	ACLB-1	ACLB-1 [Source:UniProtKB/TrEMBL;Acc:A0A178V742]
AT1G04170.1	1.49072	2.19742	0.138247	0.25281	EIF2 GAMMA	Eukaryotic translation initiation factor 2 gamma subunit [Source:UniProtKB/TrEMBL;Acc:O64490]
AT4G28880.1	1.84195	2.19608	0.138367	0.252824	CKL3	Ckl3 [Source:UniProtKB/TrEMBL;Acc:A0A178UXY3]
AT1G23900.1	1.71673	2.1911	0.138816	0.253541	GAMMA-ADR	AP-1 complex subunit gamma-1 [Source:UniProtKB/Swiss-Prot;Acc:Q84K16]
AT2G40060.1	1.51174	2.18751	0.139139	0.25389	CLC2	Clathrin light chain [Source:UniProtKB/TrEMBL;Acc:A0A178W0Q3]
AT4G18040.1	1.76457	2.18711	0.139176	0.25389	EIF4E1	Eukaryotic translation initiation factor 4E-1 [Source:UniProtKB/Swiss-Prot;Acc:O23252]
AT1G41830.1	1.706	2.18387	0.139469	0.254322	SKS6	SKS6 [Source:UniProtKB/TrEMBL;Acc:A0A178W7S3]
AT5G45280.2	1.71004	2.17887	0.139922	0.255046	PAE11	Pectin acetylesterase 11 [Source:UniProtKB/Swiss-Prot;Acc:Q9FH82]
AT4G36250.1	1.45519	2.17045	0.14069	0.256342	ALDH3F1	Aldehyde dehydrogenase [Source:UniProtKB/TrEMBL;Acc:A4FVT2]
AT4G20020.1	1.46267	2.16032	0.14162	0.257725	MORF1	Multiple organellar RNA editing factor 1, mitochondrial [Source:UniProtKB/Swiss-Prot;Acc:O49429]
AT3G18790.1	1.69932	2.15553	0.142063	0.258321		AT3G18790 protein [Source:UniProtKB/TrEMBL;Acc:Q9LS97]
AT5G28540.1	0.77596	2.12689	0.144739	0.262871	MED37A	Mediator of RNA polymerase II transcription subunit 37a [Source:UniProtKB/Swiss-Prot;Acc:Q9LKR3]
ATCG00740.1	1.70369	2.1192	0.145468	0.264088	RPOA	DNA-directed RNA polymerase subunit alpha [Source:UniProtKB/Swiss-Prot;Acc:P56762]
AT3G17970.1	1.71901	2.1174	0.145639	0.264292	OEP64	Outer envelope protein 64, chloroplastic [Source:UniProtKB/Swiss-Prot;Acc:Q9LVH5]
AT3G56460.1	1.71057	2.10677	0.146654	0.266027		GroES-like zinc-binding alcohol dehydrogenase family protein [Source:UniProtKB/TrEMBL;Acc:Q9LXZ4]
AT1G13020.1	1.58206	2.09593	0.147697	0.267704	EIF4B2	eIF4B2 [Source:UniProtKB/TrEMBL;Acc:A0A178W345]
AT2G36170.1-AT3G52590.1	0.709812	2.09046	0.148227	0.268342	#N/A	#N/A
AT5G48370.1	1.75731	2.08644	0.148618	0.268941		At5g48370 [Source:UniProtKB/TrEMBL;Acc:Q9LK77]
AT1G56070.1	0.719807	2.06499	0.150721	0.27242	LOS1	Elongation factor 2 [Source:UniProtKB/Swiss-Prot;Acc:Q9ASR1]
AT2G34420.1	0.775635	2.03514	0.153705	0.277592	LHB1B2	Chlorophyll a-b binding protein, chloroplastic [Source:UniProtKB/TrEMBL;Acc:Q39141]
AT5G17170.1	1.40037	2.03347	0.153875	0.277735	ENH1	Rubredoxin family protein [Source:UniProtKB/TrEMBL;Acc:Q9FFJ2]
AT3G46740.1	1.03598	2.02631	0.154601	0.278874	TOC75-3	Protein TOC75-3, chloroplastic [Source:UniProtKB/Swiss-Prot;Acc:Q9STE8]
AT2G41040.1	1.75472	2.02331	0.154906	0.279091		Uncharacterized methyltransferase At2g41040, chloroplastic [Source:UniProtKB/Swiss-Prot;Acc:Q0WPT7]
AT1G09020.1	1.75004	2.02081	0.155162	0.279328	SNF4	Sucrose nonfermenting 4-like protein [Source:UniProtKB/Swiss-Prot;Acc:Q944A6]
AT1G23860.1	1.75289	2.00129	0.157171	0.282608	RSZ21	SRZ21 [Source:UniProtKB/TrEMBL;Acc:A0A178WC08]
AT2G31610.1	0.846122	1.98986	0.158361	0.284293	RPS3A	40S ribosomal protein S3-1 [Source:UniProtKB/Swiss-Prot;Acc:Q9SIP7]
AT5G59890.1	1.30936	1.98675	0.158686	0.284765	ADF4	Actin-depolymerizing factor 4 [Source:UniProtKB/Swiss-Prot;Acc:Q9ZSK3]
AT1G08520.1	1.72555	1.98396	0.15898	0.285178	CHLD	Mg-protoporphyrin IX chelatase [Source:UniProtKB/TrEMBL;Acc:A0A178W355]
AT1G76850.1	1.73543	1.98066	0.159327	0.285687	SEC5A	Exocyst complex component SEC5A [Source:UniProtKB/Swiss-Prot;Acc:Q8S3U9]
AT1G10200.1	1.72949	1.98003	0.159393	0.285692	WLIM1	WLIM1 [Source:UniProtKB/TrEMBL;Acc:A0A178W4R1]
AT1G13690.1	1.72095	1.97848	0.159556	0.28587	ATE1	ATE1 [Source:UniProtKB/TrEMBL;Acc:A0A178WKP3]
AT3G61760.1	1.67248	1.97424	0.160004	0.286447	DRP1B	DL1B [Source:UniProtKB/TrEMBL;Acc:A0A178VE87]
AT4G34660.1	1.73004	1.96403	0.161089	0.287991	SH3P2	SH3 domain-containing protein 2 [Source:UniProtKB/Swiss-Prot;Acc:Q8VWF1]
AT5G42020.1	0.743211	1.96372	0.161122	0.287991	BIP	Heat shock protein 70 (Hsp 70) family protein [Source:TAIR;Acc:AT5G42020]
AT5G12110.1	1.57375	1.96029	0.161488	0.288531		At5g12110 [Source:UniProtKB/TrEMBL;Acc:Q29PY2]
AT5G13000.1	1.73893	1.95531	0.162021	0.289369	CALS3	Callose synthase 3 [Source:UniProtKB/Swiss-Prot;Acc:Q9LXT9]
AT5G65220.1	1.26017	1.93579	0.164131	0.292907	RPL29	AT5G65220 protein [Source:UniProtKB/TrEMBL;Acc:B9DH43]
AT1G49430.1	1.1553	1.91734	0.166155	0.296401	LACS2	Long chain acyl-CoA synthetase 2 [Source:UniProtKB/Swiss-Prot;Acc:Q9XIA9]
AT4G13170.1	1.00814	1.91034	0.166931	0.297668	RPL13AC	60S ribosomal protein L13a-3 [Source:UniProtKB/Swiss-Prot;Acc:Q9SVR0]
AT1G02280.1	1.37989	1.88172	0.170144	0.302441	TOC33	Translocase of chloroplast 33, chloroplastic [Source:UniProtKB/Swiss-Prot;Acc:O23680]
AT4G26630.1	1.54772	1.87574	0.170824	0.303531		DEK domain-containing chromatin associated protein [Source:UniProtKB/TrEMBL;Acc:Q9SUA1]
AT1G61580.1	0.80599	1.86534	0.172015	0.305406	ARP2	60S ribosomal protein L3-2 [Source:UniProtKB/Swiss-Prot;Acc:P22738]
AT3G44890.1	1.191	1.86081	0.172536	0.306091	RPL9	RPL9 [Source:UniProtKB/TrEMBL;Acc:A0A178VBQ7]
AT1G15820.1	0.891988	1.85131	0.173636	0.3078	LHCB6	Chlorophyll a-b binding protein, chloroplastic [Source:UniProtKB/TrEMBL;Acc:Q9LMQ2]
AT2G36870.1	1.65618	1.85031	0.173753	0.307886	XTH32	Probable xyloglucan endotransglucosylase/hydrolase protein 32 [Source:UniProtKB/Swiss-Prot;Acc:Q9SJL9]
AT5G49460.1	0.870225	1.83491	0.175553	0.310955	ACLB-2	ATP-citrate synthase beta chain protein 2 [Source:UniProtKB/Swiss-Prot;Acc:Q9FGX1]
AT1G15470.1	1.50164	1.83334	0.175739	0.311161		F9L1.42 protein [Source:UniProtKB/TrEMBL;Acc:Q9XI22]
AT5G63550.2	1.65304	1.83019	0.176111	0.311697		DEK domain-containing chromatin associated protein [Source:UniProtKB/TrEMBL;Acc:Q9FFQ8]
AT3G10380.1	1.39719	1.80821	0.178728	0.315959	SEC8	SEC8 [Source:UniProtKB/TrEMBL;Acc:A0A178VA38]
AT2G42100.1	0.87648	1.78944	0.181	0.319604	ACT5	Putative actin-5 [Source:UniProtKB/Swiss-Prot;Acc:Q8RYC2]
AT5G26710.1	1.45561	1.78682	0.181319	0.320037		Glutamate--tRNA ligase, cytoplasmic [Source:UniProtKB/Swiss-Prot;Acc:O82462]
AT1G18450.1	1.1795	1.77563	0.182692	0.321706	ARP4	Actin-related protein 4 [Source:UniProtKB/Swiss-Prot;Acc:Q84M92]
AT5G18380.1	0.851603	1.75407	0.185371	0.325916	RPS16C	40S ribosomal protein S16-3 [Source:UniProtKB/Swiss-Prot;Acc:Q42340]
AT5G13490.1	0.776761	1.74778	0.186162	0.326923	AAC2	ADP,ATP carrier protein 2, mitochondrial [Source:UniProtKB/Swiss-Prot;Acc:P40941]
AT1G25490.1	1.12665	1.73316	0.188013	0.330047	PP2AA1	Serine/threonine-protein phosphatase 2A 65 kDa regulatory subunit A alpha isoform [Source:UniProtKB/Swiss-Prot;Acc:Q38845]
AT1G24510.1	0.906339	1.71757	0.190012	0.333425	CCT5	T-complex protein 1 subunit epsilon [Source:UniProtKB/Swiss-Prot;Acc:O04450]
AT2G02790.1	1.57557	1.71513	0.190327	0.333848	IQD29	IQ-domain 29 [Source:UniProtKB/TrEMBL;Acc:F4IRA9]
AT4G10480.1	1.01288	1.69185	0.193363	0.338911		Putative alpha NAC [Source:UniProtKB/TrEMBL;Acc:Q0WWN5]
AT3G62250.1	0.634352	1.68426	0.194364	0.340533	RPS27AC	Ubiquitin-40S ribosomal protein S27a-3 [Source:UniProtKB/Swiss-Prot;Acc:P59233]
AT1G02170.1	1.1224	3.30006	0.206834	0.344342	AMC1	MCP1b [Source:UniProtKB/TrEMBL;Acc:A0A178W8H4]
AT1G03457.2	1.14652	2.88477	0.206834	0.344342		RNA-binding (RRM/RBD/RNP motifs) family protein [Source:UniProtKB/TrEMBL;Acc:F4I0X0]
AT1G08840.2	1.1224	3.41934	0.206834	0.344342	emb2411	DNA replication helicase, putative [Source:TAIR;Acc:AT1G08840]
AT1G09140.1	1.1224	3.44347	0.206834	0.344342	SR30	Serine/arginine-rich splicing factor SR30 [Source:UniProtKB/Swiss-Prot;Acc:Q9XFR5]
AT1G09200.1-AT3G27360.1-AT5G10390.1-AT5G10400....	1.55858	1.6111	0.204342	0.344342	#N/A	#N/A
AT1G10390.1	1.1224	3.41934	0.206834	0.344342	NUP98A	Nuclear pore complex protein NUP98A [Source:UniProtKB/Swiss-Prot;Acc:Q8RY25]
AT1G10490.1	1.1224	3.41934	0.206834	0.344342		RNA cytidine acetyltransferase 1 [Source:UniProtKB/Swiss-Prot;Acc:Q9XIK4]
AT1G10580.1	1.1224	3.41934	0.206834	0.344342		At1g10580 [Source:UniProtKB/TrEMBL;Acc:A4FVN8]
AT1G12430.2	1.1224	3.41934	0.206834	0.344342	ARK3	Kinesin-like protein [Source:UniProtKB/TrEMBL;Acc:F4IC87]
AT1G15480.1	1.1224	3.41934	0.206834	0.344342		Pentatricopeptide repeat-containing protein At1g15480, mitochondrial [Source:UniProtKB/Swiss-Prot;Acc:Q9XI21]
AT1G16780.1	1.1224	3.41934	0.206834	0.344342	AVPL2	Pyrophosphate-energized membrane proton pump 3 [Source:UniProtKB/Swiss-Prot;Acc:Q9FWR2]
AT1G16810.1	1.1224	3.29163	0.206834	0.344342		7-dehydrocholesterol reductase-like protein [Source:UniProtKB/TrEMBL;Acc:Q9FZ43]
AT1G18150.2	1.1224	3.41934	0.206834	0.344342	MPK8	Mitogen-activated protein kinase 8 [Source:UniProtKB/Swiss-Prot;Acc:Q9LM33]
AT1G19835.1	1.1224	3.41934	0.206834	0.344342	FPP4	Filament-like plant protein 4 [Source:UniProtKB/Swiss-Prot;Acc:Q0WSY2]
AT1G22020.1	1.1224	3.38322	0.206834	0.344342	SHM6	Serine hydroxymethyltransferase 6 [Source:UniProtKB/Swiss-Prot;Acc:Q9LM59]
AT1G27750.1	1.1224	3.44347	0.206834	0.344342		Nucleic acid binding protein [Source:UniProtKB/TrEMBL;Acc:Q8RWY8]
AT1G30350.1	1.1224	3.44347	0.206834	0.344342		Probable pectate lyase 4 [Source:UniProtKB/Swiss-Prot;Acc:Q9C8G4]
AT1G30460.1	1.1224	3.44347	0.206834	0.344342	CPSF30	30-kDa cleavage and polyadenylation specificity factor 30 [Source:UniProtKB/Swiss-Prot;Acc:A9LNK9]
AT1G36730.1	1.1224	3.44347	0.206834	0.344342		Probable eukaryotic translation initiation factor 5-1 [Source:UniProtKB/Swiss-Prot;Acc:Q9C8F1]
AT1G49040.1	1.5833	1.64988	0.19898	0.344342	SCD1	SCD1 [Source:UniProtKB/TrEMBL;Acc:A0A178WQS8]
AT1G50030.1	1.57025	1.62048	0.203029	0.344342	TOR	Serine/threonine-protein kinase TOR [Source:UniProtKB/TrEMBL;Acc:A0A178WN52]
AT1G55310.3	1.1224	3.41934	0.206834	0.344342	SR33	SC35-like splicing factor 33 [Source:TAIR;Acc:AT1G55310]
AT1G60550.1	1.1224	3.38274	0.206834	0.344342	MENB	1,4-dihydroxy-2-naphthoyl-CoA synthase, peroxisomal [Source:UniProtKB/Swiss-Prot;Acc:Q8GYN9]
AT1G60900.1	1.14652	2.88477	0.206834	0.344342	U2AF65B	Splicing factor U2af large subunit B [Source:UniProtKB/Swiss-Prot;Acc:Q8L716]
AT1G64040.1	1.1224	3.44347	0.206834	0.344342	TOPP3	Serine/threonine-protein phosphatase [Source:UniProtKB/TrEMBL;Acc:A0A178WMA0]
AT1G69120.1	1.1224	3.38322	0.206834	0.344342	AP1	AP1 [Source:UniProtKB/TrEMBL;Acc:A0A178W846]
AT1G70290.1	1.13151	3.35333	0.206834	0.344342	TPS8	Probable alpha,alpha-trehalose-phosphate synthase [UDP-forming] 8 [Source:UniProtKB/Swiss-Prot;Acc:Q0WUI9]
AT1G72710.1	1.1224	3.41934	0.206834	0.344342	CKL2	Casein kinase 1-like protein 2 [Source:UniProtKB/Swiss-Prot;Acc:Q9CAI5]
AT1G73450.1	1.13151	3.35333	0.206834	0.344342		Protein kinase superfamily protein [Source:TAIR;Acc:AT1G73450]
AT1G74720.1	1.1224	3.41934	0.206834	0.344342	QKY	Protein QUIRKY [Source:UniProtKB/Swiss-Prot;Acc:B8XCH5]
AT1G75340.1	1.1224	3.44347	0.206834	0.344342	CG1	Zinc finger CCCH domain-containing protein 16 [Source:UniProtKB/Swiss-Prot;Acc:Q9FWS3]
AT1G76940.1	1.1224	3.38322	0.206834	0.344342	NSRA	Nuclear speckle RNA-binding protein A [Source:UniProtKB/Swiss-Prot;Acc:A1A6K6]
AT1G78140.1	1.1224	3.38322	0.206834	0.344342		Uncharacterized methyltransferase At1g78140, chloroplastic [Source:UniProtKB/Swiss-Prot;Acc:Q8LBV4]
AT1G79730.1	1.1224	3.41934	0.206834	0.344342	VIP2	Protein PAF1 homolog [Source:UniProtKB/Swiss-Prot;Acc:F4HQA1]
AT1G80030.1	1.1224	3.30006	0.206834	0.344342		Molecular chaperone Hsp40/DnaJ family protein [Source:UniProtKB/TrEMBL;Acc:Q0WN54]
AT2G02590.1	1.1224	3.41934	0.206834	0.344342		Putative transport protein [Source:UniProtKB/TrEMBL;Acc:O64717]
AT2G06210.1	1.1224	3.41934	0.206834	0.344342	#N/A	#N/A
AT2G06990.1	1.1224	3.29163	0.206834	0.344342	HEN2	DExH-box ATP-dependent RNA helicase DExH10 [Source:UniProtKB/Swiss-Prot;Acc:Q9ZVW2]
AT2G11000.1	1.1224	3.38274	0.206834	0.344342	ATMAK10	MAK10 homologue [Source:UniProtKB/TrEMBL;Acc:F4IRD3]
AT2G17380.1	1.1224	3.38274	0.206834	0.344342	AAP19-1	AP-1 complex subunit sigma-1 [Source:UniProtKB/Swiss-Prot;Acc:Q8LEZ8]
AT2G20280.1	1.1224	3.41934	0.206834	0.344342		Zinc finger CCCH domain-containing protein 21 [Source:UniProtKB/Swiss-Prot;Acc:Q9SK74]
AT2G23390.1	1.1224	3.30006	0.206834	0.344342		Acyl-CoA [Source:UniProtKB/TrEMBL;Acc:O80456]
AT2G27170.1	1.1224	3.29163	0.206834	0.344342	SMC3	Structural maintenance of chromosomes protein 3 [Source:UniProtKB/Swiss-Prot;Acc:Q56YN8]
AT2G32930.2	1.1224	3.41934	0.206834	0.344342	ZFN2	zinc finger nuclease 2 [Source:TAIR;Acc:AT2G32930]
AT2G33730.1	1.1224	3.41934	0.206834	0.344342	RH21	DEAD-box ATP-dependent RNA helicase 21 [Source:UniProtKB/Swiss-Prot;Acc:P93008]
AT2G37120.1	1.14652	2.88477	0.206834	0.344342	S1FA2	DNA-binding protein S1FA2 [Source:UniProtKB/Swiss-Prot;Acc:Q42337]
AT2G37180.1	1.14652	2.88477	0.206834	0.344342	PIP2-3	Aquaporin PIP2-3 [Source:UniProtKB/Swiss-Prot;Acc:P30302]
AT2G37990.1	1.1224	3.41934	0.206834	0.344342		Ribosome biogenesis regulatory protein homolog [Source:UniProtKB/Swiss-Prot;Acc:Q9SH88]
AT2G38580.1	1.14652	2.88477	0.206834	0.344342		Mitochondrial ATP synthase D chain-related protein [Source:UniProtKB/TrEMBL;Acc:Q682E1]
AT2G39260.1	1.1224	3.44347	0.206834	0.344342	UPF2	Regulator of nonsense transcripts UPF2 [Source:UniProtKB/Swiss-Prot;Acc:F4IUX6]
AT2G39670.2	1.1224	3.41934	0.206834	0.344342		Radical SAM superfamily protein [Source:UniProtKB/TrEMBL;Acc:F4IVY6]
AT2G40610.1	1.1224	3.29163	0.206834	0.344342	EXPA8	Expansin-A8 [Source:UniProtKB/Swiss-Prot;Acc:O22874]
AT2G40890.1	1.1224	3.30006	0.206834	0.344342	CYP98A3	Cytochrome P450 98A3 [Source:UniProtKB/Swiss-Prot;Acc:O22203]
AT2G41620.1	1.13151	3.35333	0.206834	0.344342	NUP93A	Nuclear pore complex protein NUP93A [Source:UniProtKB/Swiss-Prot;Acc:O22224]
AT2G43160.3	1.1224	3.41934	0.206834	0.344342	EPSIN2	Clathrin interactor EPSIN 2 [Source:UniProtKB/Swiss-Prot;Acc:Q67YI9]
AT2G44710.1	1.1224	3.41934	0.206834	0.344342		At2g44720/F16B22.21 [Source:UniProtKB/TrEMBL;Acc:Q8RWQ1]
AT2G46720.1	1.1224	3.38322	0.206834	0.344342	HIC	3-ketoacyl-CoA synthase 13 [Source:UniProtKB/Swiss-Prot;Acc:Q9ZUZ0]
AT2G47110.1	0.625269	1.63759	0.200661	0.344342	RPS27AB	UBQ6 [Source:UniProtKB/TrEMBL;Acc:A0A178VYW3]
AT3G03340.1	1.1224	3.41934	0.206834	0.344342	UNE6	LUC7 related protein [Source:UniProtKB/TrEMBL;Acc:A0A1I9LRM4]
AT3G03560.1	1.1224	3.38274	0.206834	0.344342		unknown protein; LOCATED IN: plasma membrane; EXPRESSED IN: 22 plant structures; EXPRESSED DURING: 13 growth stages; BEST Arabidopsis thaliana protein match is: unknown protein (TAIR:AT5G23490.1); Ha. [Source:TAIR;Acc:AT3G03560]
AT3G03920.1	1.1224	3.29163	0.206834	0.344342		Putative H/ACA ribonucleoprotein complex subunit 1-like protein 1 [Source:UniProtKB/Swiss-Prot;Acc:Q8VZT0]
AT3G04500.1	1.13151	3.35333	0.206834	0.344342		Putative RRM-containing protein [Source:UniProtKB/TrEMBL;Acc:Q9M837]
AT3G04740.1	1.1224	3.44347	0.206834	0.344342	MED14	Mediator of RNA polymerase II transcription subunit 14 [Source:UniProtKB/Swiss-Prot;Acc:Q9SR02]
AT3G08550.1	1.1224	3.30006	0.206834	0.344342	ELD1	KOB1 [Source:UniProtKB/TrEMBL;Acc:A0A178V9W7]
AT3G09735.1	1.1224	3.29163	0.206834	0.344342	S1FA3	DNA-binding protein S1FA3 [Source:UniProtKB/Swiss-Prot;Acc:Q93VI0]
AT3G11450.1	1.1224	3.41934	0.206834	0.344342		DnaJ and Myb-like DNA-binding domain-containing protein [Source:UniProtKB/TrEMBL;Acc:F4J6A8]
AT3G12400.1	1.1224	3.41934	0.206834	0.344342	ELC	Ubiquitin-conjugating enzyme/RWD-like protein [Source:UniProtKB/TrEMBL;Acc:A0A1I9LRG3]
AT3G15290.1	1.1224	3.44347	0.206834	0.344342		3-hydroxyacyl-CoA dehydrogenase family protein [Source:UniProtKB/TrEMBL;Acc:Q9LDF5]
AT3G17170.1	1.1224	3.41934	0.206834	0.344342	RFC3	AT3g17170/K14A17_29 [Source:UniProtKB/TrEMBL;Acc:Q948R9]
AT3G18035.1	1.14652	2.88477	0.206834	0.344342	HON4	At3g18035 [Source:UniProtKB/TrEMBL;Acc:Q9LSK7]
AT3G18140.1	1.1224	3.30006	0.206834	0.344342	LST8-1	LST8-1 [Source:UniProtKB/TrEMBL;Acc:A0A178VME6]
AT3G18520.2	1.14652	2.88477	0.206834	0.344342	HDA15	Histone deacetylase [Source:UniProtKB/TrEMBL;Acc:F4J8S1]
AT3G19120.1	1.1224	3.29163	0.206834	0.344342		AT3g19120/MVI11_3 [Source:UniProtKB/TrEMBL;Acc:Q9LJL8]
AT3G20890.1	1.1224	3.41934	0.206834	0.344342		RNA-binding (RRM/RBD/RNP motifs) family protein [Source:UniProtKB/TrEMBL;Acc:F4IWB2]
AT3G27700.1	1.1224	3.41934	0.206834	0.344342		Uncharacterized protein At3g27700 (Fragment) [Source:UniProtKB/TrEMBL;Acc:C0SVD1]
AT3G28920.1	1.1224	3.29163	0.206834	0.344342	ZHD9	Zinc-finger homeodomain protein 9 [Source:UniProtKB/Swiss-Prot;Acc:Q9LHF0]
AT3G45630.1	1.1224	3.44347	0.206834	0.344342		RNA binding (RRM/RBD/RNP motifs) family protein [Source:UniProtKB/TrEMBL;Acc:Q9M1E4]
AT3G45850.1	1.1224	3.44347	0.206834	0.344342		P-loop containing nucleoside triphosphate hydrolases superfamily protein [Source:TAIR;Acc:AT3G45850]
AT3G49250.1	1.1224	3.38274	0.206834	0.344342	DMS3	IDN1 [Source:UniProtKB/TrEMBL;Acc:A0A178VBM0]
AT3G49490.1	1.1224	3.29163	0.206834	0.344342		Uncharacterized protein T9C5.90 [Source:UniProtKB/TrEMBL;Acc:Q9SCK9]
AT3G53120.1	1.1224	3.29163	0.206834	0.344342	VPS37-1	Vacuolar protein-sorting-associated protein 37 homolog 1 [Source:UniProtKB/Swiss-Prot;Acc:Q9SCP9]
AT3G54670.3	1.1224	3.41934	0.206834	0.344342	#N/A	#N/A
AT3G54820.1	1.1224	3.30006	0.206834	0.344342	PIP2-5	Probable aquaporin PIP2-5 [Source:UniProtKB/Swiss-Prot;Acc:Q9SV31]
AT3G57180.1	1.1224	3.41934	0.206834	0.344342	#N/A	#N/A
AT3G57340.1	1.1224	3.44347	0.206834	0.344342		AT3G57340 protein [Source:UniProtKB/TrEMBL;Acc:Q9M2L3]
AT3G57990.1	1.1224	3.41934	0.206834	0.344342		Uncharacterized protein At3g57990 [Source:UniProtKB/TrEMBL;Acc:Q9M2P9]
AT3G58660.1	1.1224	3.41934	0.206834	0.344342		Ribosomal protein L1p/L10e family [Source:UniProtKB/TrEMBL;Acc:Q9LXT5]
AT3G61820.1	1.10143	1.61425	0.203901	0.344342		Eukaryotic aspartyl protease family protein [Source:UniProtKB/TrEMBL;Acc:Q9M356]
AT4G02720.1	1.14652	2.88477	0.206834	0.344342		AT4g02720/T10P11_1 [Source:UniProtKB/TrEMBL;Acc:Q8S9I4]
AT4G08310.1	1.1224	3.41934	0.206834	0.344342		DNA ligase [Source:UniProtKB/TrEMBL;Acc:Q9SUE9]
AT4G13670.1	1.57086	1.62365	0.202589	0.344342	PTAC5	Protein disulfide isomerase pTAC5, chloroplastic [Source:UniProtKB/Swiss-Prot;Acc:A1A6M1]
AT4G13710.1	1.1224	3.41934	0.206834	0.344342		Probable pectate lyase 15 [Source:UniProtKB/Swiss-Prot;Acc:Q944R1]
AT4G21620.1	1.13151	3.35333	0.206834	0.344342		AT4g21620/F17L22_80 [Source:UniProtKB/TrEMBL;Acc:Q9SVT5]
AT4G25210.1	1.14652	2.88477	0.206834	0.344342	GEBPL	GLABROUS1 enhancer-binding protein-like [Source:UniProtKB/Swiss-Prot;Acc:Q9SB42]
AT4G30720.1	1.1224	3.41934	0.206834	0.344342		FAD/NAD(P)-binding oxidoreductase family protein [Source:UniProtKB/TrEMBL;Acc:F4JQE2]
AT4G33400.1	1.1224	3.41934	0.206834	0.344342		Dem-like protein [Source:UniProtKB/TrEMBL;Acc:Q9SZB7]
AT4G35785.5	1.14652	2.88477	0.206834	0.344342		At4g35785 [Source:UniProtKB/TrEMBL;Acc:Q494N5]
AT4G36960.1	1.1224	3.41934	0.206834	0.344342		AT4g36960/C7A10_400 [Source:UniProtKB/TrEMBL;Acc:Q94AC3]
AT4G38580.1	1.14652	2.88477	0.206834	0.344342	HIPP26	HIPP26 [Source:UniProtKB/TrEMBL;Acc:A0A178V1F5]
AT5G05450.1	1.14652	2.88477	0.206834	0.344342	RH18	DEAD-box ATP-dependent RNA helicase 18 [Source:UniProtKB/Swiss-Prot;Acc:Q9FLB0]
AT5G07290.1	1.1224	3.41934	0.206834	0.344342	ML4	Protein MEI2-like 4 [Source:UniProtKB/Swiss-Prot;Acc:Q9LYN7]
AT5G10200.1	1.14652	2.88477	0.206834	0.344342		ARM-repeat/Tetratricopeptide repeat (TPR)-like protein [Source:UniProtKB/TrEMBL;Acc:Q0WMT6]
AT5G10960.1	1.1224	3.38322	0.206834	0.344342	CAF1-10	Probable CCR4-associated factor 1 homolog 10 [Source:UniProtKB/Swiss-Prot;Acc:Q9LEU4]
AT5G12430.1	1.1224	3.38322	0.206834	0.344342	TPR16	Heat shock protein DnaJ with tetratricopeptide repeat-containing protein [Source:UniProtKB/TrEMBL;Acc:F4K0Y5]
AT5G14460.1	1.1224	3.41934	0.206834	0.344342		Pseudouridine synthase family protein [Source:UniProtKB/TrEMBL;Acc:Q0WVR7]
AT5G15680.1	1.1224	3.41934	0.206834	0.344342		ARM repeat superfamily protein [Source:UniProtKB/TrEMBL;Acc:F4KB73]
AT5G15810.1	1.1224	3.30006	0.206834	0.344342		Probable tRNA (guanine(26)-N(2))-dimethyltransferase 1 [Source:UniProtKB/Swiss-Prot;Acc:Q9LFU5]
AT5G22950.1	1.1224	3.41934	0.206834	0.344342	VPS24-1	VPS24.1 [Source:UniProtKB/TrEMBL;Acc:A0A178UMV9]
AT5G44320.1	1.46354	1.66673	0.196702	0.344342		Eukaryotic translation initiation factor 3 subunit D [Source:UniProtKB/TrEMBL;Acc:Q9FKV6]
AT5G46020.1	1.1224	3.41934	0.206834	0.344342		28 kDa heat/acid-stable phosphoprotein-like protein [Source:UniProtKB/TrEMBL;Acc:Q9FNM0]
AT5G46280.1	1.1224	3.41934	0.206834	0.344342	MCM3	DNA replication licensing factor MCM3 [Source:UniProtKB/Swiss-Prot;Acc:Q9FL33]
AT5G47500.1	1.1224	3.41934	0.206834	0.344342	PME68	Probable pectinesterase 68 [Source:UniProtKB/Swiss-Prot;Acc:Q8LPF3]
AT5G50840.2	1.1224	3.44347	0.206834	0.344342		CONTAINS InterPro DOMAIN/s: Taxilin (InterPro:IPR019132); Ha. [Source:TAIR;Acc:AT5G50840]
AT5G52820.1	1.1224	3.41934	0.206834	0.344342	NLE1	NLE [Source:UniProtKB/TrEMBL;Acc:A0A178UNZ3]
AT5G53440.1	1.1224	3.41934	0.206834	0.344342		LOW protein: zinc finger CCCH domain protein [Source:UniProtKB/TrEMBL;Acc:Q9LV05]
AT5G55550.3	1.1224	3.41934	0.206834	0.344342		RNA-binding (RRM/RBD/RNP motifs) family protein [Source:TAIR;Acc:AT5G55550]
AT5G57120.1	1.1224	3.41934	0.206834	0.344342		AT5g57120/MUL3_6 [Source:UniProtKB/TrEMBL;Acc:Q9LU74]
AT5G64330.1	1.1224	3.29163	0.206834	0.344342	RPT3	Root phototropism protein 3 [Source:UniProtKB/Swiss-Prot;Acc:Q9FMF5]
AT5G65350.1	1.55858	1.6111	0.204342	0.344342	HTR11	Histone H3-like 5 [Source:UniProtKB/Swiss-Prot;Acc:Q9FKQ3]
AT5G65930.3	1.1224	3.29163	0.206834	0.344342	ZWI	Kinesin-like calmodulin-binding protein (ZWICHEL) [Source:UniProtKB/TrEMBL;Acc:F4JXM5]
AT5G65940.1	1.13151	3.35333	0.206834	0.344342	CHY1	3-hydroxyisobutyryl-CoA hydrolase 1 [Source:UniProtKB/Swiss-Prot;Acc:Q9LKJ1]
AT5G67530.1	1.1224	3.44347	0.206834	0.344342	CYP65	Peptidyl-prolyl cis-trans isomerase CYP65 [Source:UniProtKB/Swiss-Prot;Acc:Q9FJX0]
AT2G03510.1	1.33427	1.58585	0.207924	0.345648		Expressed protein [Source:UniProtKB/TrEMBL;Acc:Q9ZQ87]
AT1G10840.1	1.09211	1.57303	0.209773	0.348463	TIF3H1	Eukaryotic translation initiation factor 3 subunit H [Source:UniProtKB/Swiss-Prot;Acc:Q9C5Z2]
AT2G37470.1	0.841483	1.57343	0.209714	0.348463		Histone H2B.4 [Source:UniProtKB/Swiss-Prot;Acc:Q9ZUS0]
AT1G14830.1	0.815318	1.57083	0.210091	0.348864	DRP1C	DRP1C [Source:UniProtKB/TrEMBL;Acc:A0A178W4V6]
AT4G24750.1	1.50789	1.55606	0.212248	0.352316	STR11	Rhodanese-like domain-containing protein 11, chloroplastic [Source:UniProtKB/Swiss-Prot;Acc:Q0WWT7]
AT2G35390.2	1.5277	1.55156	0.21291	0.353285	PRS1	Ribose-phosphate pyrophosphokinase 1, chloroplastic [Source:UniProtKB/Swiss-Prot;Acc:Q42581]
AT5G48375.1	0.880014	1.54472	0.213922	0.354834	TGG3	Putative myrosinase 3 [Source:UniProtKB/Swiss-Prot;Acc:Q3E8E5]
AT1G32380.1	1.50246	1.54279	0.214209	0.355048	PRS2	Ribose-phosphate pyrophosphokinase 2, chloroplastic [Source:UniProtKB/Swiss-Prot;Acc:Q42583]
AT5G57800.1	1.4988	1.54293	0.214187	0.355048	CER3	Protein ECERIFERUM 3 [Source:UniProtKB/Swiss-Prot;Acc:Q8H1Z0]
AT1G03630.1	0.990204	1.43876	0.230346	0.356	PORC	Protochlorophyllide reductase C, chloroplastic [Source:UniProtKB/Swiss-Prot;Acc:O48741]
AT1G07070.1	1.08629	1.44974	0.228574	0.356	RPL35AA	60S ribosomal protein L35a-1 [Source:UniProtKB/Swiss-Prot;Acc:Q9LMK0]
AT1G07360.1	1.41553	1.37478	0.240997	0.356		Zinc finger CCCH domain-containing protein 4 [Source:UniProtKB/Swiss-Prot;Acc:Q9LNV5]
AT1G07990.1	1.37329	1.54788	0.223733	0.356		At1g07990/T6D22_5 [Source:UniProtKB/TrEMBL;Acc:Q8L7T5]
AT1G10670.3	0.902603	1.40862	0.23529	0.356	ACLA-1	ATP-citrate lyase A-1 [Source:UniProtKB/TrEMBL;Acc:F4I5V8]
AT1G14410.1	1.19176	1.5166	0.218139	0.356	WHY1	Single-stranded DNA-binding protein WHY1, chloroplastic [Source:UniProtKB/Swiss-Prot;Acc:Q9M9S3]
AT1G20630.1	0.871761	1.27633	0.258587	0.356	CAT1	CAT1 [Source:UniProtKB/TrEMBL;Acc:A0A384KXY6]
AT1G27752.1	1.3738	1.42181	0.23311	0.356		Ubiquitin system component Cue protein [Source:UniProtKB/TrEMBL;Acc:B3H6L4]
AT1G28290.1	1.00385	1.32036	0.250532	0.356	AGP31	Non-classical arabinogalactan protein 31 [Source:UniProtKB/Swiss-Prot;Acc:Q9FZA2]
AT1G29350.1	1.23968	1.50942	0.219233	0.356		Kinase-related protein of unknown function (DUF1296) [Source:TAIR;Acc:AT1G29350]
AT1G41880.1	1.08365	1.4476	0.228918	0.356	RPL35AB	60S ribosomal protein L35a-2 [Source:UniProtKB/Swiss-Prot;Acc:Q9FZH0]
AT1G47830.1	1.38364	1.47347	0.224805	0.356	AP17	AP complex subunit sigma [Source:UniProtKB/TrEMBL;Acc:A0A178W398]
AT1G48090.1	1.39865	1.33958	0.247113	0.356		calcium-dependent lipid-binding family protein [Source:TAIR;Acc:AT1G48090]
AT1G66410.2	0.662169	1.22837	0.267729	0.356	CAM4	Calmodulin 4 [Source:UniProtKB/TrEMBL;Acc:F4IEU4]
AT1G67230.1	1.39155	1.27836	0.258209	0.356	CRWN1	Protein CROWDED NUCLEI 1 [Source:UniProtKB/Swiss-Prot;Acc:F4HRT5]
AT1G71695.1	1.13882	1.20492	0.272346	0.356	PER12	Peroxidase [Source:UniProtKB/TrEMBL;Acc:A0A178WB34]
AT1G74910.1	1.49737	1.53118	0.21594	0.356		ADP-glucose pyrophosphorylase family protein [Source:UniProtKB/TrEMBL;Acc:Q9C9P3]
AT1G75840.1	1.37376	1.52688	0.223733	0.356	ARAC5	Rac-like GTP-binding protein ARAC5 [Source:UniProtKB/Swiss-Prot;Acc:Q38937]
AT2G02470.1	1.3738	1.42409	0.232737	0.356	AL6	AL6 [Source:UniProtKB/TrEMBL;Acc:A0A178VQJ7]
AT2G03820.1	1.36707	1.54184	0.223733	0.356		60S ribosomal export protein NMD3 [Source:UniProtKB/TrEMBL;Acc:Q9SI58]
AT2G09990.1	0.805657	1.49894	0.22084	0.356	RPS16A	40S ribosomal protein S16-1 [Source:UniProtKB/Swiss-Prot;Acc:Q9SK22]
AT2G17510.2	1.36707	1.54675	0.223733	0.356	EMB2763	Ribonuclease II family protein [Source:UniProtKB/TrEMBL;Acc:F4INI6]
AT2G19080.1	1.38814	1.38868	0.238633	0.356	MTX1	Mitochondrial outer membrane import complex protein METAXIN [Source:UniProtKB/Swiss-Prot;Acc:O64471]
AT2G28000.1	0.69132	1.42133	0.233189	0.356	CPN60A1	SLP [Source:UniProtKB/TrEMBL;Acc:A0A178VZW6]
AT2G30880.1	1.37376	1.57033	0.223733	0.356		SWAP70 [Source:UniProtKB/TrEMBL;Acc:A0A178VTA4]
AT2G34040.1	1.33058	1.3841	0.239409	0.356		Apoptosis inhibitory protein 5 (API5) [Source:UniProtKB/TrEMBL;Acc:O22957]
AT2G35240.1	1.40556	1.36044	0.243466	0.356	MORF6	MORF6 [Source:UniProtKB/TrEMBL;Acc:A0A178VRA7]
AT2G39770.1	1.37376	1.56293	0.223733	0.356	CYT1	VTC1 [Source:UniProtKB/TrEMBL;Acc:A0A178VW16]
AT2G46280.1	0.817415	1.41748	0.233824	0.356	TIF3I1	Eukaryotic translation initiation factor 3 subunit I [Source:UniProtKB/Swiss-Prot;Acc:Q38884]
AT3G01090.2	1.37376	1.57777	0.223733	0.356
AT3G02520.1	0.805688	1.38225	0.239724	0.356	GRF7	14-3-3-like protein GF14 nu [Source:UniProtKB/Swiss-Prot;Acc:Q96300]
AT3G04230.1	1.03514	1.39176	0.238113	0.356	RPS16B	40S ribosomal protein S16-2 [Source:UniProtKB/Swiss-Prot;Acc:Q9M8X9]
AT3G07590.1	1.36707	1.54675	0.223733	0.356	SMD1A	Small nuclear ribonucleoprotein SmD1a [Source:UniProtKB/Swiss-Prot;Acc:Q9SSF1]
AT3G12915.1	0.675947	1.36591	0.24252	0.356	#N/A	#N/A
AT3G16060.1	1.3738	1.40227	0.236348	0.356	KIN13B	Kinesin-like protein [Source:UniProtKB/TrEMBL;Acc:A0A178V575]
AT3G48930.1	0.676517	1.38663	0.23898	0.356	RPS11A	40S ribosomal protein S11-1 [Source:UniProtKB/Swiss-Prot;Acc:P16181]
AT3G50590.1	1.38153	1.44006	0.230135	0.356		Transducin/WD40 repeat-like superfamily protein [Source:UniProtKB/TrEMBL;Acc:F4J0P2]
AT3G51140.1	1.30265	1.27204	0.259389	0.356		DnaJ (DUF3353) [Source:UniProtKB/TrEMBL;Acc:Q94C78]
AT3G52660.1	1.3738	1.40276	0.236267	0.356		At3g52660 [Source:UniProtKB/TrEMBL;Acc:Q9LXJ8]
AT3G53500.2	1.41668	1.35104	0.245101	0.356	RS2Z32	RSZ32 [Source:UniProtKB/TrEMBL;Acc:A0A178V7M8]
AT3G53870.1	0.725383	1.45748	0.227337	0.356	RPS3B	40S ribosomal protein S3-2 [Source:UniProtKB/Swiss-Prot;Acc:Q9M339]
AT3G55460.1	1.37917	1.41249	0.234648	0.356	SCL30	Serine/arginine-rich SC35-like splicing factor SCL30 [Source:UniProtKB/Swiss-Prot;Acc:Q8L3X8]
AT3G62120.1	0.915691	1.44852	0.22877	0.356		Proline--tRNA ligase, cytoplasmic [Source:UniProtKB/Swiss-Prot;Acc:Q9M1R2]
AT4G01800.2	1.41455	1.47235	0.224981	0.356	AGY1	Albino or Glassy Yellow 1 [Source:UniProtKB/TrEMBL;Acc:F4JG57]
AT4G02930.1	0.822826	1.37084	0.241672	0.356	TUFA	Elongation factor Tu, mitochondrial [Source:UniProtKB/Swiss-Prot;Acc:Q9ZT91]
AT4G14300.1	1.34997	1.28296	0.257354	0.356	RNP1	Heterogeneous nuclear ribonucleoprotein 1 [Source:UniProtKB/Swiss-Prot;Acc:Q8W034]
AT4G17620.1	1.37917	1.40831	0.235342	0.356		Decapping nuclease DXO homolog, chloroplastic [Source:UniProtKB/Swiss-Prot;Acc:Q8RY73]
AT4G20980.1	1.07846	1.38224	0.239725	0.356	TIF3D1	Eukaryotic translation initiation factor 3 subunit D [Source:UniProtKB/Swiss-Prot;Acc:P56820]
AT4G35020.1	1.37376	1.54814	0.223733	0.356	ARAC3	At4g35020 [Source:UniProtKB/TrEMBL;Acc:Q5PNX9]
AT4G37200.1	1.36707	1.54685	0.223733	0.356	HCF164	Thioredoxin-like protein HCF164, chloroplastic [Source:UniProtKB/Swiss-Prot;Acc:O23166]
AT5G07030.1	0.830166	1.37192	0.241487	0.356		Eukaryotic aspartyl protease family protein [Source:UniProtKB/TrEMBL;Acc:F4K5B9]
AT5G10240.1	1.30692	1.23615	0.266219	0.356	ASN3	Asparagine synthetase [glutamine-hydrolyzing] 3 [Source:UniProtKB/Swiss-Prot;Acc:Q9LFU1]
AT5G12980.1	1.37997	1.56401	0.223733	0.356		Cell differentiation, Rcd1-like protein [Source:UniProtKB/TrEMBL;Acc:Q9LXU1]
AT5G13780.1	1.44241	1.51944	0.217709	0.356	NAA10	N-terminal acetyltransferase A complex catalytic subunit NAA10 [Source:UniProtKB/Swiss-Prot;Acc:Q9FKI4]
AT5G16780.1	1.36707	1.49702	0.223733	0.356	DOT2	MDF [Source:UniProtKB/TrEMBL;Acc:A0A178UP47]
AT5G22880.1	0.740258	1.43771	0.230515	0.356	H2B	Histone H2B [Source:UniProtKB/TrEMBL;Acc:Q1H5F7]
AT5G23040.1	1.37997	1.53761	0.223733	0.356	CPP1	Protein CHAPERONE-LIKE PROTEIN OF POR1, chloroplastic [Source:UniProtKB/Swiss-Prot;Acc:Q9FN50]
AT5G27120.1	1.17329	1.51768	0.217976	0.356	NOP5-1	Probable nucleolar protein 5-1 [Source:UniProtKB/Swiss-Prot;Acc:O04658]
AT5G38480.1	0.792293	1.37119	0.241612	0.356	GRF3	RCI1 [Source:UniProtKB/TrEMBL;Acc:A0A178UA42]
AT5G46070.1	1.3188	1.28663	0.256675	0.356		Guanylate-binding family protein [Source:UniProtKB/TrEMBL;Acc:F4KG14]
AT5G47930.1	0.978457	1.31999	0.250598	0.356	RPS27D	40S ribosomal protein S27-3 [Source:UniProtKB/Swiss-Prot;Acc:Q8L953]
AT5G51660.1	1.38245	1.27614	0.258622	0.356	CPSF160	Cleavage and polyadenylation specificity factor subunit 1 [Source:UniProtKB/Swiss-Prot;Acc:Q9FGR0]
ATCG00500.1	0.914108	1.23338	0.266755	0.356	ACCD	Acetyl-coenzyme A carboxylase carboxyl transferase subunit beta, chloroplastic [Source:UniProtKB/TrEMBL;Acc:A0A1B1W4V3]
AT3G07100.1	1.27097	1.19731	0.273864	0.356237	ERMO2	Protein transport protein Sec24-like At3g07100 [Source:UniProtKB/Swiss-Prot;Acc:Q9SFU0]
AT3G49720.1	0.946361	1.18819	0.2757	0.358418	CGR2	Probable pectin methylesterase CGR2 [Source:UniProtKB/Swiss-Prot;Acc:Q9M2Y6]
AT1G01320.1	1.20703	1.18763	0.275813	0.358461		Tetratricopeptide repeat (TPR)-like superfamily protein [Source:UniProtKB/TrEMBL;Acc:F4HS99]
AT5G23060.1	0.760086	1.17565	0.278247	0.361417	CAS	Calcium sensing receptor, chloroplastic [Source:UniProtKB/Swiss-Prot;Acc:Q9FN48]
AT4G25630.1	0.789361	1.17165	0.279066	0.362377	MED36A	Mediator of RNA polymerase II transcription subunit 36a [Source:UniProtKB/Swiss-Prot;Acc:Q94AH9]
AT2G24050.1	1.30445	1.13566	0.286575	0.371379	EIF(ISO)4G2	Eukaryotic translation initiation factor isoform 4G-2 [Source:UniProtKB/Swiss-Prot;Acc:O82233]
AT5G48880.2	0.845905	1.13359	0.287015	0.371842	KAT5	PKT2 [Source:UniProtKB/TrEMBL;Acc:A0A178UEC0]
AT1G71220.2	0.88204	1.12698	0.288424	0.373562	EBS1	UDP-glucose:glycoprotein glucosyltransferases;transferases, transferring hexosyl groups;transferases, transferring glycosyl groups [Source:TAIR;Acc:AT1G71220]
AT1G77940.1	0.872799	1.12295	0.289288	0.374573	RPL30B	60S ribosomal protein L30-2 [Source:UniProtKB/Swiss-Prot;Acc:Q8VZ19]
AT5G07530.1	0.735224	1.11898	0.290142	0.375464	GRP17	Oleosin GRP-17 [Source:UniProtKB/Swiss-Prot;Acc:Q9LY09]
AT4G11270.1	1.24	1.10916	0.292268	0.37789		Transducin/WD40 repeat-like superfamily protein [Source:UniProtKB/TrEMBL;Acc:Q9SUT4]
AT4G29510.1	1.24	1.10916	0.292268	0.37789	PRMT11	Protein arginine N-methyltransferase 1.1 [Source:UniProtKB/Swiss-Prot;Acc:Q9SU94]
AT4G28440.1	0.887152	1.10613	0.292929	0.378636		Uncharacterized protein At4g28440 [Source:UniProtKB/Swiss-Prot;Acc:O49453]
AT3G11540.1	1.24031	1.10449	0.293286	0.378989	SPY	Probable UDP-N-acetylglucosamine--peptide N-acetylglucosaminyltransferase SPINDLY [Source:UniProtKB/Swiss-Prot;Acc:Q96301]
AT5G52650.1	0.960243	1.10254	0.293714	0.379433	RPS10C	40S ribosomal protein S10-3 [Source:UniProtKB/Swiss-Prot;Acc:Q9LTF2]
AT3G17410.1	1.23464	1.09829	0.294647	0.380529		Protein kinase superfamily protein [Source:UniProtKB/TrEMBL;Acc:Q9LUT0]
AT1G72750.1	1.22959	1.09328	0.295749	0.381625	TIM23-2	Mitochondrial import inner membrane translocase subunit TIM23 [Source:UniProtKB/TrEMBL;Acc:A0A178W370]
AT2G27030.3-AT3G56800.1	0.618287	1.09192	0.29605	0.381904	#N/A	#N/A
AT3G57490.1	0.646388	1.08536	0.297506	0.383563	RPS2D	40S ribosomal protein S2-4 [Source:UniProtKB/Swiss-Prot;Acc:Q9SCM3]
AT1G74690.1	1.22959	1.08319	0.297989	0.384077	IQD31	Protein IQ-DOMAIN 31 [Source:UniProtKB/Swiss-Prot;Acc:Q8L4D8]
AT1G02150.1	1.22959	1.08257	0.298128	0.384146		Pentatricopeptide repeat-containing protein At1g02150 [Source:UniProtKB/Swiss-Prot;Acc:Q8LPS6]
AT5G18230.2	1.25853	1.08125	0.298422	0.384415		transcription regulator NOT2/NOT3/NOT5 family protein [Source:TAIR;Acc:AT5G18230]
AT5G02310.1	1.24393	1.08054	0.298582	0.384511	PRT6	E3 ubiquitin-protein ligase PRT6 [Source:UniProtKB/Swiss-Prot;Acc:F4KCC2]
AT4G24550.2	1.24393	1.07871	0.298992	0.384819	AP4M	AP4M [Source:UniProtKB/TrEMBL;Acc:A0A178UX13]
AT4G27560.1	1.25471	1.07264	0.300353	0.386462	UGT79B2	UDP-glycosyltransferase 79B2 [Source:UniProtKB/Swiss-Prot;Acc:Q9T080]
AT1G04270.1	0.721057	1.06591	0.301874	0.388198	RPS15A	40S ribosomal protein S15-1 [Source:UniProtKB/Swiss-Prot;Acc:Q08112]
AT4G09040.1	1.24166	1.06432	0.302236	0.388553		At4g09040 [Source:UniProtKB/TrEMBL;Acc:Q6NPL0]
AT1G31280.1	1.24163	1.06226	0.302704	0.389044	AGO2	Protein argonaute 2 [Source:UniProtKB/Swiss-Prot;Acc:Q9SHF3]
AT5G24490.1	1.23555	1.05374	0.304652	0.391324		30S ribosomal protein [Source:UniProtKB/TrEMBL;Acc:Q94K97]
AT3G19130.1	1.18929	1.04291	0.30715	0.394196	RBP47B	Polyadenylate-binding protein RBP47B [Source:UniProtKB/Swiss-Prot;Acc:Q0WW84]
AT5G39850.1	0.759496	1.03033	0.310085	0.397737	RPS9C	40S ribosomal protein S9-2 [Source:UniProtKB/Swiss-Prot;Acc:Q9FLF0]
AT4G25590.1	1.21592	1.02487	0.311371	0.399273	ADF7	Actin-depolymerizing factor 7 [Source:UniProtKB/Swiss-Prot;Acc:Q67ZM4]
AT3G54400.1	1.17561	1.01468	0.313789	0.402145		AT3g54400/T12E18_90 [Source:UniProtKB/TrEMBL;Acc:Q9M2U7]
AT4G23650.1	1.09748	1.01413	0.31392	0.402198	CPK3	CPK3 [Source:UniProtKB/TrEMBL;Acc:A0A178V4I3]
AT5G56630.1	1.0998	1.0009	0.317097	0.406154	PFK7	ATP-dependent 6-phosphofructokinase 7 [Source:UniProtKB/Swiss-Prot;Acc:Q9C5J7]
AT1G14320.1	0.613844	0.998488	0.317681	0.40677	RPL10A	60S ribosomal protein L10-1 [Source:UniProtKB/Swiss-Prot;Acc:Q93VT9]
AT4G17520.1	0.829904	0.998168	0.317758	0.40677	RGGB	RGG repeats nuclear RNA binding protein B [Source:UniProtKB/Swiss-Prot;Acc:O23593]
AT3G07110.2	0.693757	0.997245	0.317982	0.406942		Ribosomal protein L13 family protein [Source:UniProtKB/TrEMBL;Acc:F4JD96]
AT3G10690.1	1.22086	0.995353	0.318442	0.407414	GYRA	DNA gyrase subunit A, chloroplastic/mitochondrial [Source:UniProtKB/Swiss-Prot;Acc:Q9CAF6]
AT5G56350.1	0.969884	0.99247	0.319143	0.408196		Pyruvate kinase [Source:UniProtKB/TrEMBL;Acc:Q9FM97]
AT1G35160.2	0.695586	0.987531	0.320351	0.409624	GF14 PHI	GF14 protein phi chain [Source:UniProtKB/TrEMBL;Acc:F4HWQ5]
AT1G72970.1	0.797875	0.986711	0.320552	0.409765	HTH	HTH [Source:UniProtKB/TrEMBL;Acc:A0A178WG21]
ATMG00070.1	0.940762	0.9825	0.321587	0.410972	NAD9	NADH dehydrogenase subunit 9 [Source:TAIR;Acc:ATMG00070]
AT5G54190.1	0.90402	0.981539	0.321823	0.411158	PORA	NADPH-protochlorophyllide oxidoreductase [Source:UniProtKB/TrEMBL;Acc:A0A178UR02]
AT1G42970.1	0.551933	0.977443	0.322835	0.412334	GAPB	Glyceraldehyde-3-phosphate dehydrogenase GAPB, chloroplastic [Source:UniProtKB/Swiss-Prot;Acc:P25857]
AT1G68560.1	0.759157	0.972332	0.324103	0.413603	XYL1	Alpha-xylosidase 1 [Source:UniProtKB/Swiss-Prot;Acc:Q9S7Y7]
AT5G22650.1	0.796337	0.935021	0.333566	0.423285	HDT2	Histone deacetylase HDT2 [Source:UniProtKB/Swiss-Prot;Acc:Q56WH4]
AT1G12900.1	0.528513	0.934135	0.333795	0.423457	GAPA-2	glyceraldehyde 3-phosphate dehydrogenase A subunit 2 [Source:TAIR;Acc:AT1G12900]
AT5G10470.2	1.16959	0.93359	0.333936	0.423517	KCA1	kinesin like protein for actin based chloroplast movement 1 [Source:TAIR;Acc:AT5G10470]
AT1G22780.1-AT1G34030.1-AT4G09800.1	0.554306	0.932299	0.33427	0.423703	#N/A	#N/A
AT5G52470.1	0.704618	0.919726	0.337551	0.426731	MED36B	Probable mediator of RNA polymerase II transcription subunit 36b [Source:UniProtKB/Swiss-Prot;Acc:Q9FEF8]
ATMG00510.1	0.958502	0.914678	0.33888	0.428224	NAD7	NADH dehydrogenase subunit 7 [Source:UniProtKB/TrEMBL;Acc:G1C2X4]
AT3G52730.1	1.16014	0.90025	0.342719	0.432832		Ubiquinol-cytochrome C reductase UQCRX/QCR9-like family protein [Source:UniProtKB/TrEMBL;Acc:A0A1I9LS87]
AT5G15520.1	0.684194	0.894664	0.34422	0.434607	RPS19B	40S ribosomal protein S19-2 [Source:UniProtKB/Swiss-Prot;Acc:Q9LF30]
AT5G63420.1	1.13872	0.881477	0.347801	0.43876	emb2746	Ribonuclease J [Source:UniProtKB/Swiss-Prot;Acc:Q84W56]
AT1G35680.1	0.908867	0.879371	0.348378	0.439365	RPL21	50S ribosomal protein L21, chloroplastic [Source:UniProtKB/Swiss-Prot;Acc:P51412]
AT1G79990.1	0.980896	0.877529	0.348883	0.439879		Coatomer subunit beta' [Source:UniProtKB/TrEMBL;Acc:A0A178WGE9]
AT2G22780.1	0.99693	0.869604	0.351069	0.442264	PMDH1	PMDH1 [Source:UniProtKB/TrEMBL;Acc:A0A384LAR8]
AT1G64790.2	1.12596	0.840025	0.359393	0.451869	ILA	Protein ILITYHIA [Source:UniProtKB/Swiss-Prot;Acc:F4I893]
AT1G58380.1	0.531757	0.836161	0.360501	0.453135	RPS2A	At1g59359 [Source:UniProtKB/TrEMBL;Acc:G1JSI6]
AT4G21710.1	0.803078	0.830382	0.362166	0.454848	NRPB2	DNA-directed RNA polymerase II subunit 2 [Source:UniProtKB/Swiss-Prot;Acc:P38420]
AT3G18740.1	0.698087	0.828224	0.36279	0.455506	RPL30C	60S ribosomal protein L30-3 [Source:UniProtKB/Swiss-Prot;Acc:Q9LSA3]
AT1G26570.1	0.895361	0.807268	0.368933	0.462703	UGD1	UDP-glucose 6-dehydrogenase [Source:UniProtKB/TrEMBL;Acc:A0A178WCI2]
AT5G46750.1	1.09079	0.805865	0.369349	0.463097	AGD9	AGD9 [Source:UniProtKB/TrEMBL;Acc:A0A178UAW4]
AT3G18130.1	0.807041	0.80406	0.369886	0.463641	RACK1C	Receptor for activated C kinase 1C [Source:UniProtKB/Swiss-Prot;Acc:Q9LV28]
AT4G16340.1	1.08485	0.79885	0.371441	0.465228	SPK1	Guanine nucleotide exchange factor SPIKE 1 [Source:UniProtKB/Swiss-Prot;Acc:Q8SAB7]
AT1G32580.1	1.04836	0.797859	0.371738	0.465445	MORF5	Multiple organellar RNA editing factor 5, chloroplastic/mitochondrial [Source:UniProtKB/Swiss-Prot;Acc:Q9C7Y2]
AT5G25460.1	0.845155	0.794829	0.372648	0.466455		At5g25460 [Source:UniProtKB/TrEMBL;Acc:Q94F20]
AT2G32080.1	0.920077	0.793673	0.372995	0.466761	PURA1	PUR ALPHA-1 [Source:UniProtKB/TrEMBL;Acc:A0A178VXA3]
AT1G08360.1	0.562209	0.792596	0.37332	0.467038	RPL10AA	60S ribosomal protein L10a-1 [Source:UniProtKB/Swiss-Prot;Acc:Q8VZB9]
AT1G64190.1	0.651396	0.791936	0.373519	0.467157	PGD1	6-phosphogluconate dehydrogenase, decarboxylating 1, chloroplastic [Source:UniProtKB/Swiss-Prot;Acc:Q9SH69]
AT1G13320.1	1.01952	0.784438	0.375791	0.469869	PP2AA3	Serine/threonine-protein phosphatase 2A 65 kDa regulatory subunit A gamma isoform [Source:UniProtKB/Swiss-Prot;Acc:Q38951]
AT4G26870.1	1.04696	0.770491	0.380069	0.474955		Aspartate--tRNA ligase 1, cytoplasmic [Source:UniProtKB/Swiss-Prot;Acc:Q8H104]
AT2G02740.1	0.808568	0.748971	0.386806	0.482666	WHY3	Single-stranded DNA-binding protein WHY3, chloroplastic [Source:UniProtKB/Swiss-Prot;Acc:Q66GR6]
AT5G25980.2	0.41712	0.738291	0.390212	0.486285	TGG2	Myrosinase 2 [Source:UniProtKB/Swiss-Prot;Acc:Q9C5C2]
AT3G26420.1	0.916601	0.734999	0.391271	0.48747	RZ1A	Glycine-rich RNA-binding protein RZ1A [Source:UniProtKB/Swiss-Prot;Acc:Q9LIN3]
AT1G30230.2	0.700386	0.731979	0.392246	0.488549		Translation elongation factor EF1B/ribosomal protein S6 family protein [Source:UniProtKB/TrEMBL;Acc:A8MRC4]
AT1G36240.1	0.697162	0.7295	0.393049	0.489414	RPL30A	Putative 60S ribosomal protein L30-1 [Source:UniProtKB/Swiss-Prot;Acc:Q9C8F7]
AT1G47490.1	0.922185	0.721358	0.395702	0.492446	RBP47C	Polyadenylate-binding protein RBP47C [Source:UniProtKB/Swiss-Prot;Acc:Q9SX79]
AT4G27000.1	0.792418	0.715412	0.397657	0.494742	RBP45C	Polyadenylate-binding protein RBP45C [Source:UniProtKB/Swiss-Prot;Acc:Q93W34]
AT5G02870.1	0.431607	0.713935	0.398144	0.495212	RPL4D	60S ribosomal protein L4-2 [Source:UniProtKB/Swiss-Prot;Acc:P49691]
AT3G04610.1	0.889067	0.707059	0.400425	0.497913	FLK	Flowering locus K homology domain [Source:UniProtKB/Swiss-Prot;Acc:Q9SR13]
AT3G46060.1	0.669855	0.696044	0.404119	0.501953	RABE1C	RABE1c [Source:UniProtKB/TrEMBL;Acc:A0A178VAR9]
AT3G09200.1	0.544115	0.675754	0.411056	0.509029	RPP0B	60S acidic ribosomal protein P0-2 [Source:UniProtKB/Swiss-Prot;Acc:Q42112]
AT2G41840.1	0.45858	0.667163	0.414046	0.51245	RPS2C	40S ribosomal protein S2-3 [Source:UniProtKB/Swiss-Prot;Acc:P49688]
ATCG00790.1	0.836799	0.666063	0.414431	0.512786	RPL16	50S ribosomal protein L16, chloroplastic [Source:UniProtKB/Swiss-Prot;Acc:P56793]
AT3G44320.1	0.830757	0.663918	0.415184	0.513576	NIT3	Nitrilase 3 [Source:UniProtKB/Swiss-Prot;Acc:P46010]
AT2G31810.1	0.905903	0.652383	0.419265	0.518058		Acetolactate synthase small subunit 2, chloroplastic [Source:UniProtKB/Swiss-Prot;Acc:Q93YZ7]
AT4G33510.1	0.777816	0.646347	0.421425	0.519305	DHS2	Phospho-2-dehydro-3-deoxyheptonate aldolase [Source:UniProtKB/TrEMBL;Acc:A0A178US70]
AT1G30630.1	0.916253	0.64308	0.422601	0.519761		Coatomer subunit epsilon-1 [Source:UniProtKB/Swiss-Prot;Acc:Q9SA78]
AT5G09510.1	0.564266	0.643902	0.422304	0.519761	RPS15D	40S ribosomal protein S15-4 [Source:UniProtKB/Swiss-Prot;Acc:Q9FY64]
AT5G15200.1	0.479246	0.643303	0.42252	0.519761	RPS9B	40S ribosomal protein S9-1 [Source:UniProtKB/Swiss-Prot;Acc:Q9LXG1]
AT4G09000.2	0.528825	0.641314	0.423239	0.520404	GRF1	General regulatory factor 1 [Source:UniProtKB/TrEMBL;Acc:F4JJ94]
AT3G09500.1	0.565747	0.62389	0.429608	0.526372	RPL35A	60S ribosomal protein L35-1 [Source:UniProtKB/Swiss-Prot;Acc:Q9SF53]
AT3G11710.1	0.648922	0.616816	0.432236	0.529161	ATKRS-1	Lysine--tRNA ligase [Source:UniProtKB/TrEMBL;Acc:A0A178VAG3]
AT5G49910.1	0.496216	0.608503	0.435355	0.532835	HSP70-7	Heat shock 70 kDa protein 7, chloroplastic [Source:UniProtKB/Swiss-Prot;Acc:Q9LTX9]
AT5G05000.2	0.892003	0.608148	0.435489	0.532855	TOC34	Translocase of chloroplast 34, chloroplastic [Source:UniProtKB/Swiss-Prot;Acc:Q38906]
AT1G04990.2	0.913913	0.604296	0.436947	0.534493		Zinc finger CCCH domain-containing protein 3 [Source:UniProtKB/Swiss-Prot;Acc:Q94AD9]
AT4G24920.1-AT5G50460.1	0.888916	0.603901	0.437096	0.534532	#N/A	#N/A
AT4G35090.1	0.532741	0.601248	0.438105	0.535612	CAT2	catalase 2 [Source:TAIR;Acc:AT4G35090]
AT1G15930.2	0.576385	0.599356	0.438827	0.536212	RPS12A	40S ribosomal protein S12-1 [Source:UniProtKB/Swiss-Prot;Acc:Q9S9P1]
AT5G22440.1	0.540956	0.596372	0.439969	0.537462	RPL10AC	60S ribosomal protein L10a-3 [Source:UniProtKB/Swiss-Prot;Acc:P59231]
AT5G43060.1	0.825031	0.593678	0.441003	0.53858	RD21B	Probable cysteine protease RD21B [Source:UniProtKB/Swiss-Prot;Acc:Q9FMH8]
AT1G60810.1	0.622318	0.584777	0.444449	0.542055	ACLA-2	ATP-citrate synthase alpha chain protein 2 [Source:UniProtKB/Swiss-Prot;Acc:O22718]
AT1G13270.1	0.940943	0.828809	0.451688	0.547335	MAP1B	Methionine aminopeptidase 1B, chloroplastic [Source:UniProtKB/Swiss-Prot;Acc:Q9FV52]
AT1G48760.1	0.940943	0.832442	0.451688	0.547335	DELTA-ADR	AP-3 complex subunit delta [Source:UniProtKB/Swiss-Prot;Acc:Q9C744]
AT1G56200.1	0.934261	0.818024	0.451688	0.547335	emb1303	EMB1303 [Source:UniProtKB/TrEMBL;Acc:A0A178WKB3]
AT1G71270.1	0.960575	0.785463	0.451688	0.547335	VPS52	Vacuolar protein sorting-associated protein 52 A [Source:UniProtKB/Swiss-Prot;Acc:Q94KD3]
AT2G17930.1	0.940943	0.828809	0.451688	0.547335		Phosphatidylinositol 3-and 4-kinase family protein with FAT domain-containing protein [Source:UniProtKB/TrEMBL;Acc:F4IPJ1]
AT2G24210.1	0.941644	0.827758	0.451688	0.547335	TPS10	Tricyclene synthase, chloroplastic [Source:UniProtKB/Swiss-Prot;Acc:Q9ZUH4]
AT2G47250.1	0.953893	0.784244	0.451688	0.547335		Probable pre-mRNA-splicing factor ATP-dependent RNA helicase DEAH3 [Source:UniProtKB/Swiss-Prot;Acc:O22899]
AT3G05840.2	0.940943	0.83928	0.451688	0.547335	ASK3	AT3G05840 protein [Source:UniProtKB/TrEMBL;Acc:Q0WUV3]
AT3G16760.1	0.934261	0.803939	0.451688	0.547335		At3g16760 [Source:UniProtKB/TrEMBL;Acc:Q6NMH5]
AT3G29075.1	0.940943	0.841974	0.451688	0.547335		Glycine-rich protein [Source:UniProtKB/TrEMBL;Acc:Q9LJV8]
AT4G00830.1	0.934261	0.834074	0.451688	0.547335	LIF2	Heterogeneous nuclear ribonucleoprotein Q [Source:UniProtKB/Swiss-Prot;Acc:Q9ASP6]
AT4G03110.1	0.934261	0.817066	0.451688	0.547335	BRN1	RNA-binding protein BRN1 [Source:UniProtKB/Swiss-Prot;Acc:Q8LFS6]
AT4G24330.1	0.940943	0.843358	0.451688	0.547335		At4g24330 [Source:UniProtKB/TrEMBL;Acc:Q9STW1]
AT5G13650.2	0.940943	0.828809	0.451688	0.547335		Elongation factor family protein [Source:UniProtKB/TrEMBL;Acc:F4K409]
AT4G35800.1	0.904137	0.565413	0.452091	0.547676	NRPB1	DNA-directed RNA polymerase subunit [Source:UniProtKB/TrEMBL;Acc:A0A178UYS0]
AT5G64960.1	0.900038	0.560045	0.454245	0.550139	CDKC-2	Cyclin-dependent kinase C-2 [Source:UniProtKB/Swiss-Prot;Acc:Q8W4P1]
AT3G02200.2	0.902704	0.55653	0.455665	0.551562		Eukaryotic translation initiation factor 3 subunit M [Source:UniProtKB/TrEMBL;Acc:Q8W4A0]
AT1G54520.1	0.900109	0.555964	0.455894	0.551691		Myelin-associated oligodendrocyte basic protein [Source:UniProtKB/TrEMBL;Acc:Q8RWI0]
AT3G51820.1	0.900129	0.55447	0.4565	0.552129	CHLG	Chlorophyll synthase, chloroplastic [Source:UniProtKB/Swiss-Prot;Acc:Q38833]
AT4G31300.2	0.715282	0.554706	0.456404	0.552129	PBA1	Proteasome subunit beta type [Source:UniProtKB/TrEMBL;Acc:F4JRY2]
AT4G32330.1	0.902975	0.553731	0.4568	0.552344	WDL5	Protein WVD2-like 5 [Source:UniProtKB/Swiss-Prot;Acc:Q94C48]
AT3G17330.1	0.902383	0.551921	0.457537	0.553087	ECT6	At3g17330 [Source:UniProtKB/TrEMBL;Acc:Q1JPL5]
AT1G48630.1	0.688072	0.55011	0.458276	0.553831	RACK1B	RACK1B_AT [Source:UniProtKB/TrEMBL;Acc:A0A178W908]
AT4G35420.1	0.890567	0.548329	0.459004	0.554563	TKPR1	Tetraketide alpha-pyrone reductase 1 [Source:UniProtKB/Swiss-Prot;Acc:Q500U8]
AT3G53520.4	0.894496	0.547853	0.459199	0.554651	UXS1	UDP-glucuronic acid decarboxylase 1 [Source:UniProtKB/TrEMBL;Acc:F4JAG3]
AT1G47550.2	0.894749	0.544683	0.460502	0.556075	SEC3A	Exocyst complex component sec3A [Source:UniProtKB/TrEMBL;Acc:F4HTA1]
AT3G04600.1	0.895905	0.542961	0.461211	0.556783		Tryptophan--tRNA ligase, cytoplasmic [Source:UniProtKB/Swiss-Prot;Acc:Q9SR15]
AT4G01100.2	0.899371	0.541793	0.461693	0.557216	ADNT1	Adenine nucleotide transporter 1 [Source:UniProtKB/TrEMBL;Acc:F4JHS4]
AT3G17840.1	0.898963	0.540099	0.462395	0.557913	RLK902	Probable inactive receptor kinase RLK902 [Source:UniProtKB/Swiss-Prot;Acc:Q9LVI6]
AT1G63660.1	0.65992	0.532808	0.465432	0.561145		At1g63660 [Source:UniProtKB/TrEMBL;Acc:Q9CAD1]
AT5G59840.1	0.574999	0.520818	0.470496	0.567082		Putative GTP-binding protein ara-3 [Source:UniProtKB/TrEMBL;Acc:Q9FJF1]
AT2G27530.1	0.471097	0.50849	0.475796	0.572096	RPL10AB	60S ribosomal protein L10a-2 [Source:UniProtKB/Swiss-Prot;Acc:P59230]
AT3G50670.1	0.789464	0.50071	0.479191	0.575718	RNU1	U1SNRNP [Source:UniProtKB/TrEMBL;Acc:A0A178VDW4]
AT4G35100.1	0.554417	0.494356	0.481993	0.578667	PIP2-7	Aquaporin PIP2-7 [Source:UniProtKB/Swiss-Prot;Acc:P93004]
ATCG00380.1	0.590863	0.493314	0.482456	0.579024	RPS4	30S ribosomal protein S4, chloroplastic [Source:UniProtKB/TrEMBL;Acc:A0A1B1W4U6]
AT3G02360.2	0.489369	0.487742	0.484939	0.581849	PGD2	6-phosphogluconate dehydrogenase, decarboxylating [Source:UniProtKB/TrEMBL;Acc:A0A178VK18]
AT5G28840.1	0.523015	0.475599	0.490425	0.587963	GME	GDP-mannose 3,5-epimerase [Source:UniProtKB/Swiss-Prot;Acc:Q93VR3]
AT3G24830.1	0.457286	0.465366	0.495129	0.593078	RPL13AB	60S ribosomal protein L13a-2 [Source:UniProtKB/Swiss-Prot;Acc:Q9LRX8]
AT5G12140.1	0.782238	0.452757	0.501031	0.599405	CYS1	Cysteine proteinase inhibitor [Source:UniProtKB/TrEMBL;Acc:A0A178UCE6]
AT5G35790.1	0.78189	0.451949	0.501414	0.599545	G6PD1	Glucose-6-phosphate 1-dehydrogenase 1, chloroplastic [Source:UniProtKB/Swiss-Prot;Acc:Q43727]
AT1G06410.1	0.780614	0.448587	0.503009	0.600362	TPS7	TPS7 [Source:UniProtKB/TrEMBL;Acc:A0A178WH64]
AT1G06700.1	0.92011	0.611419	0.503559	0.600362	PTI11	PTI1-like tyrosine-protein kinase 1 [Source:UniProtKB/Swiss-Prot;Acc:Q8H1G6]
AT1G29990.1	0.909765	0.622359	0.503559	0.600362	PFD6	At1g29990 [Source:UniProtKB/TrEMBL;Acc:Q2HIK4]
AT1G56360.1	0.903558	0.617062	0.503559	0.600362	PAP6	Purple acid phosphatase 6 [Source:UniProtKB/Swiss-Prot;Acc:Q9C510]
AT2G23070.1	0.913913	0.60921	0.503559	0.600362	CKA4	Casein kinase II subunit alpha-4, chloroplastic [Source:UniProtKB/Swiss-Prot;Acc:O64816]
AT2G37080.1	0.902389	0.623377	0.503559	0.600362	ICR2	Interactor of constitutive active ROPs 2, chloroplastic [Source:UniProtKB/Swiss-Prot;Acc:Q9ZQC5]
AT3G47000.1	0.918957	0.610799	0.503559	0.600362		At3g47000 [Source:UniProtKB/TrEMBL;Acc:Q9SD73]
AT3G62010.1	0.892311	0.611161	0.503559	0.600362		Metal ion-binding protein [Source:UniProtKB/TrEMBL;Acc:F4IX22]
AT4G17770.1	0.897345	0.610399	0.503559	0.600362	TPS5	Alpha,alpha-trehalose-phosphate synthase [UDP-forming] 5 [Source:UniProtKB/Swiss-Prot;Acc:O23617]
AT5G05470.1	0.892311	0.603904	0.503559	0.600362	EIF2A	Eukaryotic translation initiation factor 2 subunit alpha [Source:UniProtKB/Swiss-Prot;Acc:Q9FE78]
AT5G58040.1	0.897345	0.614765	0.503559	0.600362	FIPS5	FIP1[V]-like protein [Source:UniProtKB/Swiss-Prot;Acc:F4KDH9]
AT3G26618.1	0.77096	0.444107	0.50515	0.602099	ERF1-3	ERF1-3 [Source:UniProtKB/TrEMBL;Acc:A0A178VIS2]
AT3G47370.2	0.463646	0.441602	0.506353	0.603215	RPS20B	40S ribosomal protein S20-2 [Source:UniProtKB/Swiss-Prot;Acc:Q9STY6]
AT2G39390.1	0.491003	0.4352	0.509451	0.606745	RPL35B	60S ribosomal protein L35-2 [Source:UniProtKB/Swiss-Prot;Acc:O80626]
AT3G09630.1	0.335933	0.433721	0.510171	0.607394	RPL4A	60S ribosomal protein L4-1 [Source:UniProtKB/Swiss-Prot;Acc:Q9SF40]
AT5G16050.1	0.430054	0.433235	0.510408	0.607405	GRF5	14-3-3-like protein GF14 upsilon [Source:UniProtKB/Swiss-Prot;Acc:P42645]
AT3G48500.2	0.783504	0.431471	0.511271	0.60811	PDE312	Nucleic acid-binding, OB-fold-like protein [Source:TAIR;Acc:AT3G48500]
AT4G38130.1	0.754395	0.429689	0.512144	0.608934	HDA19	Histone deacetylase 19 [Source:UniProtKB/Swiss-Prot;Acc:O22446]
AT3G16950.2	0.642108	0.429116	0.512426	0.609003	LPD1	Dihydrolipoyl dehydrogenase 1, chloroplastic [Source:UniProtKB/Swiss-Prot;Acc:A8MS68]
AT3G14110.3	0.769952	0.427872	0.513037	0.609569	FLU	Tetratricopeptide repeat (TPR)-like superfamily protein [Source:UniProtKB/TrEMBL;Acc:F4JFR1]
AT5G48760.1	0.459023	0.424455	0.514725	0.611253	RPL13AD	60S ribosomal protein L13a-4 [Source:UniProtKB/Swiss-Prot;Acc:Q9FKC0]
AT4G35250.1	0.766724	0.422944	0.515474	0.61166		HCF244 [Source:UniProtKB/TrEMBL;Acc:A0A178UXV2]
AT5G21160.3	0.774563	0.421309	0.516287	0.612235		LA RNA-binding protein [Source:UniProtKB/TrEMBL;Acc:F4K704]
ATCG00680.1	0.422446	0.416562	0.51866	0.613666	PSBB	Photosystem II CP47 reaction center protein [Source:UniProtKB/TrEMBL;Acc:A0A1B1W4X0]
ATCG00270.1	0.48354	0.414365	0.519765	0.614651	PSBD	Photosystem II D2 protein [Source:UniProtKB/Swiss-Prot;Acc:P56761]
AT1G07770.1-AT5G59850.1	0.439943	0.412489	0.520711	0.615448	#N/A	#N/A
AT5G04430.2	0.554379	0.411791	0.521064	0.61563	BTR1	binding to TOMV RNA 1L (long form) [Source:TAIR;Acc:AT5G04430]
AT2G07698.1	0.36851	0.409449	0.522252	0.616784		ATPase, F1 complex, alpha subunit protein [Source:UniProtKB/TrEMBL;Acc:F4IMB5]
AT5G24780.1	0.377822	0.40795	0.523014	0.617523	VSP1	Vegetative storage protein 1 [Source:UniProtKB/Swiss-Prot;Acc:O49195]
AT2G05920.1	0.536502	0.399436	0.527383	0.622194	SBT1.8	Subtilisin-like protease SBT1.8 [Source:UniProtKB/Swiss-Prot;Acc:Q9ZUF6]
AT3G04840.1	0.35413	0.39725	0.528515	0.623079	RPS3AA	40S ribosomal protein S3a-1 [Source:UniProtKB/Swiss-Prot;Acc:Q9CAV0]
AT1G12310.1	0.539227	0.39557	0.529388	0.623582	CML13	Probable calcium-binding protein CML13 [Source:UniProtKB/Swiss-Prot;Acc:Q94AZ4]
AT4G27570.1	0.753691	0.395732	0.529304	0.623582	UGT79B3	UDP-glycosyltransferase 79B3 [Source:UniProtKB/Swiss-Prot;Acc:Q9T081]
ATCG00280.1	0.400059	0.390263	0.532164	0.626524	PSBC	Photosystem II CP43 reaction center protein [Source:UniProtKB/TrEMBL;Acc:A0A1B1W4T4]
AT5G62390.1	0.367012	0.38865	0.533012	0.627196	BAG7	BAG family molecular chaperone regulator 7 [Source:UniProtKB/Swiss-Prot;Acc:Q9LVA0]
AT5G61170.1	0.444607	0.38685	0.533962	0.62815	RPS19C	40S ribosomal protein S19-3 [Source:UniProtKB/Swiss-Prot;Acc:Q9FNP8]
AT2G27730.1	0.456101	0.383072	0.535966	0.630179		Uncharacterized protein At2g27730, mitochondrial [Source:UniProtKB/Swiss-Prot;Acc:Q9ZUX4]
AT5G24770.1	0.528969	0.382561	0.536238	0.630335	VSP2	Vegetative storage protein 2 [Source:UniProtKB/Swiss-Prot;Acc:O82122]
AT5G01530.1	0.481146	0.381356	0.536881	0.630761	LHCB4.1	Chlorophyll a-b binding protein CP29.1, chloroplastic [Source:UniProtKB/Swiss-Prot;Acc:Q07473]
AT1G04680.1	0.608743	0.379629	0.537804	0.631354		Pectate lyase [Source:UniProtKB/TrEMBL;Acc:A0A178W464]
AT1G24706.2	0.608743	0.379629	0.537804	0.631354	THO2	THO complex subunit 2 [Source:UniProtKB/Swiss-Prot;Acc:F4IAT2]
AT5G40480.1	0.616125	0.379949	0.537633	0.631354	GB210	Nuclear pore complex protein GP210 [Source:UniProtKB/Swiss-Prot;Acc:F4KHD8]
AT3G12080.1	0.608743	0.377817	0.538776	0.632166	emb2738	Emb2738 [Source:UniProtKB/TrEMBL;Acc:A0A384LJ95]
AT5G03520.1	0.506035	0.377931	0.538715	0.632166	RABE1D	RAB8C [Source:UniProtKB/TrEMBL;Acc:A0A178UJN5]
AT4G27090.1	0.485329	0.376289	0.539598	0.632802	RPL14B	AT4G27090 protein [Source:UniProtKB/TrEMBL;Acc:B9DHP0]
AT2G34640.1	0.728488	0.37358	0.541061	0.633859	PTAC12	Protein PLASTID TRANSCRIPTIONALLY ACTIVE 12, chloroplastic [Source:UniProtKB/Swiss-Prot;Acc:F4IHY7]
AT5G15270.2	0.608743	0.373593	0.541055	0.633859		RNA-binding KH domain-containing protein [Source:UniProtKB/TrEMBL;Acc:Q0WNX3]
AT5G28740.1	0.742267	0.374227	0.540712	0.633859		Tetratricopeptide repeat (TPR)-like superfamily protein [Source:UniProtKB/TrEMBL;Acc:Q9LKU3]
AT3G08940.2	0.505459	0.372458	0.54167	0.634407	LHCB4.2	Chlorophyll a-b binding protein CP29.2, chloroplastic [Source:UniProtKB/Swiss-Prot;Acc:Q9XF88]
AT1G79350.1	0.714151	0.371988	0.541925	0.634503	FGT1	Protein FORGETTER 1 [Source:UniProtKB/Swiss-Prot;Acc:F4IF36]
AT5G57370.1	0.608743	0.371789	0.542033	0.634503		U4/U6.U5 small nuclear ribonucleoprotein [Source:UniProtKB/TrEMBL;Acc:Q9FIE4]
AT1G01930.1	0.63575	0.370304	0.542841	0.635284		F22M8.6 protein [Source:UniProtKB/TrEMBL;Acc:Q9LPC8]
AT1G11580.1	0.608743	0.367237	0.544516	0.636643	ATPMEPCRA	methylesterase PCR A [Source:TAIR;Acc:AT1G11580]
AT2G38540.1	0.455655	0.366637	0.544845	0.636805	LTP1	Non-specific lipid-transfer protein [Source:UniProtKB/TrEMBL;Acc:A0A178VZQ3]
AT1G11430.1	0.628374	0.366357	0.544999	0.63682	MORF9	Multiple organellar RNA editing factor 9, chloroplastic [Source:UniProtKB/Swiss-Prot;Acc:Q9LPZ1]
AT1G66260.1	0.628374	0.365439	0.545504	0.637244	ALY3	THO complex subunit 4C [Source:UniProtKB/Swiss-Prot;Acc:Q94EH8]
AT4G10840.1	0.68903	0.364357	0.546099	0.637774	KLCR1	Protein KINESIN LIGHT CHAIN-RELATED 1 [Source:UniProtKB/Swiss-Prot;Acc:O81629]
AT5G46800.1	0.541222	0.362457	0.547147	0.638779	BOU	Mitochondrial carnitine/acylcarnitine carrier-like protein [Source:UniProtKB/Swiss-Prot;Acc:Q93XM7]
AT5G51070.1	0.728162	0.362286	0.547241	0.638779	CLPD	Chaperone protein ClpD, chloroplastic [Source:UniProtKB/Swiss-Prot;Acc:P42762]
AT4G29220.1	0.727862	0.355598	0.550964	0.642805	PFK1	ATP-dependent 6-phosphofructokinase 1 [Source:UniProtKB/Swiss-Prot;Acc:Q9M0F9]
AT4G31880.1	0.721502	0.355576	0.550976	0.642805		Transcriptional regulator [Source:UniProtKB/TrEMBL;Acc:Q8GUP3]
AT3G26650.1	0.325759	0.354873	0.55137	0.643099	GAPA1	Glyceraldehyde-3-phosphate dehydrogenase GAPA1, chloroplastic [Source:UniProtKB/Swiss-Prot;Acc:P25856]
AT1G64550.1	0.714244	0.351821	0.553086	0.64468	ABCF3	ABC transporter F family member 3 [Source:UniProtKB/Swiss-Prot;Acc:Q8H0V6]
AT3G58500.1	0.585321	0.351702	0.553154	0.64468	PP2A4	Serine/threonine-protein phosphatase [Source:UniProtKB/TrEMBL;Acc:A0A178VCH8]
AT3G12050.1	0.721558	0.349386	0.554463	0.646039		Aha1 domain-containing protein [Source:UniProtKB/TrEMBL;Acc:Q9LHL7]
AT1G02190.1	0.713638	0.338119	0.560919	0.652383		Protein CER1-like 1 [Source:UniProtKB/Swiss-Prot;Acc:F4HVX7]
AT1G04710.1	0.712113	0.336647	0.561773	0.653208	KAT1	PKT4 [Source:UniProtKB/TrEMBL;Acc:A0A178W7T5]
AT5G08620.1	0.692155	0.336364	0.561938	0.653231	RH25	DEAD-box ATP-dependent RNA helicase 25 [Source:UniProtKB/Swiss-Prot;Acc:Q94C75]
AT4G29830.1	0.710378	0.333298	0.563726	0.654972	VIP3	WD repeat-containing protein VIP3 [Source:UniProtKB/Swiss-Prot;Acc:Q9SZQ5]
AT2G07690.1	0.694018	0.326773	0.567568	0.658845	MCM5	DNA replication licensing factor MCM5 [Source:UniProtKB/Swiss-Prot;Acc:O80786]
AT3G11250.1	0.388494	0.326529	0.567712	0.658845	RPP0C	60S acidic ribosomal protein P0-3 [Source:UniProtKB/Swiss-Prot;Acc:P57691]
AT4G38630.1	0.465357	0.323206	0.569689	0.659548	RPN10	RPN10 [Source:UniProtKB/TrEMBL;Acc:A0A178V4I4]
AT4G04910.1	0.480209	0.321113	0.570942	0.659757	NSF	NSF [Source:UniProtKB/TrEMBL;Acc:A0A178UTB9]
AT1G78830.1	0.642935	0.315989	0.574031	0.661667		EP1-like glycoprotein 2 [Source:UniProtKB/Swiss-Prot;Acc:Q9ZVA2]
AT4G26650.1	0.671643	0.314689	0.574819	0.662237		AT4g26650/T15N24_100 [Source:UniProtKB/TrEMBL;Acc:Q8W569]
AT4G30890.1	0.636728	0.311883	0.576529	0.664038	UBP24	Ubiquitin carboxyl-terminal hydrolase 24 [Source:UniProtKB/Swiss-Prot;Acc:Q9FPS3]
AT2G18740.1	0.667773	0.310866	0.577152	0.664416		Putative small nuclear ribonucleoprotein E [Source:UniProtKB/TrEMBL;Acc:Q9ZV45]
AT4G30330.1	0.667773	0.310866	0.577152	0.664416		At4g30330 [Source:UniProtKB/TrEMBL;Acc:Q8LAK5]
AT4G24280.1	0.351789	0.309266	0.578133	0.665376	HSP70-6	Heat shock 70 kDa protein 6, chloroplastic [Source:UniProtKB/Swiss-Prot;Acc:Q9STW6]
AT4G13780.1	0.621007	0.308364	0.578688	0.665845		Methionine--tRNA ligase, cytoplasmic [Source:UniProtKB/Swiss-Prot;Acc:Q9SVN5]
AT3G02080.1	0.386622	0.306057	0.580112	0.667314	RPS19A	40S ribosomal protein S19-1 [Source:UniProtKB/Swiss-Prot;Acc:Q9SGA6]
AT4G10540.1	0.527759	0.305323	0.580567	0.667666	SBT3.8	Subtilisin-like protease SBT3.8 [Source:UniProtKB/Swiss-Prot;Acc:Q9SZY3]
AT2G25170.1	0.630515	0.305057	0.580731	0.667686	PKL	chromatin remodeling factor CHD3 (PICKLE) [Source:TAIR;Acc:AT2G25170]
AT2G38670.1	0.680164	0.302195	0.582512	0.669562	PECT1	Ethanolamine-phosphate cytidylyltransferase [Source:UniProtKB/Swiss-Prot;Acc:Q9ZVI9]
AT1G78300.1	0.377565	0.297107	0.585704	0.672718	GRF2	14-3-3-like protein GF14 omega [Source:UniProtKB/Swiss-Prot;Acc:Q01525]
AT3G25800.1	0.526892	0.292233	0.588795	0.675753	PP2AA2	Serine/threonine-protein phosphatase 2A 65 kDa regulatory subunit A beta isoform [Source:UniProtKB/Swiss-Prot;Acc:Q38950]
AT1G17220.1	0.598815	0.285404	0.593183	0.680442	FUG1	Translation initiation factor IF-2, chloroplastic [Source:UniProtKB/Swiss-Prot;Acc:Q9SHI1]
AT2G18790.1	0.603338	0.281248	0.595886	0.68337	PHYB	Phytochrome [Source:UniProtKB/TrEMBL;Acc:A0A178W0V4]
AT2G36850.1	0.662585	0.279165	0.597251	0.684761	CALS10	Callose synthase 10 [Source:UniProtKB/Swiss-Prot;Acc:Q9SJM0]
AT2G34810.1	0.590632	0.271931	0.602042	0.689673		Berberine bridge enzyme-like 16 [Source:UniProtKB/Swiss-Prot;Acc:O64745]
AT5G25754.1-AT5G25757.1	0.587877	0.269486	0.603679	0.69104	#N/A	#N/A
AT3G63490.1	0.353375	0.2686	0.604275	0.691382	RPL1	50S ribosomal protein L1, chloroplastic [Source:UniProtKB/Swiss-Prot;Acc:Q9LY66]
AT5G02610.2	0.381962	0.264842	0.606815	0.693437		Ribosomal L29 family protein [Source:UniProtKB/TrEMBL;Acc:F4KDR2]
AT5G41670.1	0.381846	0.26442	0.607101	0.693589	PGD3	6-phosphogluconate dehydrogenase, decarboxylating [Source:UniProtKB/TrEMBL;Acc:A0A178UQL8]
AT1G68680.1	0.627248	0.263426	0.607778	0.694011		At1g68680 [Source:UniProtKB/TrEMBL;Acc:Q8L9R6]
AT2G35630.1	0.62733	0.263549	0.607694	0.694011	MOR1	Protein MOR1 [Source:UniProtKB/Swiss-Prot;Acc:Q94FN2]
AT3G63410.1	0.492892	0.260768	0.609595	0.695909	VTE3	2-methyl-6-phytyl-1,4-hydroquinone methyltransferase, chloroplastic [Source:UniProtKB/Swiss-Prot;Acc:Q9LY74]
AT5G13280.1	0.62185	0.257422	0.611899	0.69801	AK1	AK1 [Source:UniProtKB/TrEMBL;Acc:A0A178UUC2]
AT1G09430.1	0.511802	0.257091	0.612128	0.698095	ACLA-3	ATP-citrate synthase alpha chain protein 3 [Source:UniProtKB/Swiss-Prot;Acc:O80526]
ATCG00800.1	0.393003	0.252326	0.615444	0.701522	RPS3	30S ribosomal protein S3, chloroplastic [Source:UniProtKB/Swiss-Prot;Acc:P56798]
AT2G21160.1	0.49089	0.249685	0.617299	0.703308		Translocon-associated protein subunit alpha [Source:UniProtKB/Swiss-Prot;Acc:P45434]
AT4G34620.1	0.489248	0.249521	0.617415	0.703308	RPS16-1	SSR16 [Source:UniProtKB/TrEMBL;Acc:A0A178UZA3]
AT2G36580.1	0.415147	0.248927	0.617834	0.703348		Pyruvate kinase [Source:UniProtKB/TrEMBL;Acc:A0A178VX82]
AT2G34160.1	0.565134	0.247814	0.61862	0.703899		Uncharacterized protein At2g34160 [Source:UniProtKB/Swiss-Prot;Acc:O22969]
AT1G53070.1	0.598245	0.24604	0.619879	0.704888		Lectin-like protein At1g53070 [Source:UniProtKB/Swiss-Prot;Acc:Q9LNN2]
AT4G14160.1	0.457726	0.24593	0.619958	0.704888		Sec23/Sec24 protein transport family protein [Source:UniProtKB/TrEMBL;Acc:F4JUM1]
AT4G28250.1	0.54371	0.241007	0.623482	0.708003	EXPB3	EXPB3 [Source:UniProtKB/TrEMBL;Acc:A0A178USU9]
AT3G11400.2	0.567589	0.239545	0.624537	0.708482	EIF3G1	Eukaryotic translation initiation factor 3 subunit G [Source:UniProtKB/TrEMBL;Acc:F4J6A1]
AT1G16460.2	0.585072	0.233563	0.628896	0.712717	STR2	Thiosulfate/3-mercaptopyruvate sulfurtransferase 2 [Source:UniProtKB/Swiss-Prot;Acc:Q24JL3]
AT5G56130.1	0.567497	0.230407	0.631224	0.715176	THO3	THO complex subunit 3 [Source:UniProtKB/Swiss-Prot;Acc:Q9FKT5]
AT4G21100.1	0.56516	0.225286	0.635043	0.718961	DDB1B	DNA damage-binding protein 1b [Source:UniProtKB/Swiss-Prot;Acc:O49552]
AT3G07630.1	0.561066	0.221892	0.637604	0.72168	ADT2	Arogenate dehydratase/prephenate dehydratase 2, chloroplastic [Source:UniProtKB/Swiss-Prot;Acc:Q9SSE7]
AT4G32285.1	0.561066	0.2207	0.638509	0.722523		Probable clathrin assembly protein At4g32285 [Source:UniProtKB/Swiss-Prot;Acc:Q8S9J8]
AT1G71820.2	0.563193	0.220098	0.638967	0.72286	SEC6	SEC6 [Source:UniProtKB/TrEMBL;Acc:F4IA34]
AT2G47640.1-AT3G62840.1	0.561066	0.21928	0.639591	0.723385	#N/A	#N/A
AT4G02840.2	0.55698	0.218529	0.640164	0.723852
AT3G53710.1	0.55698	0.216962	0.641366	0.725029	AGD6	Probable ADP-ribosylation factor GTPase-activating protein AGD6 [Source:UniProtKB/Swiss-Prot;Acc:Q9M354]
AT4G15900.1	0.538894	0.214843	0.642999	0.726512	PRL1	Protein pleiotropic regulatory locus 1 [Source:UniProtKB/Swiss-Prot;Acc:Q42384]
AT3G46040.1	0.330028	0.214614	0.643176	0.72653	RPS15AD	RPS15AD [Source:UniProtKB/TrEMBL;Acc:A0A178VIE3]
AT1G18080.1	0.336417	0.212508	0.64481	0.72776	RACK1A	RACK1A_AT [Source:UniProtKB/TrEMBL;Acc:A0A178WHX3]
AT1G68540.1	0.5403	0.212148	0.645091	0.727783	TKPR2	TKPR2 [Source:UniProtKB/TrEMBL;Acc:A0A178W2A9]
AT5G39740.1	0.300907	0.211835	0.645334	0.727875	RPL5B	RPL5B [Source:UniProtKB/TrEMBL;Acc:A0A178UJU5]
AT2G19480.1	0.408531	0.211584	0.64553	0.727914	NAP1;2	Nucleosome assembly protein 1;2 [Source:UniProtKB/Swiss-Prot;Acc:Q9ZUP3]
AT3G58140.1	0.555286	0.207434	0.648788	0.73104		Phenylalanine--tRNA ligase, chloroplastic/mitochondrial [Source:UniProtKB/Swiss-Prot;Acc:Q94K73]
AT3G06810.1	0.449802	0.204824	0.650856	0.733188	IBR3	Probable acyl-CoA dehydrogenase IBR3 [Source:UniProtKB/Swiss-Prot;Acc:Q8RWZ3]
AT1G29880.1	0.377117	0.199712	0.654955	0.737606		Glycine--tRNA ligase, mitochondrial 1 [Source:UniProtKB/Swiss-Prot;Acc:O23627]
AT2G40600.1	0.548702	0.199526	0.655105	0.737606		Appr-1-p processing enzyme family protein [Source:UniProtKB/TrEMBL;Acc:Q8H114]
AT4G31180.1	0.420113	0.199125	0.655429	0.737787	IBI1	Aspartate--tRNA ligase 2, cytoplasmic [Source:UniProtKB/Swiss-Prot;Acc:Q9M084]
AT1G02780.1	0.277952	0.195069	0.658733	0.741136	RPL19A	60S ribosomal protein L19-1 [Source:UniProtKB/Swiss-Prot;Acc:Q9SRX2]
AT2G25110.1	0.535031	0.193944	0.659656	0.74199	SDF2	Stromal cell-derived factor 2-like protein [Source:UniProtKB/Swiss-Prot;Acc:Q93ZE8]
AT5G20630.1	0.529913	0.1902	0.662751	0.744915	GER3	Germin-like protein subfamily 3 member 3 [Source:UniProtKB/Swiss-Prot;Acc:P94072]
AT5G16960.1	0.425819	0.188694	0.664007	0.745955		Quinone oxidoreductase-like protein [Source:UniProtKB/TrEMBL;Acc:Q9LFK5]
AT3G11200.1	0.515167	0.187934	0.664643	0.746483	AL2	PHD finger protein ALFIN-LIKE 2 [Source:UniProtKB/Swiss-Prot;Acc:Q9SRM4]
AT3G13670.1	0.497568	0.177553	0.673486	0.755103		Casein kinase-like protein [Source:UniProtKB/TrEMBL;Acc:Q9LID3]
AT1G19870.1	0.499774	0.176414	0.674475	0.755833	IQD32	Protein IQ-DOMAIN 32 [Source:UniProtKB/Swiss-Prot;Acc:Q9FXI5]
AT1G06760.1	0.476866	0.175964	0.674866	0.755999		Histone H1.1 [Source:UniProtKB/Swiss-Prot;Acc:P26568]
AT2G36250.1	0.418383	0.17437	0.676258	0.756848	FTSZ2-1	Cell division protein FtsZ homolog 2-1, chloroplastic [Source:UniProtKB/Swiss-Prot;Acc:O82533]
AT2G44120.2	0.282573	0.174213	0.676396	0.756848		Ribosomal protein L30/L7 family protein [Source:UniProtKB/TrEMBL;Acc:F4IT48]
AT3G12390.1	0.423595	0.174446	0.676192	0.756848		Nascent polypeptide-associated complex subunit alpha-like protein 1 [Source:UniProtKB/Swiss-Prot;Acc:Q9LHG9]
AT3G29360.1	0.307079	0.170872	0.67934	0.757338	UGD2	UDP-glucose 6-dehydrogenase 2 [Source:UniProtKB/Swiss-Prot;Acc:Q9LIA8]
AT3G48870.1	0.248501	0.169768	0.68032	0.758243	CLPC2	Chaperone protein ClpC2, chloroplastic [Source:UniProtKB/Swiss-Prot;Acc:Q9SXJ7]
AT1G80660.1	0.314177	0.168931	0.681065	0.758699	AHA9	ATPase 9, plasma membrane-type [Source:UniProtKB/Swiss-Prot;Acc:Q42556]
AT2G17360.1	0.230899	0.167781	0.682093	0.759658	RPS4A	40S ribosomal protein S4-1 [Source:UniProtKB/Swiss-Prot;Acc:Q93VH9]
AT4G32840.1	0.500905	0.166947	0.682841	0.760302	PFK6	ATP-dependent 6-phosphofructokinase [Source:UniProtKB/TrEMBL;Acc:A0A178V315]
AT3G52580.1	0.244702	0.1667	0.683063	0.760362	RPS14C	40S ribosomal protein S14-3 [Source:UniProtKB/Swiss-Prot;Acc:P42036]
AT3G56910.1	0.500587	0.166266	0.683454	0.76061	PSRP5	50S ribosomal protein 5, chloroplastic [Source:UniProtKB/Swiss-Prot;Acc:Q9LER7]
AT3G51050.1	0.495606	0.162556	0.686816	0.763975		FG-GAP repeat-containing protein [Source:UniProtKB/TrEMBL;Acc:F4J381]
AT5G65010.2	0.496522	0.159274	0.689827	0.766757	ASN2	asparagine synthetase 2 [Source:TAIR;Acc:AT5G65010]
AT3G44310.1	0.313413	0.158059	0.690952	0.767819	NIT1	NITI [Source:UniProtKB/TrEMBL;Acc:A0A384KJ08]
AT3G14600.1	0.286025	0.156104	0.692771	0.769025	RPL18AC	60S ribosomal protein L18a-3 [Source:UniProtKB/Swiss-Prot;Acc:Q9LUD4]
AT1G65260.1	0.487551	0.153892	0.694845	0.77095	VIPP1	Membrane-associated protein VIPP1, chloroplastic [Source:UniProtKB/Swiss-Prot;Acc:O80796]
AT3G23660.2	0.466447	0.153032	0.695656	0.771338		Sec23/Sec24 protein transport family protein [Source:UniProtKB/TrEMBL;Acc:F4J462]
AT5G47880.1	0.483113	0.151304	0.697294	0.772964	ERF1-1	ERF1-1 [Source:UniProtKB/TrEMBL;Acc:A0A178UFY7]
AT2G42500.1	0.375072	0.148977	0.699516	0.775237	PP2A3	Serine/threonine-protein phosphatase PP2A-3 catalytic subunit [Source:UniProtKB/Swiss-Prot;Acc:Q07100]
AT3G13580.3	0.302148	0.147954	0.700499	0.775946	RPL7D	Ribosomal protein L30/L7 family protein [Source:UniProtKB/TrEMBL;Acc:A0A178VHA2]
AT3G01010.1	0.388254	0.147051	0.701371	0.77672		Putative UDP-glucose 6-dehydrogenase [Source:UniProtKB/TrEMBL;Acc:Q9MAB5]
AT1G01510.1	0.449546	0.146211	0.702185	0.777431	AN	C-terminal binding protein AN [Source:UniProtKB/Swiss-Prot;Acc:O23702]
AT1G74470.1	0.251321	0.144324	0.704021	0.779082	CHLP	Geranylgeranyl diphosphate reductase, chloroplastic [Source:UniProtKB/Swiss-Prot;Acc:Q9CA67]
AT5G23540.1	0.409219	0.142197	0.706108	0.780914	RPN11	26S proteasome non-ATPase regulatory subunit 14 homolog [Source:UniProtKB/Swiss-Prot;Acc:Q9LT08]
ATCG00065.1-ATCG01230.1-ATCG00905.1	0.381038	0.142163	0.706141	0.780914	#N/A	#N/A
AT1G60200.1	0.452739	0.141833	0.706467	0.781023		Splicing factor PWI domain-containing protein / RNA recognition motif (RRM)-containing protein [Source:UniProtKB/TrEMBL;Acc:Q8VY15]
AT1G61790.1	0.45524	0.140289	0.707995	0.782509	OST3B	Probable dolichyl-diphosphooligosaccharide--protein glycosyltransferase subunit 3B [Source:UniProtKB/Swiss-Prot;Acc:Q9SYB5]
AT4G34980.1	0.247393	0.140126	0.708157	0.782509	SBT1.6	Subtilisin-like protease SBT1.6 [Source:UniProtKB/Swiss-Prot;Acc:O49607]
AT2G20450.1	0.37773	0.139883	0.708399	0.782584	RPL14A	60S ribosomal protein L14-1 [Source:UniProtKB/Swiss-Prot;Acc:Q9SIM4]
AT1G26910.1	0.244567	0.137798	0.710481	0.784693	RPL10B	60S ribosomal protein L10-2 [Source:UniProtKB/Swiss-Prot;Acc:Q08770]
AT1G67430.1	0.272767	0.135624	0.712672	0.786535	RPL17B	60S ribosomal protein L17-2 [Source:UniProtKB/Swiss-Prot;Acc:P51413]
AT5G23740.1	0.25021	0.135013	0.713291	0.787025	RPS11C	RPS11-BETA [Source:UniProtKB/TrEMBL;Acc:A0A178UPD3]
AT5G35360.3	0.265134	0.133204	0.715134	0.788481	CAC2	Acetyl Co-enzyme a carboxylase biotin carboxylase subunit [Source:UniProtKB/TrEMBL;Acc:F4JYE0]
AT2G32060.1	0.279698	0.129309	0.719151	0.791597	RPS12C	40S ribosomal protein S12 [Source:UniProtKB/TrEMBL;Acc:A0A178VU31]
AT5G50920.1	0.204035	0.128401	0.720097	0.792212	CLPC1	Chaperone protein ClpC1, chloroplastic [Source:UniProtKB/Swiss-Prot;Acc:Q9FI56]
AT3G05590.1	0.236224	0.123106	0.725692	0.797589	RPL18B	RPL18 [Source:UniProtKB/TrEMBL;Acc:A0A178V8M9]
AT2G44730.1	0.407252	0.119767	0.729289	0.801348		Alcohol dehydrogenase transcription factor Myb/SANT-like family protein [Source:UniProtKB/TrEMBL;Acc:O80512]
AT4G23400.1	0.410261	0.119176	0.729931	0.801858	PIP1-5	PIP1D [Source:UniProtKB/TrEMBL;Acc:A0A178V129]
AT5G39730.1	0.198802	0.110607	0.739456	0.810941	AIG2LB	AIG2-like protein B [Source:UniProtKB/Swiss-Prot;Acc:Q9FIX1]
AT5G51120.2	0.408285	0.106202	0.744512	0.816089	PABN1	Polyadenylate-binding protein 1 [Source:UniProtKB/TrEMBL;Acc:F4KBV3]
AT1G51690.3	0.405297	0.104612	0.746365	0.817218	ATB ALPHA	protein phosphatase 2A 55 kDa regulatory subunit B alpha isoform [Source:TAIR;Acc:AT1G51690]
AT5G13510.1	0.36788	0.104542	0.746446	0.817218	RPL10	50S ribosomal protein L10, chloroplastic [Source:UniProtKB/Swiss-Prot;Acc:Q9FY50]
AT5G02530.1	0.364939	0.104112	0.746951	0.817495	ALY2	THO complex subunit 4B [Source:UniProtKB/Swiss-Prot;Acc:Q8L719]
AT2G36880.1	0.201763	0.103681	0.747457	0.817729	METK3	S-adenosylmethionine synthase [Source:UniProtKB/TrEMBL;Acc:A0A178VXF8]
AT1G69410.1	0.399055	0.103523	0.747643	0.817735	ELF5A-3	Eukaryotic translation initiation factor 5A-3 [Source:UniProtKB/Swiss-Prot;Acc:Q9C505]
AT4G34670.1	0.182933	0.10138	0.750181	0.820312	RPS3AB	40S ribosomal protein S3a [Source:UniProtKB/TrEMBL;Acc:A0A178UZT1]
AT5G57290.1	0.340817	0.100121	0.751686	0.821162	RPP3B	60S acidic ribosomal protein P3-2 [Source:UniProtKB/Swiss-Prot;Acc:Q9LVC9]
AT1G24180.1	0.302335	0.0933411	0.759973	0.829011	IAR4	Pyruvate dehydrogenase E1 component subunit alpha-2, mitochondrial [Source:UniProtKB/Swiss-Prot;Acc:Q8H1Y0]
AT4G37910.1	0.194118	0.0907961	0.763169	0.832095	HSP70-9	Heat shock 70 kDa protein 9, mitochondrial [Source:UniProtKB/Swiss-Prot;Acc:Q8GUM2]
AT5G25230.1	0.284438	0.0900736	0.764085	0.832893	GFL	109 kDa U5 small nuclear ribonucleoprotein component GFL [Source:UniProtKB/Swiss-Prot;Acc:F4JWP9]
AT3G53460.4	0.207684	0.0897731	0.764467	0.833108	CP29	Chloroplast RNA-binding protein 29 [Source:UniProtKB/TrEMBL;Acc:F4JAF3]
AT3G63400.1	0.333404	0.0875493	0.767317	0.835811	CYP63	Peptidyl-prolyl cis-trans isomerase CYP63 [Source:UniProtKB/Swiss-Prot;Acc:Q9LY75]
AT1G04480.1-AT2G33370.1-AT3G04400.1	0.188785	0.0862758	0.768967	0.837204	#N/A	#N/A
AT1G62640.1	0.34312	0.0858836	0.769478	0.837559	KAS III	3-oxoacyl-[acyl-carrier-protein] synthase III, chloroplastic [Source:UniProtKB/Swiss-Prot;Acc:P49243]
AT4G16155.1	0.280387	0.0857395	0.769666	0.837561	LPD2	Dihydrolipoyl dehydrogenase 2, chloroplastic [Source:UniProtKB/Swiss-Prot;Acc:F4JLP5]
AT4G34430.4	0.350802	0.0827632	0.773588	0.841424	CHB3	DNA-binding family protein [Source:TAIR;Acc:AT4G34430]
AT3G06510.2	0.337193	0.0825864	0.773824	0.841477	SFR2	Glycosyl hydrolase superfamily protein [Source:TAIR;Acc:AT3G06510]
AT5G10450.4	0.21366	0.0800769	0.777194	0.844939	GRF6	G-box regulating factor 6 [Source:TAIR;Acc:AT5G10450]
AT1G18540.1	0.174999	0.0790656	0.778569	0.84623	RPL6A	60S ribosomal protein L6-1 [Source:UniProtKB/Swiss-Prot;Acc:Q9FZ76]
AT5G57490.1	0.334234	0.0779189	0.780139	0.847732	VDAC4	Mitochondrial outer membrane protein porin 4 [Source:UniProtKB/Swiss-Prot;Acc:Q9FKM2]
AT1G02813.1	0.330453	0.0777585	0.780359	0.847768		Protein of unknown function, DUF538 [Source:TAIR;Acc:AT1G02813]
AT5G26210.1	0.327392	0.0763837	0.78226	0.84922	AL4	AL4 [Source:UniProtKB/TrEMBL;Acc:A0A178U9E8]
AT5G03690.1	0.229146	0.0761488	0.782587	0.84937	FBA4	Fructose-bisphosphate aldolase 4, cytosolic [Source:UniProtKB/Swiss-Prot;Acc:F4KGQ0]
AT1G02205.3	0.332132	0.0733125	0.786574	0.853288	CER1	Fatty acid hydroxylase superfamily [Source:TAIR;Acc:AT1G02205]
AT3G60770.1	0.171701	0.0727859	0.787324	0.853896	RPS13A	40S ribosomal protein S13-1 [Source:UniProtKB/Swiss-Prot;Acc:P59223]
AT1G12000.1	0.219425	0.0720895	0.788319	0.854702	PFP-BETA1	Pyrophosphate--fructose 6-phosphate 1-phosphotransferase subunit beta 1 [Source:UniProtKB/Swiss-Prot;Acc:Q8W4M5]
AT3G25050.1	0.309639	0.0720014	0.788446	0.854702	XTH3	Xyloglucan endotransglucosylase/hydrolase protein 3 [Source:UniProtKB/Swiss-Prot;Acc:Q9LJR7]
AT1G27400.1	0.198964	0.0674521	0.795084	0.860375	RPL17A	60S ribosomal protein L17-1 [Source:UniProtKB/Swiss-Prot;Acc:Q93VI3]
AT4G38600.1	0.300422	0.0673716	0.795204	0.860375	UPL3	E3 ubiquitin-protein ligase UPL3 [Source:UniProtKB/Swiss-Prot;Acc:Q6WWW4]
AT5G19690.1	0.323665	0.0674052	0.795154	0.860375	STT3A	Dolichyl-diphosphooligosaccharide--protein glycosyltransferase subunit STT3A [Source:UniProtKB/Swiss-Prot;Acc:Q93ZY3]
AT1G11750.2	0.323138	0.0668362	0.796001	0.861031	CLPP6	ATP-dependent Clp protease proteolytic subunit [Source:UniProtKB/TrEMBL;Acc:F4IAG5]
AT3G01340.1	0.327199	0.066124	0.797067	0.861978	SEC13A	Protein transport protein SEC13 homolog A [Source:UniProtKB/Swiss-Prot;Acc:Q9SRI1]
AT3G55170.1	0.195497	0.064797	0.79907	0.863615	RPL35C	60S ribosomal protein L35-3 [Source:UniProtKB/Swiss-Prot;Acc:Q9M3D2]
AT5G15490.1	0.187225	0.0647408	0.799155	0.863615	UGD3	UDP-glucose 6-dehydrogenase [Source:UniProtKB/TrEMBL;Acc:A0A178UJW9]
AT1G48480.1	0.288091	0.063957	0.800348	0.864698	RKL1	Probable inactive receptor kinase At1g48480 [Source:UniProtKB/Swiss-Prot;Acc:Q9LP77]
AT1G23230.1	0.305215	0.0632936	0.801365	0.865589	MED23	Mediator of RNA polymerase II transcription subunit 23 [Source:UniProtKB/Swiss-Prot;Acc:F4I4P3]
AT1G06220.2	0.236087	0.0625666	0.802485	0.866453	CLO	110 kDa U5 small nuclear ribonucleoprotein component CLO [Source:UniProtKB/Swiss-Prot;Acc:Q9LNC5]
AT3G27430.2	0.317979	0.0624017	0.80274	0.866453	PBB1	Proteasome subunit beta type [Source:UniProtKB/TrEMBL;Acc:A0A178VCF7]
AT5G40580.1	0.317979	0.0624017	0.80274	0.866453	PBB2	Proteasome subunit beta type-7-B [Source:UniProtKB/Swiss-Prot;Acc:Q7DLS1]
AT4G19710.2	0.316947	0.0615966	0.803991	0.867595	AKHSDH2	Bifunctional aspartokinase/homoserine dehydrogenase 2, chloroplastic [Source:UniProtKB/Swiss-Prot;Acc:O81852]
AT2G36160.1	0.146904	0.0612797	0.804486	0.867714	RPS14A	40S ribosomal protein S14-1 [Source:UniProtKB/Swiss-Prot;Acc:Q9SIH0]
AT1G66580.1	0.163571	0.0597955	0.80682	0.86981	RPL10C	60S ribosomal protein L10-3 [Source:UniProtKB/Swiss-Prot;Acc:Q93W22]
AT3G60830.1	0.270679	0.0597076	0.80696	0.86981	ARP7	Actin-related protein 7 [Source:UniProtKB/Swiss-Prot;Acc:Q8L4Y5]
AT4G00100.1	0.152255	0.0596779	0.807007	0.86981	RPS13B	40S ribosomal protein S13-2 [Source:UniProtKB/Swiss-Prot;Acc:P59224]
AT2G34480.1	0.144571	0.0561878	0.812627	0.872203		Ribosomal protein L18ae/LX family protein [Source:TAIR;Acc:AT2G34480]
AT5G03280.1	0.312146	0.0568787	0.8115	0.872203	EIN2	Ethylene-insensitive protein 2 [Source:UniProtKB/Swiss-Prot;Acc:Q9S814]
AT5G03940.1	0.268078	0.0560241	0.812895	0.872203	FFC	SRP54CP [Source:UniProtKB/TrEMBL;Acc:A0A178UD49]
AT3G22230.1	0.229938	0.055548	0.813677	0.872418	RPL27B	60S ribosomal protein L27-2 [Source:UniProtKB/Swiss-Prot;Acc:Q8LCL3]
AT1G53500.1	0.190372	0.0551511	0.814332	0.872436	RHM2	RHM2 [Source:UniProtKB/TrEMBL;Acc:A0A178W591]
AT1G62390.1	0.284202	0.0554171	0.813893	0.872436	Phox2	Protein CLMP1 [Source:UniProtKB/Swiss-Prot;Acc:O48802]
AT4G05420.1	0.298667	0.0541456	0.816001	0.87263	DDB1A	DDB1A [Source:UniProtKB/TrEMBL;Acc:A0A178UYD4]
AT1G30380.1	0.295206	0.0527795	0.818296	0.874397	PSAK	Photosystem I reaction center subunit psaK, chloroplastic [Source:UniProtKB/Swiss-Prot;Acc:Q9SUI5]
AT5G11170.1	0.237079	0.0527977	0.818265	0.874397	RH15	DEAD-box ATP-dependent RNA helicase 56 [Source:UniProtKB/Swiss-Prot;Acc:Q9LFN6]
AT5G53330.1	0.263011	0.0527017	0.818428	0.874397		Proline-rich cell wall protein-like [Source:UniProtKB/TrEMBL;Acc:Q8LG11]
AT5G43780.1	0.295239	0.0525804	0.818633	0.87441	APS4	ATP sulfurylase 4, chloroplastic [Source:UniProtKB/Swiss-Prot;Acc:Q9S7D8]
AT3G45030.1-AT5G62300.1	0.141581	0.0519493	0.819706	0.87455	#N/A	#N/A
AT4G36020.1	0.291698	0.0517501	0.820046	0.87455	CSP1	Cold shock protein 1 [Source:UniProtKB/Swiss-Prot;Acc:O65639]
AT5G14060.1	0.295381	0.0517065	0.820121	0.87455	AK2	Aspartokinase [Source:UniProtKB/TrEMBL;Acc:A0A178UPF4]
AT5G27850.1	0.152568	0.052146	0.819371	0.87455	RPL18C	60S ribosomal protein L18-3 [Source:UniProtKB/Swiss-Prot;Acc:Q940B0]
AT3G11510.1	0.131621	0.0506317	0.821969	0.876314	RPS14B	At3g11510 [Source:UniProtKB/TrEMBL;Acc:Q1H555]
AT4G16720.1	0.14615	0.0481803	0.826261	0.880267	RPL15A	Ribosomal protein L15 [Source:UniProtKB/TrEMBL;Acc:A0A178V5T1]
AT4G17390.1	0.14615	0.0481803	0.826261	0.880267	RPL15B	60S ribosomal protein L15-2 [Source:UniProtKB/Swiss-Prot;Acc:Q8VYF1]
AT3G62830.1	0.233974	0.0448342	0.83231	0.886083	UXS2	UDP-glucuronic acid decarboxylase 2 [Source:UniProtKB/Swiss-Prot;Acc:Q9LZI2]
AT1G16610.3	0.237353	0.0433297	0.835106	0.888641	SR45	arginine/serine-rich 45 [Source:TAIR;Acc:AT1G16610]
AT1G70830.1	0.221768	0.0416639	0.838262	0.891369	MLP28	MLP-like protein 28 [Source:UniProtKB/Swiss-Prot;Acc:Q9SSK9]
AT1G13980.1	0.459498	0.159645	0.843618	0.893696	GN	ARF guanine-nucleotide exchange factor GNOM [Source:UniProtKB/Swiss-Prot;Acc:Q42510]
AT1G50430.1	0.464532	0.167499	0.843618	0.893696	DWF5	7-dehydrocholesterol reductase [Source:UniProtKB/Swiss-Prot;Acc:Q9LDU6]
AT1G62430.1	0.484164	0.165227	0.843618	0.893696	CDS1	Phosphatidate cytidylyltransferase 1 [Source:UniProtKB/Swiss-Prot;Acc:O04928]
AT1G70940.1	0.464532	0.166699	0.843618	0.893696	PIN3	Auxin efflux carrier component 3 [Source:UniProtKB/Swiss-Prot;Acc:Q9S7Z8]
AT2G16640.1	0.464532	0.166173	0.843618	0.893696	TOC132	Translocase of chloroplast 132, chloroplastic [Source:UniProtKB/Swiss-Prot;Acc:Q9SLF3]
AT2G17800.1	0.471915	0.169805	0.843618	0.893696	ARAC1	ROP3 [Source:UniProtKB/TrEMBL;Acc:A0A178VRA4]
AT2G34970.1	0.464532	0.167499	0.843618	0.893696		At2g34970 [Source:UniProtKB/TrEMBL;Acc:O64760]
AT2G38020.1	0.484164	0.162609	0.843618	0.893696	VCL1	Protein VACUOLELESS1 [Source:UniProtKB/Swiss-Prot;Acc:Q93VQ0]
AT2G42210.2	0.469576	0.168621	0.843618	0.893696	ATOEP16-3	Mitochondrial import inner membrane translocase subunit Tim17/Tim22/Tim23 family protein [Source:TAIR;Acc:AT2G42210]
AT3G02230.1	0.156304	0.039087	0.843277	0.893696	RGP1	RGP1 [Source:UniProtKB/TrEMBL;Acc:A0A178VK37]
AT3G13224.2	0.464532	0.166969	0.843618	0.893696		RNA-binding (RRM/RBD/RNP motifs) family protein [Source:UniProtKB/TrEMBL;Acc:Q9LHL2]
AT3G17850.1	0.464532	0.16803	0.843618	0.893696	IREH1	Probable serine/threonine protein kinase IREH1 [Source:UniProtKB/Swiss-Prot;Acc:F4J6F6]
AT3G18165.1	0.464532	0.164126	0.843618	0.893696	MOS4	Pre-mRNA-splicing factor SPF27 homolog [Source:UniProtKB/Swiss-Prot;Acc:Q949S9]
AT5G16300.1	0.459498	0.164223	0.843618	0.893696		Low density lipoprotein B-like protein [Source:UniProtKB/TrEMBL;Acc:Q9FFF3]
AT5G65730.1	0.464532	0.161336	0.843618	0.893696	XTH6	Xyloglucan endotransglucosylase/hydrolase [Source:UniProtKB/TrEMBL;Acc:Q0WUU2]
AT5G66200.1	0.459498	0.162912	0.843618	0.893696	ARO2	Armadillo repeat only 2 [Source:UniProtKB/TrEMBL;Acc:Q9FKW5]
AT3G25520.1	0.125554	0.0382191	0.845004	0.894746	ATL5	RPL5A [Source:UniProtKB/TrEMBL;Acc:A0A178V891]
AT5G64200.1	0.218659	0.0382232	0.844996	0.894746	SC35	Serine/arginine-rich splicing factor SC35 [Source:UniProtKB/Swiss-Prot;Acc:Q9FMG4]
AT2G24060.1	0.221992	0.0381123	0.845218	0.894762	IF3-2	Translation initiation factor IF3-2, chloroplastic [Source:UniProtKB/Swiss-Prot;Acc:O82234]
AT4G17530.1	0.190296	0.0378978	0.845649	0.894799	RABD2C	RAB1C [Source:UniProtKB/TrEMBL;Acc:A0A178USY3]
AT2G20530.1	0.223223	0.0370876	0.847287	0.896112	PHB6	Prohibitin-6, mitochondrial [Source:UniProtKB/Swiss-Prot;Acc:Q9SIL6]
AT5G12950.1	0.197556	0.0359672	0.849584	0.8977		Proline-tRNA ligase (DUF1680) [Source:UniProtKB/TrEMBL;Acc:Q9LXU4]
AT4G11820.2	0.161649	0.034595	0.852448	0.900094	HMGS	Hydroxymethylglutaryl-CoA synthase [Source:UniProtKB/Swiss-Prot;Acc:P54873]
AT5G09900.3	0.226995	0.0342581	0.85316	0.900635	EMB2107	26S proteasome regulatory subunit, putative (RPN5) [Source:UniProtKB/TrEMBL;Acc:B3H6B0]
AT2G37220.1	0.112217	0.0341316	0.853428	0.900708	CP29B	RNA-binding protein CP29B, chloroplastic [Source:UniProtKB/Swiss-Prot;Acc:Q9ZUU4]
AT1G63160.1	0.202361	0.0340325	0.853638	0.900719	RFC2	Replication factor C subunit 2 [Source:UniProtKB/Swiss-Prot;Acc:Q9CAM7]
AT3G27830.1	0.138074	0.0338761	0.853971	0.90086	RPL12A	RPL12-A [Source:UniProtKB/TrEMBL;Acc:A0A178VJ19]
AT3G12490.2	0.229298	0.0336014	0.854558	0.901268	CYS6	Cysteine proteinase inhibitor 6 [Source:UniProtKB/Swiss-Prot;Acc:Q8H0X6]
AT5G64760.1	0.223541	0.0331888	0.855444	0.901781	RPN5B	26S proteasome non-ATPase regulatory subunit 12 homolog B [Source:UniProtKB/Swiss-Prot;Acc:Q8VWK0]
AT5G25610.1	0.197702	0.0325153	0.856902	0.902484	RD22	BURP domain protein RD22 [Source:UniProtKB/Swiss-Prot;Acc:Q08298]
AT3G55220.1-AT3G55200.1	0.202579	0.0315948	0.85892	0.90418	#N/A	#N/A
AT2G18020.1	0.0970399	0.0309857	0.860273	0.905375	RPL8A	EMB2296 [Source:UniProtKB/TrEMBL;Acc:A0A178VSS0]
AT5G02960.1	0.167671	0.0308136	0.860658	0.905375	RPS23B	40S ribosomal protein S23-2 [Source:UniProtKB/Swiss-Prot;Acc:P49201]
AT4G28470.1	0.161527	0.0300037	0.862482	0.907083	RPN1B	26S proteasome non-ATPase regulatory subunit 2 homolog B [Source:UniProtKB/Swiss-Prot;Acc:Q6XJG8]
AT1G33120.1-AT1G33140.1	0.100266	0.0294776	0.863682	0.908133	#N/A	#N/A
AT5G60210.1	0.217969	0.0266059	0.87043	0.912678	RIP5	ROP interactive partner 5 [Source:TAIR;Acc:AT5G60210]
AT5G64260.1	0.183552	0.0263085	0.87115	0.913009	EXL2	Protein EXORDIUM-like 2 [Source:UniProtKB/Swiss-Prot;Acc:Q9FE06]
AT3G12800.1	0.158852	0.0250251	0.874305	0.915466	SDRB	Uncharacterized protein At3g12790 [Source:UniProtKB/TrEMBL;Acc:Q0WMN4]
AT5G65430.3	0.139095	0.0246283	0.875297	0.916292	GRF8	General regulatory factor 8 [Source:UniProtKB/TrEMBL;Acc:F4KHY7]
AT5G64040.2	0.183173	0.0240158	0.876845	0.9177	PSAN	Photosystem I reaction center subunit PSI-N, chloroplast, putative / PSI-N, putative (PSAN) [Source:UniProtKB/TrEMBL;Acc:F4KC80]
AT5G47200.1	0.155067	0.0239309	0.877061	0.917713	RABD2B	Ras-related protein RABD2b [Source:UniProtKB/Swiss-Prot;Acc:Q9FPJ4]
AT4G24510.1	0.154937	0.023747	0.877531	0.917992	CER2	VC2 [Source:UniProtKB/TrEMBL;Acc:A0A178V1H6]
AT5G39320.1	0.127096	0.0234239	0.87836	0.918434	UGD4	UDP-glucose 6-dehydrogenase 4 [Source:UniProtKB/Swiss-Prot;Acc:Q9FM01]
AT2G38040.1	0.111485	0.023232	0.878856	0.918739	CAC3	Acetyl-coenzyme A carboxylase carboxyl transferase subunit alpha, chloroplastic [Source:UniProtKB/Swiss-Prot;Acc:Q9LD43]
AT1G01620.1	0.0841362	0.0200092	0.887512	0.92067	PIP1-3	TMP-B [Source:UniProtKB/TrEMBL;Acc:A0A178WIA6]
AT1G13730.1	0.336123	0.0886191	0.889063	0.92067		At1g13730 [Source:UniProtKB/TrEMBL;Acc:Q9LMX6]
AT1G17260.1	0.115342	0.0200315	0.88745	0.92067	AHA10	Plasma membrane ATPase [Source:UniProtKB/TrEMBL;Acc:A0A178W776]
AT1G20340.1	0.16307	0.021505	0.883412	0.92067	DRT112	Plastocyanin major isoform, chloroplastic [Source:UniProtKB/Swiss-Prot;Acc:P42699]
AT1G29790.1	0.312009	0.093844	0.889063	0.92067		At1g29790 [Source:UniProtKB/TrEMBL;Acc:Q8RWB7]
AT1G54140.1	0.336123	0.0886191	0.889063	0.92067	TAF9	TAFII21 [Source:UniProtKB/TrEMBL;Acc:A0A178W640]
AT2G04280.1	0.318691	0.0972474	0.889063	0.92067		At2g04280 [Source:UniProtKB/TrEMBL;Acc:Q9SI07]
AT2G04390.1	0.107008	0.0195387	0.888834	0.92067	RPS17A	40S ribosomal protein S17-1 [Source:UniProtKB/Swiss-Prot;Acc:P49205]
AT2G04530.1	0.318691	0.0972474	0.889063	0.92067	TRZ2	tRNase Z TRZ2, chloroplastic [Source:UniProtKB/Swiss-Prot;Acc:Q8L633]
AT2G26340.2	0.318691	0.0962343	0.889063	0.92067		unknown protein; FUNCTIONS IN: molecular_function unknown; INVOLVED IN: biological_process unknown; LOCATED IN: chloroplast thylakoid membrane, chloroplast thylakoid lumen, chloroplast; EXPRESSED IN: 22 plant structures; EXPRESSED DURING: 13 growth /.../; Ha. [Source:TAIR;Acc:AT2G26340]
AT2G32810.1	0.318691	0.096221	0.889063	0.92067	BGAL9	Beta-galactosidase 9 [Source:UniProtKB/Swiss-Prot;Acc:Q9SCV3]
AT2G36070.1	0.318691	0.0939	0.889063	0.92067	TIM44-2	Mitochondrial import inner membrane translocase subunit TIM44-2 [Source:UniProtKB/Swiss-Prot;Acc:Q5XF06]
AT2G38280.1	0.321111	0.0950857	0.889063	0.92067	AMPD	FAC1 [Source:UniProtKB/TrEMBL;Acc:A0A178VY66]
AT2G45960.3	0.0875076	0.0210542	0.884632	0.92067	PIP1B	Plasma membrane intrinsic protein 1B [Source:UniProtKB/TrEMBL;Acc:A8MRW1]
AT3G02110.1	0.318691	0.0972474	0.889063	0.92067	SCPL25	Serine carboxypeptidase-like 25 [Source:UniProtKB/Swiss-Prot;Acc:Q8L9Y0]
AT3G14010.1	0.318691	0.0972474	0.889063	0.92067	CID4	CTC-interacting domain 4 [Source:UniProtKB/TrEMBL;Acc:A0A1I9LLC0]
AT3G14890.1	0.312009	0.0897616	0.889063	0.92067	ZDP	Polynucleotide 3'-phosphatase ZDP [Source:UniProtKB/Swiss-Prot;Acc:Q84JE8]
AT3G16050.1	0.312009	0.0899886	0.889063	0.92067	PDX12	Pyridoxal 5'-phosphate synthase-like subunit PDX1.2 [Source:UniProtKB/Swiss-Prot;Acc:Q9ZNR6]
AT3G18680.1	0.312009	0.0899886	0.889063	0.92067		Amino acid kinase family protein [Source:UniProtKB/TrEMBL;Acc:A0A1I9LRT3]
AT3G22320.1	0.318691	0.0972474	0.889063	0.92067	NRPB5A	DNA-directed RNA polymerases II and IV subunit 5A [Source:UniProtKB/Swiss-Prot;Acc:O81098]
AT3G28720.1	0.318691	0.096221	0.889063	0.92067		Transmembrane protein [Source:UniProtKB/TrEMBL;Acc:A0A1I9LQC2]
AT3G42640.1	0.112316	0.0217772	0.882682	0.92067	AHA8	ATPase 8, plasma membrane-type [Source:UniProtKB/Swiss-Prot;Acc:Q9M2A0]
AT3G49220.1	0.318691	0.0936631	0.889063	0.92067		Pectinesterase [Source:UniProtKB/TrEMBL;Acc:A0A1I9LRM8]
AT3G62940.2	0.318691	0.0972474	0.889063	0.92067		Cysteine proteinases superfamily protein [Source:UniProtKB/TrEMBL;Acc:Q9LYC7]
AT4G13350.1	0.318691	0.0972474	0.889063	0.92067	NIG	NIG [Source:UniProtKB/TrEMBL;Acc:A0A178V2M7]
AT4G22360.1	0.327793	0.0991315	0.889063	0.92067		SWIB complex BAF60b domain-containing protein [Source:UniProtKB/TrEMBL;Acc:Q93YR5]
AT4G25515.1	0.318691	0.0979241	0.889063	0.92067	SLK3	Probable transcriptional regulator SLK3 [Source:UniProtKB/Swiss-Prot;Acc:F4JT98]
AT4G32410.1	0.318691	0.0962343	0.889063	0.92067	CESA1	Cellulose synthase A catalytic subunit 1 [UDP-forming] [Source:UniProtKB/Swiss-Prot;Acc:O48946]
AT4G33220.1	0.318691	0.0936631	0.889063	0.92067	PME44	Probable pectinesterase/pectinesterase inhibitor 44 [Source:UniProtKB/Swiss-Prot;Acc:Q9SMY7]
AT4G33360.1	0.312009	0.0899886	0.889063	0.92067	FLDH	NAD(P)-binding Rossmann-fold superfamily protein [Source:UniProtKB/TrEMBL;Acc:Q9SZB3]
AT5G23880.1	0.318691	0.0936631	0.889063	0.92067	CPSF100	Cleavage and polyadenylation specificity factor subunit 2 [Source:UniProtKB/Swiss-Prot;Acc:Q9LKF9]
AT5G27450.1	0.318691	0.0979241	0.889063	0.92067	MVK	Mevalonate kinase [Source:UniProtKB/TrEMBL;Acc:A0A178UNV0]
AT5G40200.1	0.318691	0.0936631	0.889063	0.92067	DEGP9	Protease Do-like 9 [Source:UniProtKB/Swiss-Prot;Acc:Q9FL12]
AT5G47870.1	0.318691	0.0936631	0.889063	0.92067	RAD52-2	DNA repair RAD52-like protein 2, chloroplastic [Source:UniProtKB/Swiss-Prot;Acc:Q9FIJ4]
AT5G64270.1	0.312009	0.0931957	0.889063	0.92067		Nuclear protein-like [Source:UniProtKB/TrEMBL;Acc:Q9FMF9]
AT5G65110.1	0.318691	0.0972474	0.889063	0.92067	ACX2	Acyl-coenzyme A oxidase [Source:UniProtKB/TrEMBL;Acc:A0A178UA38]
AT1G05520.1	0.163458	0.0193723	0.889305	0.920709		At1g05520/T25N20_16 [Source:UniProtKB/TrEMBL;Acc:Q8H0S3]
AT2G26250.1	0.13015	0.0192347	0.889696	0.920903	FDH	3-ketoacyl-CoA synthase [Source:UniProtKB/TrEMBL;Acc:A0A178VYA3]
AT1G34430.1	0.11661	0.0187893	0.890973	0.922013	EMB3003	Dihydrolipoyllysine-residue acetyltransferase component 5 of pyruvate dehydrogenase complex, chloroplastic [Source:UniProtKB/Swiss-Prot;Acc:Q9C8P0]
AT5G28060.1	0.0963802	0.0184936	0.891829	0.922687	RPS24B	40S ribosomal protein S24-2 [Source:UniProtKB/Swiss-Prot;Acc:Q8LC83]
AT3G44750.1	0.150004	0.0183315	0.892301	0.922964	HDT1	Histone deacetylase HDT1 [Source:UniProtKB/Swiss-Prot;Acc:Q9FVE6]
AT3G23450.1	0.0845139	0.017825	0.89379	0.924129		Transmembrane protein [Source:UniProtKB/TrEMBL;Acc:Q9LW52]
AT4G02230.1	0.100795	0.0178095	0.893836	0.924129	RPL19C	60S ribosomal protein L19-3 [Source:UniProtKB/Swiss-Prot;Acc:P49693]
AT3G63095.1	0.178321	0.0174535	0.894896	0.925013		Tetratricopeptide repeat (TPR)-like superfamily protein [Source:UniProtKB/TrEMBL;Acc:A8MRN4]
AT3G44330.1	0.175156	0.0167446	0.897041	0.926805		Nicalin [Source:UniProtKB/TrEMBL;Acc:Q9M292]
AT4G29410.1	0.113133	0.0147024	0.903491	0.932189	RPL28C	60S ribosomal protein L28-2 [Source:UniProtKB/Swiss-Prot;Acc:Q9M0E2]
AT4G16143.1	0.117816	0.0130937	0.908899	0.936485	IMPA2	Importin subunit alpha-2 [Source:UniProtKB/Swiss-Prot;Acc:F4JL11]
AT1G21690.3	0.122918	0.0119429	0.912978	0.940158	EMB1968	ATPase family associated with various cellular activities (AAA) [Source:UniProtKB/TrEMBL;Acc:F4HY43]
AT3G07770.1	0.090091	0.0115789	0.914309	0.941201	HSP90-6	Heat shock protein 90-6, mitochondrial [Source:UniProtKB/Swiss-Prot;Acc:F4JFN3]
AT5G49360.1	0.119462	0.0113955	0.914988	0.941523	BXL1	Beta-D-xylosidase 1 [Source:UniProtKB/Swiss-Prot;Acc:Q9FGY1]
AT1G70710.1	0.101425	0.0113237	0.915255	0.94153	CEL1	Endoglucanase 8 [Source:UniProtKB/Swiss-Prot;Acc:Q9CAC1]
ATCG00750.1	0.0873079	0.0106874	0.917662	0.943361	RPS11	30S ribosomal protein S11, chloroplastic [Source:UniProtKB/TrEMBL;Acc:A0A1B1W4X8]
AT5G13850.1	0.113849	0.0101097	0.91991	0.944597	NACA3	Nascent polypeptide-associated complex subunit alpha-like protein 3 [Source:UniProtKB/Swiss-Prot;Acc:Q6ICZ8]
AT3G27280.2	0.099077	0.0100264	0.92024	0.944721	PHB4	Prohibitin-4, mitochondrial [Source:UniProtKB/Swiss-Prot;Acc:Q9LK25]
AT2G45470.1	0.0869009	0.00911555	0.923938	0.947655	FLA8	Fasciclin-like arabinogalactan protein 8 [Source:UniProtKB/Swiss-Prot;Acc:O22126]
AT1G74060.1	0.0591384	0.00876777	0.925398	0.948576	RPL6B	60S ribosomal protein L6-2 [Source:UniProtKB/Swiss-Prot;Acc:Q9C9C6]
AT5G42790.1	0.0919111	0.00756775	0.930678	0.953269	PAF1	Proteasome subunit alpha type [Source:UniProtKB/TrEMBL;Acc:A0A178UFX8]
AT4G21150.1	0.0708686	0.0063687	0.936393	0.957386	RPN2	Dolichyl-diphosphooligosaccharide--protein glycosyltransferase subunit 2 [Source:UniProtKB/Swiss-Prot;Acc:Q93Z16]
AT3G07680.1	0.128253	0.00596757	0.938425	0.958696		Transmembrane emp24 domain-containing protein p24beta2 [Source:UniProtKB/Swiss-Prot;Acc:Q9S7M9]
AT4G34460.1	0.128253	0.00584888	0.939039	0.958899	GB1	ELK4 [Source:UniProtKB/TrEMBL;Acc:A0A178V0Y1]
AT5G44635.1	0.128253	0.00582804	0.939148	0.958899	MCM6	minichromosome maintenance (MCM2/3/5) family protein [Source:TAIR;Acc:AT5G44635]
AT1G78570.1	0.0508096	0.00549575	0.940905	0.959608	RHM1	Trifunctional UDP-glucose 4,6-dehydratase/UDP-4-keto-6-deoxy-D-glucose 3,5-epimerase/UDP-4-keto-L-rhamnose-reductase RHM1 [Source:UniProtKB/Swiss-Prot;Acc:Q9SYM5]
AT3G21180.1	0.102302	0.00540454	0.941396	0.959676	ACA9	Calcium-transporting ATPase [Source:UniProtKB/TrEMBL;Acc:A0A178VER8]
AT3G29160.1	0.124167	0.00541529	0.941338	0.959676	KIN11	Non-specific serine/threonine protein kinase [Source:UniProtKB/TrEMBL;Acc:A0A178V9G9]
AT1G21540.1	0.124167	0.00534082	0.941742	0.959687	AEE9	Probable acyl-activating enzyme 9 [Source:UniProtKB/Swiss-Prot;Acc:Q9LPK6]
AT4G27080.2	0.124167	0.00532421	0.941832	0.959687	ATPDIL5-4	PDI-like 5-4 [Source:UniProtKB/TrEMBL;Acc:F4JIR2]
AT4G31120.1	0.124167	0.00523482	0.942322	0.959969	PMRT15	Protein arginine N-methyltransferase 1.5 [Source:UniProtKB/Swiss-Prot;Acc:Q8GWT4]
AT3G61430.1	0.04332	0.00504256	0.943389	0.96084	PIP1-1	PIP1A [Source:UniProtKB/TrEMBL;Acc:A0A178VIZ0]
AT1G80270.1	0.120087	0.00490796	0.944149	0.96118	PPR596	PPR596 [Source:UniProtKB/TrEMBL;Acc:A0A178W3Z6]
AT4G30800.1	0.0539722	0.00463563	0.945718	0.96256	RPS11B	40S ribosomal protein S11-2 [Source:UniProtKB/Swiss-Prot;Acc:O65569]
AT1G72370.1	0.0405252	0.00397795	0.94971	0.966099	RPSAA	40S ribosomal protein SA [Source:UniProtKB/TrEMBL;Acc:A0A178WNA1]
AT3G52560.4	0.079692	0.00395791	0.949837	0.966099	UEV1D-4	Ubiquitin E2 variant 1D-4 [Source:UniProtKB/TrEMBL;Acc:F4J6Z1]
AT5G08610.1	0.0679582	0.00385395	0.950499	0.966378	RH26	PDE340 [Source:UniProtKB/TrEMBL;Acc:A0A178UFQ6]
AT1G04630.1	0.0654727	0.00372846	0.951311	0.966659	MEE4	NADH dehydrogenase [ubiquinone] 1 alpha subcomplex subunit 13-A [Source:UniProtKB/Swiss-Prot;Acc:Q8RWA7]
AT3G14840.2	0.0798062	0.00370599	0.951457	0.966659	LRR-RLK	Probable leucine-rich repeat receptor-like serine/threonine-protein kinase At3g14840 [Source:UniProtKB/Swiss-Prot;Acc:C0LGN2]
AT3G22960.1	0.0630985	0.00371297	0.951412	0.966659	PKP1	Plastidial pyruvate kinase 1, chloroplastic [Source:UniProtKB/Swiss-Prot;Acc:Q9LIK0]
AT3G14790.1	0.052927	0.00341329	0.953412	0.968426	RHM3	Rhamnose biosynthesis 3 [Source:UniProtKB/TrEMBL;Acc:A0A1I9LN83]
AT5G66760.1	0.0440401	0.00214162	0.963089	0.977376	SDH1-1	Succinate dehydrogenase [ubiquinone] flavoprotein subunit, mitochondrial [Source:UniProtKB/TrEMBL;Acc:A0A178UAN3]
AT5G07180.1	0.0106048	0.00203145	0.96405	0.978132	ERL2	LRR receptor-like serine/threonine-protein kinase ERL2 [Source:UniProtKB/Swiss-Prot;Acc:Q6XAT2]
AT5G62670.1	0.0296663	0.00194819	0.964794	0.978667	AHA11	ATPase 11, plasma membrane-type [Source:UniProtKB/Swiss-Prot;Acc:Q9LV11]
AT3G16640.1	0.0416937	0.00150305	0.969075	0.982347	TCTP1	Translationally-controlled tumor protein 1 [Source:UniProtKB/Swiss-Prot;Acc:P31265]
AT2G37550.1	0.0755313	0.00129891	0.97125	0.983669	AGD7	ADP-ribosylation factor GTPase-activating protein AGD7 [Source:UniProtKB/Swiss-Prot;Acc:O80925]
AT3G20810.2	0.0754826	0.00130386	0.971196	0.983669	JMJ30	Lysine-specific demethylase JMJ30 [Source:UniProtKB/Swiss-Prot;Acc:Q8RWR1]
AT5G57350.1	0.0252435	0.00117196	0.972691	0.984907	AHA3	Plasma membrane ATPase [Source:UniProtKB/TrEMBL;Acc:A0A178UHY0]
AT1G50200.1	0.0380196	0.00114056	0.973059	0.984924	ALATS	Alanyl-tRNA synthetase [Source:TAIR;Acc:AT1G50200]
AT5G08450.1	0.0724478	0.00113339	0.973144	0.984924		Zinc finger CCCH domain protein [Source:UniProtKB/TrEMBL;Acc:Q8RWV9]
AT1G20960.1	0.0371875	0.000960301	0.975279	0.98504	BRR2A	DExH-box ATP-dependent RNA helicase DExH12 [Source:UniProtKB/Swiss-Prot;Acc:Q9SYP1]
AT1G80070.1	0.0268411	0.00096691	0.975194	0.98504	PRP8A	SUS2 [Source:UniProtKB/TrEMBL;Acc:A0A178W7J7]
ATCG00480.1	0.0152215	0.000824692	0.97709	0.985604	ATPB	ATP synthase subunit beta, chloroplastic [Source:UniProtKB/Swiss-Prot;Acc:P19366]
AT1G52300.1	0.0304418	0.00077309	0.977818	0.985927	RPL37B	60S ribosomal protein L37-2 [Source:UniProtKB/Swiss-Prot;Acc:Q43292]
AT5G20980.1	0.0253507	0.000771052	0.977847	0.985927	MS3	5-methyltetrahydropteroyltriglutamate--homocysteine methyltransferase 3, chloroplastic [Source:UniProtKB/Swiss-Prot;Acc:Q0WNZ5]
AT1G67730.1	0.0512468	0.000640425	0.97981	0.98703	KCR1	Very-long-chain 3-oxoacyl-CoA reductase 1 [Source:UniProtKB/Swiss-Prot;Acc:Q8L9C4]
AT2G42740.1	0.021795	0.000653971	0.979598	0.98703	RPL11A	60S ribosomal protein L11-1 [Source:UniProtKB/Swiss-Prot;Acc:P42795]
AT5G56710.1	0.0388415	0.000640093	0.979816	0.98703	RPL31C	60S ribosomal protein L31-3 [Source:UniProtKB/Swiss-Prot;Acc:P51420]
AT1G13950.1	0.0481729	0.000516377	0.981871	0.988055	ELF5A-1	Eukaryotic translation initiation factor 5A [Source:UniProtKB/TrEMBL;Acc:A0A178WBN7]
AT3G05560.1	0.0220705	0.000487935	0.982377	0.988055	RPL22B	60S ribosomal protein L22-2 [Source:UniProtKB/Swiss-Prot;Acc:Q9M9W1]
AT3G17760.1	0.0518057	0.000476549	0.982584	0.988055	GAD5	Glutamate decarboxylase 5 [Source:UniProtKB/Swiss-Prot;Acc:Q9LSH2]
AT4G27500.1	0.0253122	0.000491469	0.982313	0.988055	PPI1	Proton pump-interactor 1 [Source:UniProtKB/Swiss-Prot;Acc:O23144]
AT5G33370.1	0.0540791	0.00056043	0.981113	0.988055		GDSL esterase/lipase At5g33370 [Source:UniProtKB/Swiss-Prot;Acc:Q8LB81]
AT3G53020.1	0.0161493	0.000432604	0.983406	0.988441	RPL24B	60S ribosomal protein L24-2 [Source:UniProtKB/Swiss-Prot;Acc:P38666]
AT4G16830.1	0.0439562	0.000368932	0.984676	0.989497	RGGA	RGG repeats nuclear RNA binding protein A [Source:UniProtKB/Swiss-Prot;Acc:O23523]
AT5G19990.1	0.0183482	0.000245213	0.987506	0.992121	RPT6A	26S proteasome regulatory subunit 8 homolog A [Source:UniProtKB/Swiss-Prot;Acc:Q9C5U3]
AT3G02090.2	0.0123646	0.000198775	0.988751	0.993151	MPPBETA	Insulinase (Peptidase family M16) protein [Source:TAIR;Acc:AT3G02090]
AT2G27600.1	0.0331159	0.000175001	0.989445	0.993627	SKD1	Protein SUPPRESSOR OF K(+) TRANSPORT GROWTH DEFECT 1 [Source:UniProtKB/Swiss-Prot;Acc:Q9ZNT0]
AT5G03290.1	0.0225499	0.000100096	0.992017	0.995324	IDH5	Isocitrate dehydrogenase [NAD] catalytic subunit 5, mitochondrial [Source:UniProtKB/Swiss-Prot;Acc:Q945K7]
AT1G14610.1	3.60977e-07	5.48489e-05	0.994091	0.996076	TWN2	Valine--tRNA ligase, mitochondrial 1 [Source:UniProtKB/Swiss-Prot;Acc:P93736]
AT3G54210.1	0.018436	6.41204e-05	0.993611	0.996076	RPL17	50S ribosomal protein L17, chloroplastic [Source:UniProtKB/Swiss-Prot;Acc:Q9M385]
AT2G47610.1	0.00320102	2.62595e-05	0.995911	0.997679	RPL7AA	60S ribosomal protein L7a-1 [Source:UniProtKB/Swiss-Prot;Acc:P49692]
AT1G24360.1	0.0152353	1.92749e-05	0.996497	0.997823		3-oxoacyl-[acyl-carrier-protein] reductase, chloroplastic [Source:UniProtKB/Swiss-Prot;Acc:P33207]
AT2G39990.1	0.00237147	2.00087e-05	0.996431	0.997823	TIF3F1	Eukaryotic translation initiation factor 3 subunit F [Source:UniProtKB/Swiss-Prot;Acc:O04202]
AT1G77590.1	0.00456976	1.07135e-05	0.997388	0.998273	LACS9	Long chain acyl-CoA synthetase 9, chloroplastic [Source:UniProtKB/Swiss-Prot;Acc:Q9CAP8]
ATCG00120.1	0.00221231	1.1826e-05	0.997256	0.998273	ATPA	ATP synthase subunit alpha, chloroplastic [Source:UniProtKB/TrEMBL;Acc:A0A1B1W4S8]
AT5G41790.1	0.00100559	5.40943e-06	0.998144	0.998808	CIP1	COP1-interactive protein 1 [Source:UniProtKB/Swiss-Prot;Acc:F4JZY1]
AT1G17745.2	0.00899761	1.36469e-06	0.999068	0.999511	PGDH	D-3-phosphoglycerate dehydrogenase [Source:TAIR;Acc:AT1G17745]
AT5G26000.1	0.000684878	6.37375e-07	0.999363	0.999584	TGG1	TGG1 [Source:UniProtKB/TrEMBL;Acc:A0A178U7L7]
AT1G15690.1	-3.22767	33.0007	9.25807e-09	6.08158e-06	AVP1	VHP1 [Source:UniProtKB/TrEMBL;Acc:A0A178WA14]
AT2G21410.1	-5.31241	32.7354	1.06107e-08	6.08158e-06	VHA-A2	V-type proton ATPase subunit a2 [Source:UniProtKB/Swiss-Prot;Acc:Q9SJT7]
AT4G39080.1	-4.16198	30.9597	2.64586e-08	1.32734e-05	VHA-A3	V-type proton ATPase subunit a3 [Source:UniProtKB/Swiss-Prot;Acc:Q8W4S4]
AT3G27660.1	-5.85796	24.9325	6.35665e-07	0.000191335	OL2	Oleosin 20.3 kDa [Source:UniProtKB/Swiss-Prot;Acc:Q42431]
AT3G03740.1	-5.7074	24.2685	8.42725e-07	0.000237806	BPM4	BTB/POZ and MATH domain-containing protein 4 [Source:UniProtKB/Swiss-Prot;Acc:Q9SRV1]
AT4G33010.1	-4.79479	23.9169	1.00971e-06	0.000249113	GLDP1	Glycine cleavage system P protein [Source:UniProtKB/TrEMBL;Acc:A0A178UTF1]
AT5G21010.1	-6.30183	26.6926	1.02656e-06	0.000249113	BPM5	BTB/POZ and MATH domain-containing protein 5 [Source:UniProtKB/Swiss-Prot;Acc:Q1EBV6]
AT5G37475.1	-5.45176	23.8423	1.04831e-06	0.000249113		Eukaryotic translation initiation factor 3 subunit J [Source:UniProtKB/TrEMBL;Acc:Q8GRX2]
AT4G25140.1	-6.03025	24.1447	1.32272e-06	0.000298604	OLEO1	Oleosin [Source:UniProtKB/TrEMBL;Acc:A0A178V1V3]
AT2G26080.1	-5.10359	22.6959	1.90228e-06	0.000408991	GLDP2	Glycine dehydrogenase (decarboxylating) 2, mitochondrial [Source:UniProtKB/Swiss-Prot;Acc:O80988]
AT3G01570.1	-6.27173	22.3273	7.31778e-06	0.00120387		Oleosin 5 [Source:UniProtKB/Swiss-Prot;Acc:Q9SS98]
AT3G28710.1	-4.55655	20.1238	7.27252e-06	0.00120387	VHA-D1	V-type proton ATPase subunit d1 [Source:UniProtKB/Swiss-Prot;Acc:Q9LJI5]
AT3G28715.1	-4.54524	20.082	7.43333e-06	0.00120387	VHA-D2	V-type proton ATPase subunit d2 [Source:UniProtKB/Swiss-Prot;Acc:Q9LHA4]
AT5G02240.1	-5.45492	18.5623	1.64709e-05	0.00206573		Uncharacterized protein At5g02240 [Source:UniProtKB/Swiss-Prot;Acc:Q94EG6]
AT1G12840.1	-3.21379	17.707	2.58054e-05	0.00298747	VHA-C	V-type proton ATPase subunit C [Source:UniProtKB/Swiss-Prot;Acc:Q9SDS7]
AT3G09840.1	-2.26675	17.551	2.81028e-05	0.0031721	CDC48A	CDC48A [Source:UniProtKB/TrEMBL;Acc:A0A384KA82]
AT3G08590.1	-4.66133	17.2479	3.28531e-05	0.00355324		IPGAM2 [Source:UniProtKB/TrEMBL;Acc:A0A384KAQ5]
AT2G24270.4	-4.63013	17.1162	3.52101e-05	0.00361304	ALDH11A3	aldehyde dehydrogenase 11A3 [Source:TAIR;Acc:AT2G24270]
AT2G22910.1	-4.90441	16.8855	3.97576e-05	0.00381926	NAGS1	Probable amino-acid acetyltransferase NAGS1, chloroplastic [Source:UniProtKB/Swiss-Prot;Acc:Q84JF4]
AT4G29060.1	-4.6032	16.9018	3.94178e-05	0.00381926	emb2726	Elongation factor Ts, mitochondrial [Source:UniProtKB/TrEMBL;Acc:Q9SZD6]
AT3G28220.1	-2.47044	16.5164	4.84338e-05	0.00455581		AT3g28220/T19D11_3 [Source:UniProtKB/TrEMBL;Acc:Q9LHA6]
AT5G40420.1	-6.3904	19.2411	5.22844e-05	0.00481763	OLEO2	Oleosin 21.2 kDa [Source:UniProtKB/Swiss-Prot;Acc:Q39165]
AT1G63770.5	-5.21203	16.1766	5.77752e-05	0.0052171		Peptidase M1 family protein [Source:UniProtKB/TrEMBL;Acc:F4I3R0]
AT5G08280.1	-5.07266	15.0537	0.000104611	0.00858763	HEMC	Porphobilinogen deaminase, chloroplastic [Source:UniProtKB/Swiss-Prot;Acc:Q43316]
AT3G62700.1	-4.71559	14.9231	0.000112101	0.00882387	ABCC14	ABC transporter C family member 14 [Source:UniProtKB/Swiss-Prot;Acc:Q9LZJ5]
AT2G42540.2	-4.42223	14.6782	0.000127644	0.00960524	COR15A	Protein COLD-REGULATED 15A, chloroplastic [Source:UniProtKB/Swiss-Prot;Acc:Q42512]
AT2G42530.1	-4.40428	14.4963	0.000140576	0.0104049	COR15B	Protein COLD-REGULATED 15B, chloroplastic [Source:UniProtKB/Swiss-Prot;Acc:Q9SIN5]
AT1G77510.1	-4.92009	13.945	0.000188412	0.0131323	PDIL1-2	Protein disulfide isomerase-like 1-2 [Source:UniProtKB/Swiss-Prot;Acc:Q9SRG3]
AT3G53230.1	-2.12368	13.9394	0.000189058	0.0131323	CDC48D	Cell division control protein 48 homolog D [Source:UniProtKB/Swiss-Prot;Acc:Q9SCN8]
AT2G37660.1	-4.89302	13.7552	0.000208439	0.0138104		Uncharacterized protein At2g37660, chloroplastic [Source:UniProtKB/Swiss-Prot;Acc:O80934]
AT3G46970.1	-4.89202	13.7474	0.000209307	0.0138104	PHS2	Alpha-glucan phosphorylase 2, cytosolic [Source:UniProtKB/Swiss-Prot;Acc:Q9SD76]
AT4G22670.1	-4.89001	13.7317	0.000211056	0.0138104	AtHip1	FAM10 family protein At4g22670 [Source:UniProtKB/Swiss-Prot;Acc:Q93YR3]
AT4G17880.1	-4.72227	13.7039	0.000214203	0.0138161	MYC4	Transcription factor MYC4 [Source:UniProtKB/Swiss-Prot;Acc:O49687]
ATCG00350.1	-4.83142	13.4971	0.000239142	0.0152074	PSAA	Photosystem I P700 chlorophyll a apoprotein A1 [Source:UniProtKB/Swiss-Prot;Acc:P56766]
AT1G29900.1	-4.8357	13.3988	0.000252006	0.015687	CARB	Carbamoyl-phosphate synthase large chain, chloroplastic [Source:UniProtKB/Swiss-Prot;Acc:Q42601]
AT2G37230.1	-4.82452	13.3867	0.000253633	0.015687		Pentatricopeptide repeat-containing protein At2g37230 [Source:UniProtKB/Swiss-Prot;Acc:Q9ZUU3]
AT5G03340.1	-2.02342	13.3045	0.000265006	0.0161689	CDC48E	Cell division control protein 48 homolog E [Source:UniProtKB/Swiss-Prot;Acc:Q9LZF6]
AT5G20720.1	-3.90077	13.16	0.000286236	0.0170047	CPN20	20 kDa chaperonin, chloroplastic [Source:UniProtKB/Swiss-Prot;Acc:O65282]
AT1G19910.1	-4.49807	12.9855	0.000314178	0.018416	VHA-C2	V-type proton ATPase proteolipid subunit [Source:UniProtKB/TrEMBL;Acc:Q24JM2]
AT1G54020.2	-2.52587	13.0459	0.00032197	0.018416		GDSL esterase/lipase At1g54020 [Source:UniProtKB/Swiss-Prot;Acc:Q9C5N8]
AT3G29320.1	-4.74713	12.9145	0.000326308	0.018416	PHS1	Alpha-glucan phosphorylase 1 [Source:UniProtKB/Swiss-Prot;Acc:Q9LIB2]
AT5G08640.1	-4.74877	12.9236	0.000324736	0.018416	FLS1	Flavonol synthase/flavanone 3-hydroxylase [Source:UniProtKB/Swiss-Prot;Acc:Q96330]
AT5G49970.1	-4.65482	12.8765	0.000332999	0.0185616	PPOX1	Pyridoxine/pyridoxamine 5'-phosphate oxidase 1, chloroplastic [Source:UniProtKB/Swiss-Prot;Acc:Q9LTX3]
AT1G06000.1	-4.71574	12.7465	0.00035696	0.0189609	UGT89C1	Glycosyltransferase (Fragment) [Source:UniProtKB/TrEMBL;Acc:W8PVE7]
AT1G20450.1	-4.7163	12.7496	0.000356368	0.0189609	ERD10	Dehydrin ERD10 [Source:UniProtKB/Swiss-Prot;Acc:P42759]
AT2G03740.1	-4.71686	12.7527	0.000355778	0.0189609		At2g03740 [Source:UniProtKB/TrEMBL;Acc:Q9ZPQ7]
AT3G59920.1	-4.71686	12.7527	0.000355778	0.0189609	GDI2	Guanosine nucleotide diphosphate dissociation inhibitor [Source:UniProtKB/TrEMBL;Acc:A0A178VFJ4]
AT5G63400.1	-4.68761	12.5965	0.000386775	0.0203057	ADK1	ADK1 [Source:UniProtKB/TrEMBL;Acc:A0A178UAM7]
AT5G57655.2	-4.68362	12.5741	0.000391425	0.0203136	XYLA	Xylose isomerase [Source:UniProtKB/TrEMBL;Acc:A0A178UDJ9]
AT1G66070.1	-4.36648	12.5144	0.000404138	0.0204842		Eukaryotic translation initiation factor 3 subunit J [Source:UniProtKB/TrEMBL;Acc:A0A178WCY1]
AT4G20850.1	-4.65307	12.4952	0.000408322	0.0204842	TPP2	Tripeptidyl-peptidase 2 [Source:UniProtKB/Swiss-Prot;Acc:F4JVN6]
AT3G07850.1	-4.65482	12.4203	0.000425008	0.021087		Exopolygalacturonase clone GBGA483 [Source:UniProtKB/Swiss-Prot;Acc:P49063]
AT1G19520.1	-4.65097	12.2687	0.00046095	0.0223784	NFD5	pentatricopeptide (PPR) repeat-containing protein [Source:TAIR;Acc:AT1G19520]
AT4G32260.1	-4.62182	12.243	0.000467358	0.0224481		PDE334 [Source:UniProtKB/TrEMBL;Acc:A0A178V017]
AT2G03850.1	-4.58985	12.0739	0.0005117	0.0238207		At2g03850 [Source:UniProtKB/TrEMBL;Acc:Q9SI55]
AT3G14040.1	-4.58863	12.0674	0.000513471	0.0238207		Pectin lyase-like superfamily protein [Source:UniProtKB/TrEMBL;Acc:Q9LVJ4]
AT4G08390.1	-4.58618	12.0545	0.000517039	0.0238207	APXS	L-ascorbate peroxidase S, chloroplastic/mitochondrial [Source:UniProtKB/Swiss-Prot;Acc:Q42592]
AT1G09210.1	-3.53292	11.9604	0.00054381	0.024801	CRT2	Calreticulin-2 [Source:UniProtKB/Swiss-Prot;Acc:Q38858]
AT5G08300.1	-4.55398	11.8908	0.0005645	0.0254872		Succinate--CoA ligase [ADP-forming] subunit alpha, mitochondrial [Source:UniProtKB/TrEMBL;Acc:A0A178U834]
AT2G30860.1	-4.52736	11.7592	0.000605857	0.0270836	GSTF9	GSTF9 [Source:UniProtKB/TrEMBL;Acc:A0A178VP05]
AT1G21750.1	-2.84774	11.6857	0.000630986	0.0276592	PDIL1-1	Protein disulfide isomerase-like 1-1 [Source:UniProtKB/Swiss-Prot;Acc:Q9XI01]
AT2G32240.1	-4.48216	11.5795	0.000667259	0.0278951		FUNCTIONS IN: molecular_function unknown; INVOLVED IN: response to cadmium ion; LOCATED IN: plasma membrane; EXPRESSED IN: 25 plant structures; EXPRESSED DURING: 13 growth stages; CONTAINS InterPro DOMAIN/s: Prefoldin (InterPro:IPR009053); BEST Arab /.../s thaliana protein match is: unknown protein (TAIR:AT1G05320.3); Ha. [Source:TAIR;Acc:AT2G32240]
AT2G42600.2	-4.0895	11.5813	0.000666614	0.0278951	PPC2	PPC2 [Source:UniProtKB/TrEMBL;Acc:A0A178VV64]
AT4G24620.1	-4.4828	11.5823	0.000666283	0.0278951	PGI1	Glucose-6-phosphate isomerase [Source:UniProtKB/TrEMBL;Acc:A0A178UUU3]
AT4G31990.3	-4.48216	11.5795	0.000667259	0.0278951	ASP5	Aspartate aminotransferase [Source:UniProtKB/TrEMBL;Acc:B9DG21]
AT5G06290.1	-4.4841	11.5877	0.000664337	0.0278951	2-Cys Prx B	2-Cys peroxiredoxin BAS1-like, chloroplastic [Source:UniProtKB/Swiss-Prot;Acc:Q9C5R8]
AT1G09780.1	-3.49107	11.5616	0.000673741	0.0279077	PGM1	IPGAM1 [Source:UniProtKB/TrEMBL;Acc:A0A178W6V9]
AT1G14980.1	-4.44582	11.423	0.000725876	0.028296	CPN10	10 kDa chaperonin, mitochondrial [Source:UniProtKB/Swiss-Prot;Acc:P34893]
AT1G35720.1	-4.44582	11.423	0.000725876	0.028296	ANN1	Annexin [Source:UniProtKB/TrEMBL;Acc:A0A178WGZ8]
AT2G44100.1	-4.44516	11.4202	0.000726985	0.028296	GDI1	Guanosine nucleotide diphosphate dissociation inhibitor 1 [Source:UniProtKB/Swiss-Prot;Acc:Q96254]
AT3G10410.1	-4.44649	11.4258	0.00072477	0.028296	SCPL49	Carboxypeptidase [Source:UniProtKB/TrEMBL;Acc:A0A178VKH6]
AT3G10920.1	-4.44715	11.4287	0.000723667	0.028296	MSD1	Superoxide dismutase [Mn] 1, mitochondrial [Source:UniProtKB/Swiss-Prot;Acc:O81235]
AT2G13360.1	-4.40918	11.2641	0.000790727	0.0287483	AGT1	Serine--glyoxylate aminotransferase [Source:UniProtKB/Swiss-Prot;Acc:Q56YA5]
AT2G27020.1	-4.42024	11.2998	0.000775659	0.0287483	PAG1	20S proteasome alpha subunit G1 [Source:TAIR;Acc:AT2G27020]
AT2G37040.1	-4.40918	11.2641	0.000790727	0.0287483	PAL1	Phenylalanine ammonia-lyase 1 [Source:UniProtKB/Swiss-Prot;Acc:P35510]
AT2G43750.1	-4.40782	11.2581	0.000793244	0.0287483	OASB	Cysteine synthase [Source:UniProtKB/TrEMBL;Acc:Q0WW95]
AT4G02450.1	-4.4085	11.2611	0.000791984	0.0287483	P23-1	Co-chaperone protein p23-1 [Source:UniProtKB/Swiss-Prot;Acc:Q8L7U4]
AT4G11600.1	-4.4085	11.2611	0.000791984	0.0287483	GPX6	Probable phospholipid hydroperoxide glutathione peroxidase 6, mitochondrial [Source:UniProtKB/Swiss-Prot;Acc:O48646]
AT5G51210.1	-4.45366	11.2519	0.000795911	0.0287483	OL3	OLEO3 [Source:UniProtKB/TrEMBL;Acc:A0A384LN43]
AT1G06260.1	-4.39013	11.1801	0.000827328	0.0296459		Cysteine proteinases superfamily protein [Source:UniProtKB/TrEMBL;Acc:Q9LNC1]
AT3G63140.1	-4.39052	11.1582	0.00083711	0.0297602	CSP41A	Chloroplast stem-loop binding protein of 41 kDa a, chloroplastic [Source:UniProtKB/Swiss-Prot;Acc:Q9LYA9]
AT1G78380.1	-4.36943	11.0921	0.000867476	0.0301281	GSTU19	GSTU19 [Source:UniProtKB/TrEMBL;Acc:A0A178W4K6]
AT5G04590.1	-4.37013	11.095	0.000866156	0.0301281	SIR	SIR [Source:UniProtKB/TrEMBL;Acc:A0A178UPZ1]
AT5G53460.1	-4.37013	11.095	0.000866156	0.0301281	GLT1	Glutamate synthase 1 [NADH], chloroplastic [Source:UniProtKB/Swiss-Prot;Acc:Q9LV03]
AT1G56340.1	-3.43661	11.0554	0.000884829	0.0304962	CRT1	Calreticulin-1 [Source:UniProtKB/Swiss-Prot;Acc:O04151]
AT1G20260.1	-1.92447	11.034	0.000895119	0.0306171	VHA-B3	VAB3 [Source:UniProtKB/TrEMBL;Acc:A0A178WCF6]
AT1G07140.1	-4.32921	10.9254	0.000949129	0.0308296	RANBP1A	Ran-binding protein 1 homolog a [Source:UniProtKB/Swiss-Prot;Acc:Q9LMK7]
AT1G15340.1	-4.32994	10.9283	0.000947615	0.0308296	MBD10	Methyl-CpG-binding domain-containing protein 10 [Source:UniProtKB/Swiss-Prot;Acc:Q9XI36]
AT4G35630.1	-4.32921	10.9254	0.000949129	0.0308296	PSAT1	Phosphoserine aminotransferase 1, chloroplastic [Source:UniProtKB/Swiss-Prot;Acc:Q96255]
AT5G38760.1	-4.33138	10.9342	0.0009446	0.0308296		At5g38760 [Source:UniProtKB/TrEMBL;Acc:Q9FKR1]
AT2G29570.1	-4.29001	10.7614	0.00103701	0.0331383	PCNA2	Proliferating cell nuclear antigen 2 [Source:UniProtKB/Swiss-Prot;Acc:Q9ZW35]
AT2G47730.1	-4.28778	10.7521	0.00104222	0.0331383	GSTF8	Glutathione S-transferase F8, chloroplastic [Source:UniProtKB/Swiss-Prot;Acc:Q96266]
AT4G22240.1	-4.28778	10.7521	0.00104222	0.0331383	PAP2	Probable plastid-lipid-associated protein 2, chloroplastic [Source:UniProtKB/Swiss-Prot;Acc:O49629]
AT1G23740.1	-4.24658	10.5785	0.00114477	0.0349151	AOR	NADPH-dependent alkenal/one oxidoreductase, chloroplastic [Source:UniProtKB/Swiss-Prot;Acc:Q9ZUC1]
AT3G06190.1	-4.21572	10.5296	0.00117544	0.0349151	BPM2	BTB/POZ and MATH domain-containing protein 2 [Source:UniProtKB/Swiss-Prot;Acc:Q9M8J9]
AT3G42050.1	-3.3378	10.5488	0.00116329	0.0349151	VHA-H	V-type proton ATPase subunit H [Source:UniProtKB/Swiss-Prot;Acc:Q9LX65]
AT4G00570.1	-4.24812	10.5849	0.00114077	0.0349151	NAD-ME2	NAD-dependent malic enzyme 2, mitochondrial [Source:UniProtKB/Swiss-Prot;Acc:Q8L7K9]
AT4G03520.1	-4.24658	10.5785	0.00114477	0.0349151	ATHM2	Thioredoxin M2, chloroplastic [Source:UniProtKB/Swiss-Prot;Acc:Q9SEU8]
AT4G15210.1	-4.24735	10.5817	0.00114277	0.0349151	BAM5	Beta-amylase 5 [Source:UniProtKB/Swiss-Prot;Acc:P25853]
AT4G38510.5	-1.89887	10.6041	0.00112902	0.0349151		ATPase, V1 complex, subunit B protein [Source:UniProtKB/TrEMBL;Acc:F4JTQ0]
AT5G08530.1	-4.24735	10.5817	0.00114277	0.0349151	CI51	NADH dehydrogenase [ubiquinone] flavoprotein 1, mitochondrial [Source:UniProtKB/TrEMBL;Acc:A0A178UJ45]
AT1G12570.1	-4.20332	10.395	0.00126428	0.0365586		At1g12570 [Source:UniProtKB/TrEMBL;Acc:Q66GI5]
AT2G17630.1	-4.20094	10.3848	0.00127125	0.0365586	PSAT2	Phosphoserine aminotransferase 2, chloroplastic [Source:UniProtKB/Swiss-Prot;Acc:Q9SHP0]
AT3G51240.1	-4.20253	10.3916	0.0012666	0.0365586	F3H	Naringenin,2-oxoglutarate 3-dioxygenase [Source:UniProtKB/Swiss-Prot;Acc:Q9S818]
AT4G35450.5	-4.20411	10.3984	0.00126196	0.0365586	AKR2	Ankyrin repeat-containing protein 2 [Source:UniProtKB/TrEMBL;Acc:F4JN13]
AT1G47970.1	-4.15891	10.22	0.00139	0.0384659		At1g47970 [Source:UniProtKB/TrEMBL;Acc:Q9C7Y9]
AT1G54010.1	-2.71897	10.1992	0.00140573	0.0384659	GLL23	Inactive GDSL esterase/lipase-like protein 23 [Source:UniProtKB/Swiss-Prot;Acc:Q8W4H8]
AT2G22420.1	-4.15891	10.22	0.00139	0.0384659	PER17	Peroxidase 17 [Source:UniProtKB/Swiss-Prot;Acc:Q9SJZ2]
AT2G40490.1	-4.15891	10.22	0.00139	0.0384659	HEME2	Uroporphyrinogen decarboxylase 2, chloroplastic [Source:UniProtKB/Swiss-Prot;Acc:O22886]
AT2G40840.1	-4.15811	10.2174	0.00139199	0.0384659	DPE2	4-alpha-glucanotransferase DPE2 [Source:UniProtKB/Swiss-Prot;Acc:Q8RXD9]
AT5G13520.1	-4.1557	10.2094	0.00139798	0.0384659	LKHA4	Leucine aminopeptidase [Source:UniProtKB/Swiss-Prot;Acc:Q9FY49]
AT5G67360.1	-4.15811	10.2174	0.00139199	0.0384659	SBT1.7	Subtilisin-like protease SBT1.7 [Source:UniProtKB/Swiss-Prot;Acc:O65351]
AT1G07370.1	-4.11253	10.0583	0.00151742	0.0401188	PCNA	Proliferating cellular nuclear antigen 1 [Source:UniProtKB/Swiss-Prot;Acc:Q9M7Q7]
AT3G14290.1	-4.11253	10.0583	0.00151742	0.0401188	PAE2	Proteasome subunit alpha type-5-B [Source:UniProtKB/Swiss-Prot;Acc:Q42134]
AT3G60820.1	-4.1243	10.0753	0.0015035	0.0401188	PBF1	Proteasome subunit beta type [Source:UniProtKB/TrEMBL;Acc:A0A178V6R9]
AT4G12730.1	-4.11253	10.0583	0.00151742	0.0401188	FLA2	Fasciclin-like arabinogalactan protein 2 [Source:UniProtKB/Swiss-Prot;Acc:Q9SU13]
AT4G16660.1	-4.1117	10.0558	0.00151945	0.0401188		heat shock protein 70 (Hsp 70) family protein [Source:TAIR;Acc:AT4G16660]
AT4G33090.1	-4.1117	10.0558	0.00151945	0.0401188	APM1	Aminopeptidase [Source:UniProtKB/TrEMBL;Acc:A0A178UWR6]
AT5G48480.1	-3.31723	10.0266	0.0015437	0.0405222		Uncharacterized protein At5g48480 [Source:UniProtKB/Swiss-Prot;Acc:Q9LV66]
AT3G01390.1	-2.01125	10.0062	0.00156092	0.0407374	VHA-G1	V-type proton ATPase subunit G [Source:UniProtKB/TrEMBL;Acc:A0A178VL96]
AT1G78370.1	-4.06537	9.90051	0.00165315	0.041526	GSTU20	Glutathione S-transferase U20 [Source:UniProtKB/Swiss-Prot;Acc:Q8L7C9]
AT3G02480.1	-4.06623	9.90314	0.00165079	0.041526		AT3g02480/F16B3_11 [Source:UniProtKB/TrEMBL;Acc:Q9M892]
AT4G23100.1	-4.06623	9.90314	0.00165079	0.041526	GSH1	Glutamate--cysteine ligase, chloroplastic [Source:UniProtKB/Swiss-Prot;Acc:P46309]
AT5G40760.1	-4.06451	9.89788	0.00165552	0.041526	G6PD6	G6PD6 [Source:UniProtKB/TrEMBL;Acc:A0A384LPG4]
AT5G49650.1	-4.06537	9.90051	0.00165315	0.041526	XK-2	Xylulose kinase 2 [Source:UniProtKB/Swiss-Prot;Acc:Q949W8]
AT5G53560.1	-4.06451	9.89788	0.00165552	0.041526	CYTB5-E	CB5-E [Source:UniProtKB/TrEMBL;Acc:A0A178USU5]
AT5G63840.1	-4.06537	9.90051	0.00165315	0.041526	RSW3	Glycosyl hydrolases family 31 protein [Source:TAIR;Acc:AT5G63840]
AT3G58730.1	-3.24764	9.88603	0.00166622	0.0415633	VHA-D	V-type proton ATPase subunit D [Source:UniProtKB/Swiss-Prot;Acc:Q9XGM1]
AT1G08200.1	-4.03742	9.75617	0.00178809	0.0425917	AXS2	UDP-D-apiose/UDP-D-xylose synthase 2 [Source:UniProtKB/Swiss-Prot;Acc:Q9SGE0]
AT1G19920.1	-4.03055	9.75701	0.00178728	0.0425917	APS2	ATP sulfurylase 2 [Source:UniProtKB/Swiss-Prot;Acc:Q43870]
AT2G23120.1	-4.01474	9.72864	0.00181507	0.0425917		Expressed protein [Source:UniProtKB/TrEMBL;Acc:Q8S8R1]
AT2G31670.1	-4.01741	9.73707	0.00180676	0.0425917	UP3	Stress-response A/B barrel domain-containing protein UP3 [Source:UniProtKB/Swiss-Prot;Acc:Q9SIP1]
AT2G38550.1	-4.01385	9.72582	0.00181785	0.0425917	FAX3	Protein FATTY ACID EXPORT 3, chloroplastic [Source:UniProtKB/Swiss-Prot;Acc:Q9ZVH7]
AT2G44350.2	-4.01385	9.72582	0.00181785	0.0425917	CSY4	Citrate synthase 4, mitochondrial [Source:UniProtKB/Swiss-Prot;Acc:P20115]
AT3G06050.1	-4.01563	9.73145	0.00181229	0.0425917	PRXIIF	PRXIIF [Source:UniProtKB/TrEMBL;Acc:A0A178VBA5]
AT5G48960.1	-4.02963	9.76001	0.00178436	0.0425917		HAD-superfamily hydrolase, subfamily IG, 5'-nucleotidase [Source:UniProtKB/TrEMBL;Acc:F4K3A9]
AT5G56680.1	-4.01296	9.723	0.00182064	0.0425917	SYNC1	Asparagine--tRNA ligase, cytoplasmic 1 [Source:UniProtKB/Swiss-Prot;Acc:Q9SW96]
AT1G06680.1	-2.9616	9.53603	0.00201571	0.0441793	PSBP1	Oxygen-evolving enhancer protein 2-1, chloroplastic [Source:UniProtKB/Swiss-Prot;Acc:Q42029]
AT1G09310.1	-3.97564	9.56955	0.00197924	0.0441793		T31J12.3 protein [Source:UniProtKB/TrEMBL;Acc:Q9ZPZ4]
AT1G13280.1	-3.964	9.55303	0.00199713	0.0441793	AOC4	Allene oxide cyclase 4, chloroplastic [Source:UniProtKB/Swiss-Prot;Acc:Q93ZC5]
AT1G16080.1	-3.96307	9.55002	0.0020004	0.0441793		Nuclear protein [Source:UniProtKB/TrEMBL;Acc:Q9S9M7]
AT1G53210.1	-3.25948	9.61338	0.00193256	0.0441793	NCL	Sodium/calcium exchanger NCL [Source:UniProtKB/Swiss-Prot;Acc:Q8L636]
AT1G60710.1	-3.96122	9.544	0.00200698	0.0441793	ATB2	Probable aldo-keto reductase 4 [Source:UniProtKB/Swiss-Prot;Acc:Q93ZN2]
AT1G67990.1	-3.96584	9.55903	0.00199061	0.0441793	TSM1	TSM1 [Source:UniProtKB/TrEMBL;Acc:A0A178W5L4]
AT3G18890.1	-3.96492	9.55603	0.00199387	0.0441793	TIC62	Protein TIC 62, chloroplastic [Source:UniProtKB/Swiss-Prot;Acc:Q8H0U5]
AT5G23250.1	-3.96584	9.55903	0.00199061	0.0441793		Succinate--CoA ligase [ADP-forming] subunit alpha-2, mitochondrial [Source:UniProtKB/Swiss-Prot;Acc:Q8LAD2]
AT5G53820.1	-3.96861	9.568	0.00198091	0.0441793		ABA-inducible protein-like [Source:UniProtKB/TrEMBL;Acc:Q9FHZ4]
ATCG01060.1	-3.97656	9.57249	0.00197607	0.0441793	PSAC	Photosystem I iron-sulfur center [Source:UniProtKB/Swiss-Prot;Acc:P62090]
AT3G16470.1	-1.43703	9.52305	0.00203711	0.0444327	JAL35	Jacalin-related lectin 35 [Source:UniProtKB/Swiss-Prot;Acc:O04309]
AT1G16470.1	-3.91225	9.37107	0.00220537	0.0450885	PAB1	Proteasome subunit alpha type [Source:UniProtKB/TrEMBL;Acc:A0A178WA13]
AT1G17290.1	-3.91129	9.36786	0.00220922	0.0450885	ALAAT1	Alanine aminotransferase 1, mitochondrial [Source:UniProtKB/Swiss-Prot;Acc:F4I7I0]
AT1G56330.1	-3.91225	9.37107	0.00220537	0.0450885	SAR1B	SAR1B [Source:UniProtKB/TrEMBL;Acc:A0A178WM97]
AT1G79210.1	-3.91321	9.37427	0.00220152	0.0450885	PAB2	Proteasome subunit alpha type-2-B [Source:UniProtKB/Swiss-Prot;Acc:Q8L4A7]
AT2G27860.1	-3.93402	9.39975	0.00217114	0.0450885	AXS1	UDP-D-apiose/UDP-D-xylose synthase 1 [Source:UniProtKB/Swiss-Prot;Acc:Q9ZUY6]
AT3G53260.1	-3.91129	9.36786	0.00220922	0.0450885	PAL2	Phenylalanine ammonia-lyase 2 [Source:UniProtKB/Swiss-Prot;Acc:P45724]
AT3G56190.1	-3.91129	9.36786	0.00220922	0.0450885	ASNAP2	At3g56190 [Source:UniProtKB/TrEMBL;Acc:Q29Q46]
AT4G34050.1	-3.91129	9.36786	0.00220922	0.0450885	CCoAOMT1	S-adenosyl-L-methionine-dependent methyltransferases superfamily protein [Source:TAIR;Acc:AT4G34050]
AT5G16440.1	-3.91033	9.36466	0.00221309	0.0450885	IPP1	Isopentenyl-diphosphate Delta-isomerase I, chloroplastic [Source:UniProtKB/Swiss-Prot;Acc:Q38929]
AT5G16510.1	-3.91225	9.37107	0.00220537	0.0450885	RGP5	Glycosyltransferase (Fragment) [Source:UniProtKB/TrEMBL;Acc:W8Q2T5]
AT5G19220.1	-3.91129	9.36786	0.00220922	0.0450885	ADG2	Glucose-1-phosphate adenylyltransferase large subunit 1, chloroplastic [Source:UniProtKB/Swiss-Prot;Acc:P55229]
AT5G41970.1	-3.91129	9.36786	0.00220922	0.0450885		Metal-dependent protein hydrolase [Source:UniProtKB/TrEMBL;Acc:F4K000]
AT5G52310.1	-3.90937	9.36144	0.00221698	0.0450885	RD29A	Low-temperature-induced 78 kDa protein [Source:UniProtKB/Swiss-Prot;Acc:Q06738]
AT1G07670.1	-3.75148	9.1672	0.00246498	0.0478945	ECA4	Calcium-transporting ATPase 4, endoplasmic reticulum-type [Source:UniProtKB/Swiss-Prot;Acc:Q9XES1]
AT1G11910.1	-3.85545	9.16913	0.00246239	0.0478945	APA1	aspartic proteinase A1 [Source:TAIR;Acc:AT1G11910]
AT1G26850.1	-3.8945	9.23411	0.00237653	0.0478945		Probable methyltransferase PMT2 [Source:UniProtKB/Swiss-Prot;Acc:B9DFI7]
AT2G05840.1	-3.85445	9.1657	0.002467	0.0478945	PAA2	Proteasome subunit alpha type-6-B [Source:UniProtKB/Swiss-Prot;Acc:O81147]
AT3G20390.1	-3.85545	9.16913	0.00246239	0.0478945		Endoribonuclease L-PSP family protein [Source:UniProtKB/TrEMBL;Acc:A0A1I9LS34]
AT4G09650.1	-3.85545	9.16913	0.00246239	0.0478945	ATPD	PDE332 [Source:UniProtKB/TrEMBL;Acc:A0A178V1L3]
AT4G13230.1	-3.85844	9.17938	0.00244863	0.0478945		Uncharacterized protein At4g13230 [Source:UniProtKB/Swiss-Prot;Acc:Q8LFD5]
AT5G03630.1	-3.85545	9.16913	0.00246239	0.0478945	MDAR2	Monodehydroascorbate reductase 2 [Source:UniProtKB/Swiss-Prot;Acc:Q93WJ8]
AT5G14590.1	-3.85345	9.16227	0.00247163	0.0478945		Isocitrate dehydrogenase [NADP], chloroplastic/mitochondrial [Source:UniProtKB/Swiss-Prot;Acc:Q8LPJ5]
AT1G47420.1	-3.79825	8.97903	0.0027321	0.0511827	SDH5	Succinate dehydrogenase subunit 5, mitochondrial [Source:UniProtKB/Swiss-Prot;Acc:Q9SX77]
AT2G38700.1	-3.79617	8.97265	0.00274165	0.0511827	MVD1	Diphosphomevalonate decarboxylase [Source:UniProtKB/TrEMBL;Acc:A0A178VRG6]
AT2G40300.1	-3.79617	8.97265	0.00274165	0.0511827	FER4	Ferritin-4, chloroplastic [Source:UniProtKB/Swiss-Prot;Acc:Q9S756]
AT3G51160.1	-3.82513	9.01313	0.00268159	0.0511827	MUR1	MUR_1 [Source:UniProtKB/TrEMBL;Acc:A0A178V6B0]
AT3G59480.1	-3.79721	8.97584	0.00273686	0.0511827		Probable fructokinase-4 [Source:UniProtKB/Swiss-Prot;Acc:Q9M1B9]
AT4G02080.1	-3.7993	8.98221	0.00272734	0.0511827	SAR1A	SAR2 [Source:UniProtKB/TrEMBL;Acc:A0A178V5S8]
AT4G09670.1	-3.79825	8.97903	0.0027321	0.0511827		Uncharacterized oxidoreductase At4g09670 [Source:UniProtKB/Swiss-Prot;Acc:Q9SZ83]
AT4G12960.2	-3.88387	8.91822	0.00282457	0.0521788	GILT	Gamma interferon responsive lysosomal thiol (GILT) reductase family protein [Source:UniProtKB/TrEMBL;Acc:F4JRI7]
AT1G06550.1	-3.73862	8.78331	0.00304121	0.0531131		3-hydroxyisobutyryl-CoA hydrolase-like protein 5 [Source:UniProtKB/Swiss-Prot;Acc:Q9SHJ8]
AT1G77490.1	-3.73652	8.77996	0.0030468	0.0531131	APXT	L-ascorbate peroxidase T, chloroplastic [Source:UniProtKB/Swiss-Prot;Acc:Q42593]
AT2G17390.1	-3.73862	8.78331	0.00304121	0.0531131	AKR2B	Ankyrin repeat domain-containing protein 2B [Source:UniProtKB/Swiss-Prot;Acc:Q29Q26]
AT2G28190.1	-3.73652	8.77996	0.0030468	0.0531131	CSD2	Superoxide dismutase [Cu-Zn] 2, chloroplastic [Source:UniProtKB/Swiss-Prot;Acc:O78310]
AT2G31390.1	-3.75137	8.79535	0.0030212	0.0531131		Probable fructokinase-1 [Source:UniProtKB/Swiss-Prot;Acc:Q9SID0]
AT2G47390.1	-3.73652	8.77996	0.0030468	0.0531131		Prolyl oligopeptidase family protein [Source:TAIR;Acc:AT2G47390]
AT3G01480.1	-3.73652	8.77996	0.0030468	0.0531131	CYP38	Peptidyl-prolyl cis-trans isomerase CYP38, chloroplastic [Source:UniProtKB/Swiss-Prot;Acc:Q9SSA5]
AT4G26300.1	-3.73862	8.78331	0.00304121	0.0531131	emb1027	Arginyl-tRNA synthetase, class Ic [Source:TAIR;Acc:AT4G26300]
AT5G13980.1	-3.73862	8.78331	0.00304121	0.0531131		Probable alpha-mannosidase At5g13980 [Source:UniProtKB/Swiss-Prot;Acc:Q8LPJ3]
AT5G14780.1	-3.73862	8.78331	0.00304121	0.0531131	FDH1	Formate dehydrogenase, mitochondrial [Source:UniProtKB/TrEMBL;Acc:A0A178UHK7]
AT5G40370.2	-3.73862	8.78331	0.00304121	0.0531131		Glutaredoxin family protein [Source:UniProtKB/TrEMBL;Acc:B3H604]
AT1G43670.1	-3.67671	8.64031	0.00328934	0.0544954	CYFBP	Fructose-1,6-bisphosphatase, cytosolic [Source:UniProtKB/Swiss-Prot;Acc:Q9MA79]
AT1G47200.1	-3.69004	8.62384	0.00331921	0.0544954	WPP2	WPP domain-containing protein 2 [Source:UniProtKB/Swiss-Prot;Acc:Q9C500]
AT1G54000.1	-2.6848	8.62888	0.00331004	0.0544954	GLL22	GDSL esterase/lipase 22 [Source:UniProtKB/Swiss-Prot;Acc:Q1H583]
AT1G66430.1	-3.6778	8.64217	0.00328597	0.0544954		Probable fructokinase-6, chloroplastic [Source:UniProtKB/Swiss-Prot;Acc:Q9C524]
AT2G14170.1	-3.67232	8.63279	0.00330294	0.0544954	ALDH6B2	Methylmalonate-semialdehyde dehydrogenase [acylating], mitochondrial [Source:UniProtKB/Swiss-Prot;Acc:Q0WM29]
AT2G45790.1	-3.67561	8.63843	0.00329273	0.0544954	PMM	Phosphomannomutase [Source:UniProtKB/Swiss-Prot;Acc:O80840]
AT3G18860.1	-3.67671	8.64031	0.00328934	0.0544954		AT3g18860/MCB22_3 [Source:UniProtKB/TrEMBL;Acc:Q9LHN3]
AT3G48890.1	-3.6778	8.64217	0.00328597	0.0544954	MSBP2	Membrane steroid-binding protein 2 [Source:UniProtKB/Swiss-Prot;Acc:Q9M2Z4]
AT3G53580.1	-3.67452	8.63656	0.00329612	0.0544954	DAPF	Diaminopimelate epimerase, chloroplastic [Source:UniProtKB/Swiss-Prot;Acc:Q9LFG2]
AT3G55120.1	-3.67889	8.64404	0.00328261	0.0544954	CHI1	Chalcone--flavonone isomerase 1 [Source:UniProtKB/Swiss-Prot;Acc:P41088]
AT3G56130.1	-3.67671	8.64031	0.00328934	0.0544954		AT3g56130/F18O21_90 [Source:UniProtKB/TrEMBL;Acc:Q93W03]
AT4G04950.1	-3.67671	8.64031	0.00328934	0.0544954	GRXS17	Monothiol glutaredoxin-S17 [Source:UniProtKB/Swiss-Prot;Acc:Q9ZPH2]
AT5G14320.1	-3.77037	8.67079	0.00323478	0.0544954	RPS13	30S ribosomal protein S13, chloroplastic [Source:UniProtKB/Swiss-Prot;Acc:P42732]
AT1G12780.1	-3.61299	8.4872	0.00357789	0.0549391	UGE1	Bifunctional UDP-glucose 4-epimerase and UDP-xylose 4-epimerase 1 [Source:UniProtKB/Swiss-Prot;Acc:Q42605]
AT1G23190.1	-2.84727	8.6011	0.00336089	0.0549391	PGM3	Probable phosphoglucomutase, cytoplasmic 1 [Source:UniProtKB/Swiss-Prot;Acc:O49299]
AT1G31180.1	-3.61071	8.48301	0.00358613	0.0549391	ATIMD3	isopropylmalate dehydrogenase 3 [Source:TAIR;Acc:AT1G31180]
AT2G17200.1	-3.61414	8.48928	0.0035738	0.0549391	DSK2B	Ubiquitin domain-containing protein DSK2b [Source:UniProtKB/Swiss-Prot;Acc:Q9SII8]
AT2G20360.1	-3.60841	8.47881	0.00359441	0.0549391		NADH dehydrogenase [ubiquinone] 1 alpha subcomplex subunit 9, mitochondrial [Source:UniProtKB/Swiss-Prot;Acc:Q9SK66]
AT2G28680.1	-3.61185	8.48511	0.00358201	0.0549391		Cupin family protein [Source:UniProtKB/TrEMBL;Acc:Q9SIA7]
AT2G47800.1	-3.7919	8.55613	0.00344492	0.0549391	ABCC4	ABC transporter C family member 4 [Source:UniProtKB/Swiss-Prot;Acc:Q7DM58]
AT3G15360.1	-3.61528	8.49136	0.00356971	0.0549391	ATHM4	TRX-M4 [Source:UniProtKB/TrEMBL;Acc:A0A178VJ83]
AT3G16000.1	-3.62872	8.4751	0.00360177	0.0549391	MFP1	MAR-binding filament-like protein 1 [Source:UniProtKB/Swiss-Prot;Acc:Q9LW85]
AT4G11150.1	-1.77161	8.53639	0.00348249	0.0549391	VHA-E1	V-type proton ATPase subunit E1 [Source:UniProtKB/Swiss-Prot;Acc:Q39258]
AT4G14030.1	-3.61299	8.4872	0.00357789	0.0549391	SBP1	Selenium-binding protein 1 [Source:UniProtKB/Swiss-Prot;Acc:O23264]
AT4G23850.1	-3.60956	8.48092	0.00359027	0.0549391	LACS4	Long chain acyl-CoA synthetase 4 [Source:UniProtKB/Swiss-Prot;Acc:Q9T0A0]
AT4G27520.1	-3.60956	8.48092	0.00359027	0.0549391	ENODL2	Early nodulin-like protein 2 [Source:UniProtKB/Swiss-Prot;Acc:Q9T076]
AT5G11670.1	-3.61071	8.48301	0.00358613	0.0549391	NADP-ME2	NADP-dependent malic enzyme 2 [Source:UniProtKB/Swiss-Prot;Acc:Q9LYG3]
AT5G36790.1-AT5G36700.1	-3.61414	8.48928	0.0035738	0.0549391	#N/A	#N/A
AT5G37830.1	-3.61071	8.48301	0.00358613	0.0549391	OXP1	5-oxoprolinase [Source:UniProtKB/Swiss-Prot;Acc:Q9FIZ7]
AT5G45390.1	-3.61414	8.48928	0.0035738	0.0549391	CLPP4	ATP-dependent Clp protease proteolytic subunit 4, chloroplastic [Source:UniProtKB/Swiss-Prot;Acc:Q94B60]
AT5G62530.1	-3.61299	8.4872	0.00357789	0.0549391	ALDH12A1	Delta-1-pyrroline-5-carboxylate dehydrogenase 12A1, mitochondrial [Source:UniProtKB/Swiss-Prot;Acc:Q8VZC3]
AT5G05780.1	-3.62531	8.46891	0.00361403	0.0549406	RPN8A	26S proteasome non-ATPase regulatory subunit 7 homolog A [Source:UniProtKB/Swiss-Prot;Acc:O24412]
AT5G25100.2	-3.63989	8.45361	0.00364456	0.0550341		Transmembrane 9 superfamily member [Source:UniProtKB/TrEMBL;Acc:F4KIM7]
AT1G02560.1	-3.54615	8.32121	0.0039199	0.0553759	CLPP5	ATP-dependent Clp protease proteolytic subunit [Source:UniProtKB/TrEMBL;Acc:A0A178WMF0]
AT1G30690.1	-3.54375	8.31656	0.00392996	0.0553759	PATL4	Patellin-4 [Source:UniProtKB/Swiss-Prot;Acc:Q94C59]
AT1G32200.1	-3.54375	8.31656	0.00392996	0.0553759	ATS1	Glycerol-3-phosphate acyltransferase, chloroplastic [Source:UniProtKB/Swiss-Prot;Acc:Q43307]
AT1G64970.1	-3.54255	8.31422	0.00393501	0.0553759	VTE4	Tocopherol O-methyltransferase, chloroplastic [Source:UniProtKB/Swiss-Prot;Acc:Q9ZSK1]
AT1G70600.1	-3.31697	8.35574	0.00384612	0.0553759	RPL27AC	60S ribosomal protein L27a-3 [Source:UniProtKB/Swiss-Prot;Acc:P49637]
AT1G74920.1	-3.54375	8.31656	0.00392996	0.0553759	ALDH10A8	ALDH10A8 [Source:UniProtKB/TrEMBL;Acc:A0A178W4Y2]
AT1G79690.1	-3.54255	8.31422	0.00393501	0.0553759	NUDT3	NUDT3 [Source:UniProtKB/TrEMBL;Acc:A0A178WDC8]
AT1G80460.1	-3.54375	8.31656	0.00392996	0.0553759	GLPK	Glycerol kinase [Source:UniProtKB/Swiss-Prot;Acc:Q9M8L4]
AT2G19070.1	-3.54375	8.31656	0.00392996	0.0553759	SHT	Spermidine hydroxycinnamoyl transferase [Source:UniProtKB/Swiss-Prot;Acc:O64470]
AT2G19940.1	-3.54615	8.32121	0.0039199	0.0553759		oxidoreductases, acting on the aldehyde or oxo group of donors, NAD or NADP as acceptor;copper ion binding [Source:TAIR;Acc:AT2G19940]
AT2G22240.1	-3.54495	8.31889	0.00392492	0.0553759	IPS2	Inositol-3-phosphate synthase isozyme 2 [Source:UniProtKB/Swiss-Prot;Acc:Q38862]
AT2G35490.1	-3.54255	8.31422	0.00393501	0.0553759	PAP3	Probable plastid-lipid-associated protein 3, chloroplastic [Source:UniProtKB/Swiss-Prot;Acc:O82291]
AT2G44160.1	-3.62738	8.42218	0.00370809	0.0553759	MTHFR2	Methylenetetrahydrofolate reductase 2 [Source:UniProtKB/Swiss-Prot;Acc:O80585]
AT3G12290.1	-3.54255	8.31422	0.00393501	0.0553759	FOLD2	Bifunctional protein FolD 2 [Source:UniProtKB/Swiss-Prot;Acc:Q9LHH7]
AT3G20330.1	-3.54375	8.31656	0.00392996	0.0553759	PYRB	Aspartate carbamoyltransferase, chloroplastic [Source:UniProtKB/Swiss-Prot;Acc:P49077]
AT4G26840.1	-3.54375	8.31656	0.00392996	0.0553759	SUMO1	Small ubiquitin-related modifier 1 [Source:UniProtKB/Swiss-Prot;Acc:P55852]
AT4G32520.1	-3.54495	8.31889	0.00392492	0.0553759	SHM3	Serine hydroxymethyltransferase 3, chloroplastic [Source:UniProtKB/Swiss-Prot;Acc:Q94JQ3]
AT5G20830.1	-3.54495	8.31889	0.00392492	0.0553759	SUS1	Sucrose synthase 1 [Source:UniProtKB/Swiss-Prot;Acc:P49040]
AT5G59950.5	-3.76081	8.43422	0.00368363	0.0553759		RNA-binding (RRM/RBD/RNP motifs) family protein [Source:UniProtKB/TrEMBL;Acc:F4JXE3]
AT5G64570.1	-3.54615	8.32121	0.0039199	0.0553759	BXL4	Beta-D-xylosidase 4 [Source:UniProtKB/Swiss-Prot;Acc:Q9FLG1]
AT1G03680.1	-3.47459	8.15763	0.00428955	0.0555184	ATHM1	Thioredoxin M1, chloroplastic [Source:UniProtKB/Swiss-Prot;Acc:O48737]
AT1G10370.1	-3.47459	8.15763	0.00428955	0.0555184	GSTU17	Glutathione S-transferase U17 [Source:UniProtKB/Swiss-Prot;Acc:Q9FUS8]
AT1G62380.1	-3.47584	8.15961	0.00428485	0.0555184	ACO2	1-aminocyclopropane-1-carboxylate oxidase 2 [Source:UniProtKB/Swiss-Prot;Acc:Q41931]
AT1G65980.1	-3.59671	8.26433	0.00404461	0.0555184	PRXIIB	Peroxiredoxin-2B [Source:UniProtKB/Swiss-Prot;Acc:Q9XEX2]
AT1G75280.1	-3.47459	8.15763	0.00428955	0.0555184		Isoflavone reductase homolog P3 [Source:UniProtKB/Swiss-Prot;Acc:P52577]
AT1G76140.1	-3.47459	8.15763	0.00428955	0.0555184		Prolyl oligopeptidase family protein [Source:UniProtKB/TrEMBL;Acc:F4I2A0]
AT2G42910.1	-3.47207	8.15363	0.004299	0.0555184	PRS4	Ribose-phosphate pyrophosphokinase 4 [Source:UniProtKB/Swiss-Prot;Acc:Q680A5]
AT3G05900.1	-3.4708	8.15163	0.00430375	0.0555184		Neurofilament protein-like protein [Source:UniProtKB/TrEMBL;Acc:F4J9K9]
AT3G13235.1	-3.47207	8.15363	0.004299	0.0555184		At3g13235 [Source:UniProtKB/TrEMBL;Acc:Q1EBV4]
AT3G14067.1	-3.47207	8.15363	0.004299	0.0555184	SBT1.4	Subtilisin-like protease SBT1.4 [Source:UniProtKB/Swiss-Prot;Acc:Q9LVJ1]
AT3G16170.1	-3.47333	8.15563	0.00429427	0.0555184	AAE13	AMP-dependent synthetase and ligase family protein [Source:TAIR;Acc:AT3G16170]
AT3G20630.1	-3.47459	8.15763	0.00428955	0.0555184	UBP14	Ubiquitin carboxyl-terminal hydrolase 14 [Source:UniProtKB/Swiss-Prot;Acc:Q8L6Y1]
AT3G23940.1	-3.47333	8.15563	0.00429427	0.0555184	DHAD	Dihydroxy-acid dehydratase, chloroplastic [Source:UniProtKB/Swiss-Prot;Acc:Q9LIR4]
AT3G24170.1	-3.47459	8.15763	0.00428955	0.0555184	ATGR1	Glutathione reductase, cytosolic [Source:UniProtKB/Swiss-Prot;Acc:P48641]
AT3G61440.1	-3.47584	8.15961	0.00428485	0.0555184	CYSC1	Bifunctional L-3-cyanoalanine synthase/cysteine synthase C1, mitochondrial [Source:UniProtKB/Swiss-Prot;Acc:Q9S757]
AT4G08870.1	-3.47333	8.15563	0.00429427	0.0555184	ARGAH2	ARGAH2 [Source:UniProtKB/TrEMBL;Acc:A0A178V1K8]
AT4G15410.1	-3.47207	8.15363	0.004299	0.0555184	PUX5	Plant UBX domain-containing protein 5 [Source:UniProtKB/Swiss-Prot;Acc:Q7Y175]
AT4G39660.1	-3.47207	8.15363	0.004299	0.0555184	AGT2	Alanine--glyoxylate aminotransferase 2 homolog 1, mitochondrial [Source:UniProtKB/Swiss-Prot;Acc:Q940M2]
AT4G39800.1	-3.47333	8.15563	0.00429427	0.0555184	IPS1	Inositol-3-phosphate synthase isozyme 1 [Source:UniProtKB/Swiss-Prot;Acc:P42801]
AT5G09730.1	-3.47459	8.15763	0.00428955	0.0555184	BXL3	Beta-D-xylosidase 3 [Source:UniProtKB/Swiss-Prot;Acc:Q9LXD6]
AT5G16840.2	-3.47459	8.15763	0.00428955	0.0555184	BPA1	binding partner of acd11 1 [Source:TAIR;Acc:AT5G16840]
AT5G17380.1	-3.47459	8.15763	0.00428955	0.0555184	HACL	2-hydroxyacyl-CoA lyase [Source:UniProtKB/Swiss-Prot;Acc:Q9LF46]
AT5G20280.1	-3.47333	8.15563	0.00429427	0.0555184	SPS1	Sucrose-phosphate synthase 1 [Source:UniProtKB/Swiss-Prot;Acc:Q94BT0]
AT5G53480.1	-3.55851	8.30285	0.00395972	0.0555184	KPNB1	Importin subunit beta-1 [Source:UniProtKB/Swiss-Prot;Acc:Q9FJD4]
AT5G53490.3	-3.4771	8.1616	0.00428017	0.0555184		Tetratricopeptide repeat (TPR)-like superfamily protein [Source:TAIR;Acc:AT5G53490]
AT5G55480.1	-3.47459	8.15763	0.00428955	0.0555184	GDPDL4	Glycerophosphodiester phosphodiesterase GDPDL4 [Source:UniProtKB/Swiss-Prot;Acc:Q9FJ62]
AT5G66530.1	-3.4708	8.15163	0.00430375	0.0555184		Glucose-6-phosphate 1-epimerase [Source:UniProtKB/TrEMBL;Acc:Q9FJY6]
AT1G13060.2	-3.48823	8.12938	0.00435688	0.0557866	PBE1	20S proteasome beta subunit E1 [Source:UniProtKB/TrEMBL;Acc:F4HP14]
AT4G11010.1	-3.48697	8.12741	0.00436161	0.0557866	NDPK3	Nucleoside diphosphate kinase [Source:UniProtKB/TrEMBL;Acc:A0A178UTZ0]
AT1G02050.1	-3.55088	8.10281	0.00442121	0.0563891	PKSA	Type III polyketide synthase A [Source:UniProtKB/Swiss-Prot;Acc:O23674]
AT1G10760.1	-3.39903	7.98276	0.00472408	0.0564982	GWD1	Alpha-glucan water dikinase 1, chloroplastic [Source:UniProtKB/Swiss-Prot;Acc:Q9SAC6]
AT1G60420.1	-3.40035	7.98505	0.0047181	0.0564982		Probable nucleoredoxin 1 [Source:UniProtKB/Swiss-Prot;Acc:O80763]
AT2G18230.1	-3.3977	7.98046	0.00473008	0.0564982	PPA2	PPa2 [Source:UniProtKB/TrEMBL;Acc:A0A178VY12]
AT2G36390.1	-3.3977	7.98046	0.00473008	0.0564982	SBE2.1	SBE2.1 [Source:UniProtKB/TrEMBL;Acc:A0A178VXI8]
AT2G43910.2	-3.40035	7.98505	0.0047181	0.0564982	ATHOL1	HOL1 [Source:UniProtKB/TrEMBL;Acc:A0A178VXT1]
AT3G06350.1	-3.39903	7.98276	0.00472408	0.0564982	EMB3004	Bifunctional 3-dehydroquinate dehydratase/shikimate dehydrogenase, chloroplastic [Source:UniProtKB/Swiss-Prot;Acc:Q9SQT8]
AT3G17940.1	-3.3977	7.98046	0.00473008	0.0564982		Aldose 1-epimerase [Source:UniProtKB/TrEMBL;Acc:Q9LVH6]
AT3G27240.1	-3.3977	7.98046	0.00473008	0.0564982	CYC11	Cytochrome c1 1, heme protein, mitochondrial [Source:UniProtKB/Swiss-Prot;Acc:Q9LK29]
AT3G53990.1	-3.39903	7.98276	0.00472408	0.0564982		AT3G53990 protein [Source:UniProtKB/TrEMBL;Acc:Q9M328]
AT4G04020.1	-3.39903	7.98276	0.00472408	0.0564982	PAP1	Probable plastid-lipid-associated protein 1, chloroplastic [Source:UniProtKB/Swiss-Prot;Acc:O81439]
AT4G23600.1	-3.40035	7.98505	0.0047181	0.0564982	CORI3	Cystine lyase CORI3 [Source:UniProtKB/Swiss-Prot;Acc:Q9SUR6]
AT4G30810.1	-3.40035	7.98505	0.0047181	0.0564982	SCPL29	Serine carboxypeptidase-like 29 [Source:UniProtKB/Swiss-Prot;Acc:Q949Q7]
AT5G10840.1	-3.5142	8.08323	0.00446921	0.0564982	TMN8	Transmembrane 9 superfamily member 8 [Source:UniProtKB/Swiss-Prot;Acc:F4KIB2]
AT5G10920.1	-3.39903	7.98276	0.00472408	0.0564982		Argininosuccinate lyase, chloroplastic [Source:UniProtKB/Swiss-Prot;Acc:Q9LEU8]
AT5G16710.1	-3.39903	7.98276	0.00472408	0.0564982	DHAR3	DHAR3 [Source:UniProtKB/TrEMBL;Acc:A0A178UIL9]
AT5G23890.1	-3.3977	7.98046	0.00473008	0.0564982		GPI-anchored adhesin-like protein [Source:UniProtKB/TrEMBL;Acc:Q9FF91]
AT5G53140.1	-3.40035	7.98505	0.0047181	0.0564982		Probable protein phosphatase 2C 76 [Source:UniProtKB/Swiss-Prot;Acc:Q94AT1]
AT5G58070.1	-3.39903	7.98276	0.00472408	0.0564982	TIL	TIL [Source:UniProtKB/TrEMBL;Acc:A0A178US04]
AT5G63860.1	-3.39903	7.98276	0.00472408	0.0564982	UVR8	Ultraviolet-B receptor UVR8 [Source:UniProtKB/Swiss-Prot;Acc:Q9FN03]
AT5G66120.2	-3.3977	7.98046	0.00473008	0.0564982	DHQS	3-dehydroquinate synthase, chloroplastic [Source:UniProtKB/Swiss-Prot;Acc:Q8VYV7]
AT1G63940.2	-3.53491	7.9684	0.0047617	0.0567258	MDAR5	MDAR6 [Source:UniProtKB/TrEMBL;Acc:A0A178WFH3]
AT5G60640.1	-3.02928	7.88468	0.00498717	0.0590999	PDIL1-4	Protein disulfide-isomerase [Source:UniProtKB/TrEMBL;Acc:A0A178UQB2]
AT1G29470.1	-3.32039	7.79181	0.00525005	0.0594334		Probable methyltransferase PMT24 [Source:UniProtKB/Swiss-Prot;Acc:Q6NPR7]
AT1G35310.1	-3.31758	7.78653	0.00526542	0.0594334	MLP168	MLP-like protein 168 [Source:UniProtKB/Swiss-Prot;Acc:Q9C7I3]
AT1G45145.1	-3.31899	7.78917	0.00525772	0.0594334	TRX5	Thioredoxin H5 [Source:UniProtKB/Swiss-Prot;Acc:Q39241]
AT1G74560.3	-3.31758	7.78653	0.00526542	0.0594334	NRP1	NAP1-related protein 1 [Source:TAIR;Acc:AT1G74560]
AT1G75330.1	-3.31899	7.78917	0.00525772	0.0594334	OTC	OTC [Source:UniProtKB/TrEMBL;Acc:A0A178W4A4]
AT2G01530.1	-3.31899	7.78917	0.00525772	0.0594334	MLP329	Uncharacterized protein At2g01530 (Fragment) [Source:UniProtKB/TrEMBL;Acc:C0SV41]
AT2G13560.1	-3.31758	7.78653	0.00526542	0.0594334	NAD-ME1	NAD-dependent malic enzyme 1, mitochondrial [Source:UniProtKB/Swiss-Prot;Acc:Q9SIU0]
AT2G17190.1	-3.31899	7.78917	0.00525772	0.0594334	DSK2A	Ubiquitin domain-containing protein DSK2a [Source:UniProtKB/Swiss-Prot;Acc:Q9SII9]
AT2G30410.1	-3.31899	7.78917	0.00525772	0.0594334	TFCA	Tubulin-folding cofactor A [Source:UniProtKB/Swiss-Prot;Acc:O04350]
AT3G10370.1	-3.31899	7.78917	0.00525772	0.0594334	SDP6	Glycerol-3-phosphate dehydrogenase SDP6, mitochondrial [Source:UniProtKB/Swiss-Prot;Acc:Q9SS48]
AT3G27160.1	-3.48088	7.81576	0.00518095	0.0594334	GHS1	Ribosomal protein S21 family protein [Source:UniProtKB/TrEMBL;Acc:A0A1I9LRJ3]
AT3G48990.1	-3.31899	7.78917	0.00525772	0.0594334	AAE3	Oxalate--CoA ligase [Source:UniProtKB/Swiss-Prot;Acc:Q9SMT7]
AT3G54250.1	-3.31899	7.78917	0.00525772	0.0594334	MVD2	Diphosphomevalonate decarboxylase MVD2, peroxisomal [Source:UniProtKB/Swiss-Prot;Acc:F4JCU3]
AT3G63130.1	-3.31899	7.78917	0.00525772	0.0594334	RANGAP1	RAN GTPase-activating protein 1 [Source:UniProtKB/Swiss-Prot;Acc:Q9LE82]
AT4G35790.1	-3.31899	7.78917	0.00525772	0.0594334	PLDDELTA	Phospholipase D delta [Source:UniProtKB/Swiss-Prot;Acc:Q9C5Y0]
AT5G34850.1	-3.31899	7.78917	0.00525772	0.0594334	PAP26	Purple acid phosphatase [Source:UniProtKB/TrEMBL;Acc:A0A178UD94]
AT5G39410.1	-3.31899	7.78917	0.00525772	0.0594334		Probable mitochondrial saccharopine dehydrogenase-like oxidoreductase At5g39410 [Source:UniProtKB/Swiss-Prot;Acc:Q8LGI2]
AT5G42740.1	-3.31899	7.78917	0.00525772	0.0594334	PGIC	Glucose-6-phosphate isomerase [Source:UniProtKB/TrEMBL;Acc:A0A178UPP5]
AT1G11840.6	-3.4851	7.77466	0.00530013	0.0595189	ATGLX1
AT1G16870.1	-3.50821	7.76149	0.0053389	0.0595189		Mitochondrial 28S ribosomal protein S29-like protein [Source:UniProtKB/TrEMBL;Acc:Q8W4K2]
AT2G20060.1	-3.50821	7.76149	0.0053389	0.0595189		50S ribosomal protein L4 [Source:UniProtKB/TrEMBL;Acc:Q8VY61]
AT2G44065.1	-3.50821	7.76149	0.0053389	0.0595189		Expressed protein [Source:UniProtKB/TrEMBL;Acc:Q8VZU4]
AT4G32470.1	-3.33413	7.76359	0.00533269	0.0595189	QCR7-1	Cytochrome b-c1 complex subunit 7-1 [Source:UniProtKB/Swiss-Prot;Acc:Q9SUU5]
AT1G12050.1	-3.23537	7.57755	0.0059118	0.0611453	FAH	Fumarylacetoacetase [Source:UniProtKB/Swiss-Prot;Acc:Q8RW90]
AT1G12230.2	-3.23239	7.57149	0.0059317	0.0611453		Aldolase superfamily protein [Source:UniProtKB/TrEMBL;Acc:F4IC59]
AT1G18800.1	-3.23388	7.57452	0.00592173	0.0611453	NRP2	NRP2 [Source:UniProtKB/TrEMBL;Acc:A0A178W8U0]
AT1G27970.2	-3.23537	7.57755	0.0059118	0.0611453	NTF2B	Nuclear transport factor 2B [Source:UniProtKB/TrEMBL;Acc:A8MS55]
AT1G78870.1	-3.23686	7.58056	0.00590191	0.0611453	UBC35	UBC35 [Source:UniProtKB/TrEMBL;Acc:A0A178WFI9]
AT2G43560.1	-3.23537	7.57755	0.0059118	0.0611453	FKBP16-3	Peptidylprolyl isomerase [Source:UniProtKB/TrEMBL;Acc:A0A178VVY6]
AT2G44920.2	-3.23537	7.57755	0.0059118	0.0611453		Thylakoid lumenal 15 kDa protein 1, chloroplastic [Source:UniProtKB/Swiss-Prot;Acc:O22160]
AT3G01910.1	-3.23686	7.58056	0.00590191	0.0611453	SOX	Sulfite oxidase [Source:UniProtKB/TrEMBL;Acc:Q0WWA1]
AT3G04790.1	-3.46853	7.642	0.00570423	0.0611453	RPI3	EMB3119 [Source:UniProtKB/TrEMBL;Acc:A0A178V804]
AT3G23400.1	-3.23537	7.57755	0.0059118	0.0611453	PAP6	Plastid-lipid-associated protein 6, chloroplastic [Source:UniProtKB/Swiss-Prot;Acc:Q9LW57]
AT3G23600.1	-3.23388	7.57452	0.00592173	0.0611453		AT3g23600/MDB19_9 [Source:UniProtKB/TrEMBL;Acc:Q9LUG8]
AT3G48420.1	-3.23388	7.57452	0.00592173	0.0611453	CBBY	CBBY-like protein [Source:UniProtKB/Swiss-Prot;Acc:Q94K71]
AT3G59760.1	-3.23388	7.57452	0.00592173	0.0611453	OASC	Cysteine synthase [Source:UniProtKB/TrEMBL;Acc:B9DFR6]
AT4G00490.1	-3.23388	7.57452	0.00592173	0.0611453	BAM2	Beta-amylase 2, chloroplastic [Source:UniProtKB/Swiss-Prot;Acc:O65258]
AT4G12800.1	-3.23686	7.58056	0.00590191	0.0611453	PSAL	photosystem I subunit l [Source:TAIR;Acc:AT4G12800]
AT4G14880.1	-2.85243	7.61077	0.00580386	0.0611453	OASA1	Cysteine synthase 1 [Source:UniProtKB/Swiss-Prot;Acc:P47998]
AT4G17720.1	-3.23388	7.57452	0.00592173	0.0611453		Putative RRM-containing protein [Source:UniProtKB/TrEMBL;Acc:Q8LA96]
AT4G35260.1	-3.23388	7.57452	0.00592173	0.0611453	IDH1	Isocitrate dehydrogenase [NAD] regulatory subunit 1, mitochondrial [Source:UniProtKB/Swiss-Prot;Acc:Q8LFC0]
AT4G38350.2	-3.3482	7.61244	0.00579849	0.0611453		Patched family protein [Source:UniProtKB/TrEMBL;Acc:F4JTN1]
AT5G10540.1	-3.23074	7.70292	0.00551489	0.0611453	CYOP	Probable cytosolic oligopeptidase A [Source:UniProtKB/Swiss-Prot;Acc:Q949P2]
AT5G20060.2	-3.23834	7.58357	0.00589207	0.0611453		Alpha/beta-Hydrolases superfamily protein [Source:UniProtKB/TrEMBL;Acc:Q8L9X1]
AT5G49810.1	-3.23834	7.58357	0.00589207	0.0611453	MMT1	Methionine S-methyltransferase [Source:UniProtKB/Swiss-Prot;Acc:Q9LTB2]
AT5G55160.2	-3.23388	7.57452	0.00592173	0.0611453	SUM2	Small ubiquitin-related modifier [Source:UniProtKB/TrEMBL;Acc:F4K3D6]
AT5G61410.1	-3.23686	7.58056	0.00590191	0.0611453	RPE	RPE [Source:UniProtKB/TrEMBL;Acc:A0A178UPG9]
ATCG00730.1	-3.23686	7.58056	0.00590191	0.0611453	PETD	Cytochrome b6-f complex subunit 4 [Source:UniProtKB/Swiss-Prot;Acc:P56774]
AT2G21170.1	-3.20583	7.55203	0.00599607	0.061668	TIM	TIM [Source:UniProtKB/TrEMBL;Acc:A0A178VN28]
AT1G08110.4	-3.05156	7.25417	0.00707565	0.0616967		Lactoylglutathione lyase [Source:UniProtKB/TrEMBL;Acc:B9DH52]
AT1G12240.1	-3.05156	7.25417	0.00707565	0.0616967	BFRUCT4	Acid beta-fructofuranosidase 4, vacuolar [Source:UniProtKB/Swiss-Prot;Acc:Q39041]
AT1G16350.1	-3.36053	7.48322	0.00622954	0.0616967		Inosine-5'-monophosphate dehydrogenase 2 [Source:UniProtKB/Swiss-Prot;Acc:Q9SA34]
AT1G26750.1	-3.32995	7.3193	0.00682376	0.0616967		unknown protein; Ha. [Source:TAIR;Acc:AT1G26750]
AT1G42480.1	-3.05641	7.25623	0.00706755	0.0616967		TLR4 regulator/MIR-interacting MSAP protein [Source:UniProtKB/TrEMBL;Acc:Q680L3]
AT1G49300.1	-3.14456	7.39027	0.00655969	0.0616967	RABG3E	Ras-related protein RABG3e [Source:UniProtKB/Swiss-Prot;Acc:Q9XI98]
AT1G49970.1	-3.14608	7.39063	0.00655838	0.0616967	CLPR1	ATP-dependent Clp protease proteolytic subunit-related protein 1, chloroplastic [Source:UniProtKB/Swiss-Prot;Acc:Q9XJ35]
AT1G52230.1	-3.05156	7.25417	0.00707565	0.0616967	PSAH2	Photosystem I reaction center subunit VI-2, chloroplastic [Source:UniProtKB/Swiss-Prot;Acc:Q9SUI6]
AT1G52380.1	-3.14608	7.39063	0.00655838	0.0616967	NUP50A	Nuclear pore complex protein NUP50A [Source:UniProtKB/Swiss-Prot;Acc:Q9C829]
AT1G54100.1	-3.14608	7.39063	0.00655838	0.0616967	ALDH7B4	ALDH7B4 [Source:UniProtKB/TrEMBL;Acc:A0A178W3F2]
AT1G66240.1	-3.05156	7.25417	0.00707565	0.0616967	ATX1	homolog of anti-oxidant 1 [Source:TAIR;Acc:AT1G66240]
AT1G78680.1	-3.04994	7.25348	0.00707838	0.0616967	GGH2	Gamma-glutamyl hydrolase 2 [Source:UniProtKB/Swiss-Prot;Acc:O65355]
AT1G80600.1	-3.14456	7.39027	0.00655969	0.0616967	WIN1	Acetylornithine aminotransferase, chloroplastic/mitochondrial [Source:UniProtKB/Swiss-Prot;Acc:Q9M8M7]
AT2G02560.1	-3.14608	7.39063	0.00655838	0.0616967	CAND1	Cullin-associated NEDD8-dissociated protein 1 [Source:UniProtKB/Swiss-Prot;Acc:Q8L5Y6]
AT2G06050.2	-3.05318	7.25486	0.00707293	0.0616967	OPR3	12-oxophytodienoate reductase 3 [Source:UniProtKB/Swiss-Prot;Acc:Q9FUP0]
AT2G14720.1	-3.14303	7.38991	0.00656102	0.0616967	VSR4	Vacuolar-sorting receptor 4 [Source:UniProtKB/Swiss-Prot;Acc:Q56ZQ3]
AT2G17420.1	-3.04994	7.25348	0.00707838	0.0616967	NTR2	Thioredoxin reductase 2 [Source:UniProtKB/Swiss-Prot;Acc:Q39242]
AT2G25060.1	-3.0548	7.25555	0.00707023	0.0616967	ENODL14	ENODL14 [Source:UniProtKB/TrEMBL;Acc:A0A178VWH0]
AT2G31570.1	-3.05318	7.25486	0.00707293	0.0616967	GPX2	Probable glutathione peroxidase 2 [Source:UniProtKB/Swiss-Prot;Acc:O04922]
AT2G32520.1	-3.1476	7.39099	0.00655707	0.0616967		alpha/beta-Hydrolases superfamily protein [Source:TAIR;Acc:AT2G32520]
AT2G33380.1	-3.0548	7.25555	0.00707023	0.0616967	PXG3	Probable peroxygenase 3 [Source:UniProtKB/Swiss-Prot;Acc:O22788]
AT2G35040.1	-3.1476	7.39099	0.00655707	0.0616967		AICARFT/IMPCHase bienzyme family protein [Source:UniProtKB/TrEMBL;Acc:Q8RWT5]
AT2G44650.1	-3.1476	7.39099	0.00655707	0.0616967	CPN10-2	10 kDa chaperonin 2, chloroplastic [Source:UniProtKB/Swiss-Prot;Acc:O80504]
AT3G02540.1	-3.05318	7.25486	0.00707293	0.0616967	RAD23C	Ubiquitin receptor RAD23c [Source:UniProtKB/Swiss-Prot;Acc:Q84L31]
AT3G07720.1	-3.05318	7.25486	0.00707293	0.0616967		AT3g07720/F17A17_6 [Source:UniProtKB/TrEMBL;Acc:Q9S7W4]
AT3G10740.1	-3.04994	7.25348	0.00707838	0.0616967	ASD1	Alpha-L-arabinofuranosidase 1 [Source:UniProtKB/TrEMBL;Acc:A0A1I9LPN8]
AT3G13560.1	-3.05641	7.25623	0.00706755	0.0616967		Glucan endo-1,3-beta-glucosidase 4 [Source:UniProtKB/Swiss-Prot;Acc:Q94CD8]
AT3G16110.1	-3.05318	7.25486	0.00707293	0.0616967	PDIL1-6	PDIL1-6 [Source:UniProtKB/TrEMBL;Acc:A0A178VNL8]
AT3G19450.1	-3.14608	7.39063	0.00655838	0.0616967	CAD4	Cinnamyl alcohol dehydrogenase 4 [Source:UniProtKB/Swiss-Prot;Acc:P48523]
AT3G22300.1	-3.32995	7.3193	0.00682376	0.0616967	RPS10	40S ribosomal protein S10, mitochondrial [Source:UniProtKB/Swiss-Prot;Acc:P42797]
AT3G27530.1	-3.14912	7.39134	0.00655578	0.0616967	GC6	Golgin candidate 6 [Source:UniProtKB/Swiss-Prot;Acc:B0F9L4]
AT3G48690.1	-3.1476	7.39099	0.00655707	0.0616967	CXE12	Probable carboxylesterase 12 [Source:UniProtKB/Swiss-Prot;Acc:Q9SMN0]
AT3G49680.1	-3.05318	7.25486	0.00707293	0.0616967	BCAT3	Branched-chain-amino-acid aminotransferase 3, chloroplastic [Source:UniProtKB/Swiss-Prot;Acc:Q9M401]
AT3G56090.1	-3.0548	7.25555	0.00707023	0.0616967	FER3	Ferritin-3, chloroplastic [Source:UniProtKB/Swiss-Prot;Acc:Q9LYN2]
AT3G56490.1	-3.14608	7.39063	0.00655838	0.0616967	HINT1	Adenylylsulfatase HINT1 [Source:UniProtKB/Swiss-Prot;Acc:Q8GUN2]
AT3G60600.1	-3.05803	7.25691	0.00706489	0.0616967	PVA11	Vesicle-associated protein 1-1 [Source:UniProtKB/Swiss-Prot;Acc:Q8VZ95]
AT3G62410.1	-3.14608	7.39063	0.00655838	0.0616967	CP12-2	Calvin cycle protein CP12-2, chloroplastic [Source:UniProtKB/Swiss-Prot;Acc:Q9LZP9]
AT3G63160.1	-3.14912	7.39134	0.00655578	0.0616967		OEP6 [Source:UniProtKB/TrEMBL;Acc:A0A384KZL8]
AT4G09020.1	-3.14912	7.39134	0.00655578	0.0616967	ISA3	Isoamylase 3, chloroplastic [Source:UniProtKB/Swiss-Prot;Acc:Q9M0S5]
AT4G17100.2	-3.05156	7.25417	0.00707565	0.0616967		CONTAINS InterPro DOMAIN/s: Endoribonuclease XendoU (InterPro:IPR018998); Ha. [Source:TAIR;Acc:AT4G17100]
AT4G20050.1	-3.14456	7.39027	0.00655969	0.0616967	QRT3	Pectin lyase-like superfamily protein [Source:TAIR;Acc:AT4G20050]
AT4G20260.4	-3.14912	7.39134	0.00655578	0.0616967	PCAP1	plasma-membrane associated cation-binding protein 1 [Source:TAIR;Acc:AT4G20260]
AT4G21580.1	-3.14608	7.39063	0.00655838	0.0616967		AT4g21580/F18E5_200 [Source:UniProtKB/TrEMBL;Acc:O65423]
AT4G24220.1	-3.0548	7.25555	0.00707023	0.0616967	VEP1	3-oxo-Delta(4,5)-steroid 5-beta-reductase [Source:UniProtKB/Swiss-Prot;Acc:Q9STX2]
AT4G27320.1	-3.04994	7.25348	0.00707838	0.0616967	PHOS34	Universal stress protein PHOS34 [Source:UniProtKB/Swiss-Prot;Acc:Q8L4N1]
AT4G30210.1	-3.0548	7.25555	0.00707023	0.0616967	ATR2	P450 reductase 2 [Source:TAIR;Acc:AT4G30210]
AT4G31810.1	-3.42809	7.43765	0.00638921	0.0616967		3-hydroxyisobutyryl-CoA hydrolase-like protein 2, mitochondrial [Source:UniProtKB/Swiss-Prot;Acc:Q8RXN4]
AT4G34350.1	-3.0548	7.25555	0.00707023	0.0616967	ISPH	4-hydroxy-3-methylbut-2-enyl diphosphate reductase, chloroplastic [Source:UniProtKB/Swiss-Prot;Acc:Q94B35]
AT4G39860.1	-3.05318	7.25486	0.00707293	0.0616967		Hematological/neurological-like protein [Source:UniProtKB/TrEMBL;Acc:Q9SMR7]
AT5G04740.1	-3.05156	7.25417	0.00707565	0.0616967	ACR12	ACR12 [Source:UniProtKB/TrEMBL;Acc:A0A178UNY1]
AT5G04885.1	-3.05318	7.25486	0.00707293	0.0616967		Glycosyl hydrolase family protein [Source:TAIR;Acc:AT5G04885]
AT5G05270.1	-3.04994	7.25348	0.00707838	0.0616967	CHI3	Probable chalcone--flavonone isomerase 3 [Source:UniProtKB/Swiss-Prot;Acc:Q8VZW3]
AT5G06060.1	-3.05156	7.25417	0.00707565	0.0616967		Tropinone reductase homolog At5g06060 [Source:UniProtKB/Swiss-Prot;Acc:Q9LHT0]
AT5G09550.1	-3.0548	7.25555	0.00707023	0.0616967		Guanosine nucleotide diphosphate dissociation inhibitor At5g09550 [Source:UniProtKB/Swiss-Prot;Acc:Q9LXC0]
AT5G16390.1	-3.0548	7.25555	0.00707023	0.0616967	BCCP1	Biotin carboxyl carrier protein of acetyl-CoA carboxylase 1, chloroplastic [Source:UniProtKB/Swiss-Prot;Acc:Q42533]
AT5G16620.1	-3.14303	7.38991	0.00656102	0.0616967	TIC40	TIC40 [Source:UniProtKB/TrEMBL;Acc:A0A178UEV6]
AT5G19440.1	-3.0548	7.25555	0.00707023	0.0616967		At5g19440 [Source:UniProtKB/TrEMBL;Acc:Q29Q34]
AT5G21990.1	-3.05156	7.25417	0.00707565	0.0616967	OEP61	TPR7 [Source:UniProtKB/TrEMBL;Acc:A0A178UNB9]
AT5G24650.1	-3.14608	7.39063	0.00655838	0.0616967	HP30-2	Chloroplastic import inner membrane translocase subunit HP30-2 [Source:UniProtKB/Swiss-Prot;Acc:Q9FLT9]
AT5G25880.1	-3.04994	7.25348	0.00707838	0.0616967	NADP-ME3	Malic enzyme [Source:UniProtKB/TrEMBL;Acc:A0A178UAR6]
AT5G26667.1	-3.14608	7.39063	0.00655838	0.0616967	PYR6	UMP-CMP kinase [Source:UniProtKB/TrEMBL;Acc:A0A178UDQ9]
AT5G27380.1	-3.14912	7.39134	0.00655578	0.0616967	GSH2	Glutathione synthetase, chloroplastic [Source:UniProtKB/Swiss-Prot;Acc:P46416]
AT5G36880.2	-3.1476	7.39099	0.00655707	0.0616967	ACS	Acetyl-coenzyme A synthetase, chloroplastic/glyoxysomal [Source:UniProtKB/Swiss-Prot;Acc:B9DGD6]
AT5G40810.1	-3.05318	7.25486	0.00707293	0.0616967	CYC12	Cytochrome c1 2, heme protein, mitochondrial [Source:UniProtKB/Swiss-Prot;Acc:Q9FKS5]
AT5G42220.1	-3.05318	7.25486	0.00707293	0.0616967		AT5g42220/K5J14_2 [Source:UniProtKB/TrEMBL;Acc:Q8L745]
AT5G46110.4	-3.0548	7.25555	0.00707023	0.0616967	APE2	Glucose-6-phosphate/phosphate translocator-like protein [Source:UniProtKB/TrEMBL;Acc:A0A219I0W9]
AT5G54810.1	-3.05156	7.25417	0.00707565	0.0616967	TSB1	Tryptophan synthase [Source:UniProtKB/TrEMBL;Acc:Q0WUI8]
AT5G56740.1	-3.0548	7.25555	0.00707023	0.0616967	HAG2	Histone acetyltransferase type B catalytic subunit [Source:UniProtKB/TrEMBL;Acc:Q1JPN3]
AT5G57020.1	-3.05156	7.25417	0.00707565	0.0616967	NMT1	Glycylpeptide N-tetradecanoyltransferase 1 [Source:UniProtKB/Swiss-Prot;Acc:Q9LTR9]
AT5G63980.1	-3.14608	7.39063	0.00655838	0.0616967	SAL1	SAL1 phosphatase [Source:UniProtKB/Swiss-Prot;Acc:Q42546]
AT5G64670.1	-3.32995	7.3193	0.00682376	0.0616967		Ribosomal protein L18e/L15 superfamily protein [Source:UniProtKB/TrEMBL;Acc:Q9FLF3]
AT5G65620.1	-3.17811	7.38661	0.00657304	0.0616967		Zincin-like metalloproteases family protein [Source:TAIR;Acc:AT5G65620]
AT1G15140.1	-2.94995	7.09083	0.00775006	0.0624849		F9L1.8 protein [Source:UniProtKB/TrEMBL;Acc:Q9XI55]
AT1G16880.1	-2.95168	7.0919	0.00774543	0.0624849	ACR11	ACR11 [Source:UniProtKB/TrEMBL;Acc:A0A178WLF3]
AT1G17890.1	-2.95168	7.0919	0.00774543	0.0624849	GER2	Putative GDP-L-fucose synthase 2 [Source:UniProtKB/Swiss-Prot;Acc:Q9LMU0]
AT1G18270.3	-2.95341	7.09297	0.00774082	0.0624849		Ketose-bisphosphate aldolase class-II family protein [Source:UniProtKB/TrEMBL;Acc:F4IAP5]
AT1G19140.2	-2.95168	7.0919	0.00774543	0.0624849		FUNCTIONS IN: molecular_function unknown; INVOLVED IN: ubiquinone biosynthetic process; LOCATED IN: mitochondrion; EXPRESSED IN: 24 plant structures; EXPRESSED DURING: 15 growth stages; CONTAINS InterPro DOMAIN/s: COQ9 (InterPro:IPR013718), Ubiquino /.../synthesis protein COQ9 (InterPro:IPR012762); Ha. [Source:TAIR;Acc:AT1G19140]
AT1G76550.1	-3.36208	7.11854	0.00763117	0.0624849	PFP-ALPHA2	Pyrophosphate--fructose 6-phosphate 1-phosphotransferase subunit alpha 2 [Source:UniProtKB/Swiss-Prot;Acc:Q9C9K3]
AT1G78150.3	-2.95341	7.09297	0.00774082	0.0624849		unknown protein; BEST Arabidopsis thaliana protein match is: unknown protein (TAIR:AT1G35780.1); Ha. [Source:TAIR;Acc:AT1G78150]
AT2G15860.2	-2.95341	7.09297	0.00774082	0.0624849		unknown protein; FUNCTIONS IN: molecular_function unknown; INVOLVED IN: biological_process unknown; LOCATED IN: cellular_component unknown; EXPRESSED IN: 24 plant structures; EXPRESSED DURING: 13 growth stages; Ha. [Source:TAIR;Acc:AT2G15860]
AT2G16440.1	-2.95341	7.09297	0.00774082	0.0624849	MCM4	DNA replication licensing factor MCM4 [Source:UniProtKB/Swiss-Prot;Acc:Q0WVF5]
AT2G16780.1	-2.94995	7.09083	0.00775006	0.0624849	MSI2	WD-40 repeat-containing protein MSI2 [Source:UniProtKB/Swiss-Prot;Acc:O22468]
AT2G41680.1	-2.95168	7.0919	0.00774543	0.0624849	NTRC	Thioredoxin reductase [Source:UniProtKB/TrEMBL;Acc:A0A178VZE7]
AT2G47940.1	-2.94995	7.09083	0.00775006	0.0624849	DEGP2	EMB3117 [Source:UniProtKB/TrEMBL;Acc:A0A178VUR8]
AT3G02880.1	-3.17593	7.18192	0.00736624	0.0624849		Probable inactive receptor kinase At3g02880 [Source:UniProtKB/Swiss-Prot;Acc:Q9M8T0]
AT3G05600.1	-2.94995	7.09083	0.00775006	0.0624849		Alpha/beta-Hydrolases superfamily protein [Source:UniProtKB/TrEMBL;Acc:Q9M9W5]
AT3G07390.1	-2.95168	7.0919	0.00774543	0.0624849	AIR12	AIR12 [Source:UniProtKB/TrEMBL;Acc:A0A178VEI7]
AT3G10570.1	-2.95513	7.09403	0.00773623	0.0624849	CYP77A6	CYP77A6 [Source:UniProtKB/TrEMBL;Acc:A0A384LHU4]
AT3G13390.1	-2.95341	7.09297	0.00774082	0.0624849	sks11	Sks11 [Source:UniProtKB/TrEMBL;Acc:A0A384KMQ0]
AT3G17160.1	-2.95341	7.09297	0.00774082	0.0624849		At3g17160 [Source:UniProtKB/TrEMBL;Acc:Q9LSN1]
AT3G26340.1	-2.95168	7.0919	0.00774543	0.0624849	PBE2	Proteasome subunit beta type [Source:UniProtKB/TrEMBL;Acc:A0A178VFG8]
AT3G28980.1	-2.95341	7.09297	0.00774082	0.0624849		Mediator of RNA polymerase II transcription subunit-like protein, putative (DUF1216) [Source:UniProtKB/TrEMBL;Acc:Q9MBG7]
AT3G51000.1	-2.95168	7.0919	0.00774543	0.0624849		AT3g51000/F24M12_40 [Source:UniProtKB/TrEMBL;Acc:Q9SD45]
AT3G52380.1	-2.95168	7.0919	0.00774543	0.0624849	CP33	RNA-binding protein CP33, chloroplastic [Source:UniProtKB/Swiss-Prot;Acc:Q39061]
AT3G56240.1	-2.95168	7.0919	0.00774543	0.0624849	CCH	Copper transport protein CCH [Source:UniProtKB/Swiss-Prot;Acc:O82089]
AT3G59820.2	-2.94995	7.09083	0.00775006	0.0624849		LETM1-like protein [Source:UniProtKB/TrEMBL;Acc:F4J9G6]
AT4G11260.1	-2.95341	7.09297	0.00774082	0.0624849	SGT1B	SGT1B [Source:UniProtKB/TrEMBL;Acc:A0A178UX37]
AT4G33625.1	-3.33215	7.16042	0.00745505	0.0624849		At4g33625 [Source:UniProtKB/TrEMBL;Acc:Q8GXK1]
AT4G37210.1	-2.95168	7.0919	0.00774543	0.0624849		Tetratricopeptide repeat (TPR)-like superfamily protein [Source:UniProtKB/TrEMBL;Acc:Q94K88]
AT4G39280.1	-2.95168	7.0919	0.00774543	0.0624849		Phenylalanine--tRNA ligase alpha subunit, cytoplasmic [Source:UniProtKB/Swiss-Prot;Acc:Q9T034]
AT5G04420.1	-2.94995	7.09083	0.00775006	0.0624849		AT5G04420 protein [Source:UniProtKB/TrEMBL;Acc:Q9LZ83]
AT5G08000.1	-2.95513	7.09403	0.00773623	0.0624849	E13L3	glucan endo-1,3-beta-glucosidase-like protein 3 [Source:TAIR;Acc:AT5G08000]
AT5G10560.1	-2.95341	7.09297	0.00774082	0.0624849	BXL6	Probable beta-D-xylosidase 6 [Source:UniProtKB/Swiss-Prot;Acc:Q9LXA8]
AT5G12040.1	-2.95513	7.09403	0.00773623	0.0624849	NLP3	Omega-amidase, chloroplastic [Source:UniProtKB/Swiss-Prot;Acc:Q8RUF8]
AT5G16590.1	-3.17593	7.18192	0.00736624	0.0624849	LRR1	Probable inactive receptor kinase At5g16590 [Source:UniProtKB/Swiss-Prot;Acc:Q9FMD7]
AT5G38470.1	-2.95168	7.0919	0.00774543	0.0624849	RAD23D	Ubiquitin receptor RAD23d [Source:UniProtKB/Swiss-Prot;Acc:Q84L30]
AT5G39510.1	-2.95513	7.09403	0.00773623	0.0624849	VTI11	Vesicle transport v-SNARE 11 [Source:UniProtKB/Swiss-Prot;Acc:Q9SEL6]
AT5G51820.1	-2.94995	7.09083	0.00775006	0.0624849	PGMP	Phosphoglucomutase, chloroplastic [Source:UniProtKB/Swiss-Prot;Acc:Q9SCY0]
AT5G51830.1	-2.95341	7.09297	0.00774082	0.0624849		Probable fructokinase-7 [Source:UniProtKB/Swiss-Prot;Acc:Q9FLH8]
AT5G62210.1	-2.95513	7.09403	0.00773623	0.0624849		Embryo-specific protein 3, (ATS3) [Source:UniProtKB/TrEMBL;Acc:Q9LVB5]
AT5G64130.3	-2.95168	7.0919	0.00774543	0.0624849		AT5G64130 protein [Source:UniProtKB/TrEMBL;Acc:A8MS32]
AT1G01050.1	-2.44966	6.33001	0.0118738	0.0630339	PPA1	Soluble inorganic pyrophosphatase 1 [Source:UniProtKB/Swiss-Prot;Acc:Q93V56]
AT1G01790.1	-2.59524	6.51021	0.0107282	0.0630339	KEA1	K(+) efflux antiporter 1, chloroplastic [Source:UniProtKB/Swiss-Prot;Acc:Q9ZTZ7]
AT1G01960.1	-2.59524	6.51021	0.0107282	0.0630339	BIG3	Brefeldin A-inhibited guanine nucleotide-exchange protein 3 [Source:UniProtKB/Swiss-Prot;Acc:Q9LPC5]
AT1G03475.1	-3.32607	6.95356	0.00836749	0.0630339	CPX1	Coproporphyrinogen-III oxidase 1, chloroplastic [Source:UniProtKB/Swiss-Prot;Acc:Q9LR75]
AT1G03600.1	-2.45205	6.32967	0.0118761	0.0630339	PSB27-1	Photosystem II repair protein PSB27-H1, chloroplastic [Source:UniProtKB/Swiss-Prot;Acc:Q9LR64]
AT1G04850.1	-2.99058	6.63388	0.0100081	0.0630339		F13M7.16 protein [Source:UniProtKB/TrEMBL;Acc:Q9MAT3]
AT1G05320.1	-2.84004	6.89601	0.00864106	0.0630339		FUNCTIONS IN: molecular_function unknown; INVOLVED IN: biological_process unknown; LOCATED IN: cellular_component unknown; EXPRESSED IN: fruit, egg cell; CONTAINS InterPro DOMAIN/s: Prefoldin (InterPro:IPR009053); BEST Arabidopsis thaliana protein m /.../s: unknown protein (TAIR:AT2G32240.1); Ha. [Source:TAIR;Acc:AT1G05320]
AT1G07040.1	-2.45205	6.32967	0.0118761	0.0630339		At1g07040 [Source:UniProtKB/TrEMBL;Acc:Q9LMJ7]
AT1G07810.1	-3.32692	6.9588	0.008343	0.0630339	ECA1	Calcium-transporting ATPase 1, endoplasmic reticulum-type [Source:UniProtKB/Swiss-Prot;Acc:P92939]
AT1G08780.1	-2.45205	6.32967	0.0118761	0.0630339	AIP3	Probable prefoldin subunit 4 [Source:UniProtKB/Swiss-Prot;Acc:Q9M4B5]
AT1G08830.1	-2.84561	6.90054	0.00861921	0.0630339	CSD1	Superoxide dismutase [Cu-Zn] 1 [Source:UniProtKB/Swiss-Prot;Acc:P24704]
AT1G09795.1	-2.72231	6.66612	0.0098287	0.0630339	HISN1B	ATP phosphoribosyltransferase 2, chloroplastic [Source:UniProtKB/Swiss-Prot;Acc:Q8GSJ1]
AT1G09830.1	-2.59742	6.50905	0.0107352	0.0630339	PUR2	Phosphoribosylamine--glycine ligase, chloroplastic [Source:UniProtKB/Swiss-Prot;Acc:P52420]
AT1G09870.1	-2.72432	6.66814	0.00981758	0.0630339		At1g09870/F21M12_26 [Source:UniProtKB/TrEMBL;Acc:Q941B2]
AT1G10940.2	-2.8419	6.89753	0.00863374	0.0630339	ASK1	Protein kinase superfamily protein [Source:UniProtKB/TrEMBL;Acc:F4I7B6]
AT1G10950.1	-2.45205	6.32967	0.0118761	0.0630339	TMN1	Transmembrane 9 superfamily member 1 [Source:UniProtKB/Swiss-Prot;Acc:Q940G0]
AT1G11360.1	-2.44966	6.33001	0.0118738	0.0630339		AT1G11360 protein [Source:UniProtKB/TrEMBL;Acc:C0Z2J1]
AT1G11660.1	-2.59742	6.50905	0.0107352	0.0630339	HSP70-16	Heat shock 70 kDa protein 16 [Source:UniProtKB/Swiss-Prot;Acc:Q9SAB1]
AT1G11680.1	-2.44966	6.33001	0.0118738	0.0630339	CYP51G1	Sterol 14-demethylase [Source:UniProtKB/Swiss-Prot;Acc:Q9SAA9]
AT1G14620.1	-3.1276	6.80095	0.00911324	0.0630339	DECOY	At1g14620/T5E21_15 [Source:UniProtKB/TrEMBL;Acc:Q8L7U3]
AT1G15500.1	-2.85224	6.78235	0.00920867	0.0630339	AATP2	ADP,ATP carrier protein [Source:UniProtKB/TrEMBL;Acc:A0A178WDN7]
AT1G16340.4	-2.45205	6.32967	0.0118761	0.0630339	ATKDSA2	Aldolase superfamily protein [Source:UniProtKB/TrEMBL;Acc:F4I2W6]
AT1G16890.3	-2.84561	6.90054	0.00861921	0.0630339	UBC36	Ubiquitin-conjugating enzyme 36 [Source:UniProtKB/TrEMBL;Acc:F4I615]
AT1G17160.1	-2.45205	6.32967	0.0118761	0.0630339		Ribokinase [Source:UniProtKB/TrEMBL;Acc:A1A6H3]
AT1G17720.1	-2.44726	6.33034	0.0118716	0.0630339	PP2AB2	Serine/threonine-protein phosphatase 2A 55 kDa regulatory subunit B [Source:UniProtKB/TrEMBL;Acc:Q0WW19]
AT1G19360.1	-2.45205	6.32967	0.0118761	0.0630339	RRA3	Arabinosyltransferase RRA3 [Source:UniProtKB/Swiss-Prot;Acc:Q9LN62]
AT1G19580.1	-2.44966	6.33001	0.0118738	0.0630339	GAMMACA1	GAMMA CA1 [Source:UniProtKB/TrEMBL;Acc:A0A178WHZ1]
AT1G21440.1	-2.72632	6.67015	0.0098065	0.0630339		At1g21440 [Source:UniProtKB/TrEMBL;Acc:Q501F7]
AT1G21680.1	-2.84561	6.90054	0.00861921	0.0630339		DPP6 N-terminal domain-like protein [Source:UniProtKB/TrEMBL;Acc:Q9XI10]
AT1G21880.2	-2.59306	6.51136	0.0107213	0.0630339	LYM1	LYP2 [Source:UniProtKB/TrEMBL;Acc:A0A178W9K9]
AT1G23290.1	-3.01337	6.45499	0.0110667	0.0630339	RPL27AB	60S ribosomal protein L27a-2 [Source:UniProtKB/Swiss-Prot;Acc:Q9LR33]
AT1G27950.1	-2.59306	6.51136	0.0107213	0.0630339	LTPG1	Non-specific lipid transfer protein GPI-anchored 1 [Source:UniProtKB/Swiss-Prot;Acc:Q9C7F7]
AT1G28200.1	-2.72832	6.67215	0.00979547	0.0630339	FIP1	FIP1 [Source:UniProtKB/TrEMBL;Acc:A0A178WL22]
AT1G28350.1	-2.44966	6.33001	0.0118738	0.0630339		Tyrosine--tRNA ligase 2, cytoplasmic [Source:UniProtKB/Swiss-Prot;Acc:F4HWL4]
AT1G30470.1	-2.8419	6.89753	0.00863374	0.0630339		SIT4 phosphatase-associated family protein [Source:UniProtKB/TrEMBL;Acc:F4I6B2]
AT1G30530.1	-2.45205	6.32967	0.0118761	0.0630339	UGT78D1	Glycosyltransferase (Fragment) [Source:UniProtKB/TrEMBL;Acc:W8PVA4]
AT1G32220.1	-2.59524	6.51021	0.0107282	0.0630339		Uncharacterized protein At1g32220, chloroplastic [Source:UniProtKB/Swiss-Prot;Acc:Q9FVR6]
AT1G33590.1	-2.59524	6.51021	0.0107282	0.0630339		Leucine-rich repeat (LRR) family protein [Source:TAIR;Acc:AT1G33590]
AT1G43690.1	-2.72632	6.67015	0.0098065	0.0630339		At1g43690/F2J6_4 [Source:UniProtKB/TrEMBL;Acc:Q8VYV0]
AT1G48030.1	-2.58274	6.65506	0.00988987	0.0630339	LPD1	Dihydrolipoyl dehydrogenase 1, mitochondrial [Source:UniProtKB/Swiss-Prot;Acc:Q9M5K3]
AT1G50390.1	-2.59524	6.51021	0.0107282	0.0630339		pfkB-like carbohydrate kinase family protein [Source:TAIR;Acc:AT1G50390]
AT1G51760.1	-2.72632	6.67015	0.0098065	0.0630339	ILL4	JR3 [Source:UniProtKB/TrEMBL;Acc:A0A178W8I8]
AT1G52510.1	-2.72432	6.66814	0.00981758	0.0630339		Alpha/beta-Hydrolases superfamily protein [Source:UniProtKB/TrEMBL;Acc:Q8VZ57]
AT1G53580.1	-2.72432	6.66814	0.00981758	0.0630339	GLY3	Persulfide dioxygenase ETHE1 homolog, mitochondrial [Source:UniProtKB/Swiss-Prot;Acc:Q9C8L4]
AT1G53840.1	-2.59742	6.50905	0.0107352	0.0630339	PME1	Pectinesterase [Source:UniProtKB/TrEMBL;Acc:Q0WWC7]
AT1G55020.1	-2.83818	6.89449	0.0086484	0.0630339	LOX1	Linoleate 9S-lipoxygenase 1 [Source:UniProtKB/Swiss-Prot;Acc:Q06327]
AT1G55260.1	-2.59524	6.51021	0.0107282	0.0630339		Bifunctional inhibitor/lipid-transfer protein/seed storage 2S albumin superfamily protein [Source:UniProtKB/TrEMBL;Acc:F4I082]
AT1G55480.1	-2.84376	6.89904	0.00862646	0.0630339	ZKT	Protein MET1, chloroplastic [Source:UniProtKB/Swiss-Prot;Acc:Q94BS2]
AT1G55570.1	-2.72632	6.67015	0.0098065	0.0630339	sks12	At1g55570/T5A14_1 [Source:UniProtKB/TrEMBL;Acc:Q9ZVV4]
AT1G59870.1	-2.44966	6.33001	0.0118738	0.0630339	ABCG36	ABC transporter G family member 36 [Source:UniProtKB/Swiss-Prot;Acc:Q9XIE2]
AT1G60770.1	-3.1276	6.80095	0.00911324	0.0630339		Pentatricopeptide repeat-containing protein At1g60770 [Source:UniProtKB/Swiss-Prot;Acc:O22714]
AT1G64090.2	-2.84376	6.89904	0.00862646	0.0630339	RTNLB3	Reticulon-like protein [Source:UniProtKB/TrEMBL;Acc:F4I596]
AT1G64980.1	-2.73667	6.40076	0.0114098	0.0630339		Nucleotide-diphospho-sugar transferases superfamily protein [Source:TAIR;Acc:AT1G64980]
AT1G65290.1	-2.8419	6.89753	0.00863374	0.0630339	MTACP2	Acyl carrier protein 2, mitochondrial [Source:UniProtKB/Swiss-Prot;Acc:O80800]
AT1G66530.1	-2.72432	6.66814	0.00981758	0.0630339		Arginine--tRNA ligase, cytoplasmic [Source:UniProtKB/Swiss-Prot;Acc:Q9C713]
AT1G67280.1	-2.72432	6.66814	0.00981758	0.0630339		Probable lactoylglutathione lyase, chloroplastic [Source:UniProtKB/Swiss-Prot;Acc:Q8W593]
AT1G69500.1	-2.44966	6.33001	0.0118738	0.0630339	CYP704B1	Cytochrome P450 704B1 [Source:UniProtKB/Swiss-Prot;Acc:Q9C788]
AT1G70730.3	-2.76347	7.04205	0.00796395	0.0630339	PGM2	Phosphoglucomutase/phosphomannomutase family protein [Source:UniProtKB/TrEMBL;Acc:F4I6W4]
AT1G71860.1	-2.59524	6.51021	0.0107282	0.0630339	PTP1	Protein-tyrosine-phosphatase PTP1 [Source:UniProtKB/Swiss-Prot;Acc:O82656]
AT1G74030.1	-2.44966	6.33001	0.0118738	0.0630339	ENO1	Enolase 1, chloroplastic [Source:UniProtKB/Swiss-Prot;Acc:Q9C9C4]
AT1G74260.1	-2.72832	6.67215	0.00979547	0.0630339	PUR4	Probable phosphoribosylformylglycinamidine synthase, chloroplastic/mitochondrial [Source:UniProtKB/Swiss-Prot;Acc:Q9M8D3]
AT1G75270.1	-2.84376	6.89904	0.00862646	0.0630339	DHAR2	Glutathione S-transferase DHAR2 [Source:UniProtKB/Swiss-Prot;Acc:Q9FRL8]
AT1G75950.1	-2.96015	6.98574	0.00821835	0.0630339	SKP1A	SKP1-like protein 1A [Source:UniProtKB/Swiss-Prot;Acc:Q39255]
AT1G76080.1	-2.45205	6.32967	0.0118761	0.0630339	CDSP32	CDSP32 [Source:UniProtKB/TrEMBL;Acc:A0A178WHK1]
AT1G76100.1	-2.44966	6.33001	0.0118738	0.0630339	PETE1	plastocyanin 1 [Source:TAIR;Acc:AT1G76100]
AT1G79440.1	-2.59524	6.51021	0.0107282	0.0630339	ALDH5F1	Succinate-semialdehyde dehydrogenase, mitochondrial [Source:UniProtKB/Swiss-Prot;Acc:Q9SAK4]
AT1G79500.5	-2.45205	6.32967	0.0118761	0.0630339	#N/A	#N/A
AT1G79870.1	-2.5996	6.50789	0.0107422	0.0630339	HPR2	Glyoxylate/hydroxypyruvate reductase A HPR2 [Source:UniProtKB/Swiss-Prot;Acc:Q9CA90]
AT1G80230.1	-2.72231	6.66612	0.0098287	0.0630339	COX5B-2	Cytochrome c oxidase subunit 5b-2, mitochondrial [Source:UniProtKB/Swiss-Prot;Acc:Q9SSB8]
AT1G80380.2	-2.84376	6.89904	0.00862646	0.0630339	GLYK	D-glycerate 3-kinase, chloroplastic [Source:UniProtKB/Swiss-Prot;Acc:Q944I4]
AT1G80560.1	-2.8419	6.89753	0.00863374	0.0630339	IMDH2	3-isopropylmalate dehydrogenase 2, chloroplastic [Source:UniProtKB/Swiss-Prot;Acc:P93832]
AT2G01470.1	-2.83818	6.89449	0.0086484	0.0630339	STL2P	SEC12-like protein 2 [Source:UniProtKB/Swiss-Prot;Acc:Q39221]
AT2G03680.1	-2.59742	6.50905	0.0107352	0.0630339	SPR1	Protein SPIRAL1 [Source:UniProtKB/Swiss-Prot;Acc:Q9SJW3]
AT2G04570.1	-2.45205	6.32967	0.0118761	0.0630339		GDSL esterase/lipase At2g04570 [Source:UniProtKB/Swiss-Prot;Acc:Q9SJB4]
AT2G05830.1	-2.44726	6.33034	0.0118716	0.0630339		Methylthioribose-1-phosphate isomerase [Source:UniProtKB/Swiss-Prot;Acc:Q9ZUG4]
AT2G07707.1-ATMG00480.1	-2.72432	6.66814	0.00981758	0.0630339	#N/A	#N/A
AT2G07727.1-ATMG00220.1	-2.72231	6.66612	0.0098287	0.0630339	#N/A	#N/A
AT2G14740.1	-2.59088	6.5125	0.0107144	0.0630339	VSR3	VSR3 [Source:UniProtKB/TrEMBL;Acc:A0A178VT51]
AT2G14880.1	-2.8419	6.89753	0.00863374	0.0630339		Expressed protein [Source:UniProtKB/TrEMBL;Acc:O82326]
AT2G16950.1	-2.59524	6.51021	0.0107282	0.0630339	TRN1	transportin 1 [Source:TAIR;Acc:AT2G16950]
AT2G17120.1	-2.44966	6.33001	0.0118738	0.0630339	LYM2	LysM domain-containing GPI-anchored protein 2 [Source:UniProtKB/Swiss-Prot;Acc:O23006]
AT2G17130.1	-2.45205	6.32967	0.0118761	0.0630339	IDH2	Isocitrate dehydrogenase [NAD] regulatory subunit 2, mitochondrial [Source:UniProtKB/Swiss-Prot;Acc:P93032]
AT2G17840.1	-2.59524	6.51021	0.0107282	0.0630339	ERD7	Protein EARLY-RESPONSIVE TO DEHYDRATION 7, chloroplastic [Source:UniProtKB/Swiss-Prot;Acc:O48832]
AT2G19570.1	-2.72632	6.67015	0.0098065	0.0630339	CDA1	Cytidine deaminase 1 [Source:UniProtKB/Swiss-Prot;Acc:O65896]
AT2G19770.1	-2.72231	6.66612	0.0098287	0.0630339	PRO4	Profilin [Source:UniProtKB/TrEMBL;Acc:Q1PF40]
AT2G20270.2	-2.59088	6.5125	0.0107144	0.0630339		Thioredoxin superfamily protein [Source:UniProtKB/TrEMBL;Acc:F4IUG7]
AT2G21620.2	-2.45205	6.32967	0.0118761	0.0630339	RD2	Adenine nucleotide alpha hydrolases-like superfamily protein [Source:UniProtKB/TrEMBL;Acc:Q94II5]
AT2G22250.2	-2.84376	6.89904	0.00862646	0.0630339	PAT	Bifunctional aspartate aminotransferase and glutamate/aspartate-prephenate aminotransferase [Source:UniProtKB/Swiss-Prot;Acc:Q9SIE1]
AT2G23800.1	-2.44726	6.33034	0.0118716	0.0630339	GGPPS2	Heterodimeric geranylgeranyl pyrophosphate synthase large subunit 2 [Source:UniProtKB/Swiss-Prot;Acc:O04046]
AT2G24820.1	-2.59306	6.51136	0.0107213	0.0630339	TIC55	Protein TIC 55, chloroplastic [Source:UniProtKB/Swiss-Prot;Acc:Q9SK50]
AT2G24940.1	-2.59306	6.51136	0.0107213	0.0630339	MP3	MAPR2 [Source:UniProtKB/TrEMBL;Acc:A0A178VV33]
AT2G25070.1	-2.72632	6.67015	0.0098065	0.0630339	PPC4-2	Probable protein phosphatase 2C 21 [Source:UniProtKB/Swiss-Prot;Acc:O81716]
AT2G29080.1	-2.44966	6.33001	0.0118738	0.0630339	FTSH3	ATP-dependent zinc metalloprotease FTSH 3, mitochondrial [Source:UniProtKB/Swiss-Prot;Acc:Q84WU8]
AT2G29560.1	-2.59524	6.51021	0.0107282	0.0630339	ENO3	Cytosolic enolase 3 [Source:UniProtKB/Swiss-Prot;Acc:Q9ZW34]
AT2G29960.1	-2.59524	6.51021	0.0107282	0.0630339	CYP19-4	Peptidyl-prolyl cis-trans isomerase CYP19-4 [Source:UniProtKB/Swiss-Prot;Acc:Q8LDP4]
AT2G30110.1	-2.54524	7.0659	0.0078586	0.0630339	UBA1	UBA1 [Source:UniProtKB/TrEMBL;Acc:A0A178VN59]
AT2G30870.1	-2.96191	6.98699	0.0082126	0.0630339	GSTF10	Glutathione S-transferase F10 [Source:UniProtKB/Swiss-Prot;Acc:P42761]
AT2G34460.1	-2.45683	6.32897	0.0118808	0.0630339		Uncharacterized protein At2g34460, chloroplastic [Source:UniProtKB/Swiss-Prot;Acc:Q8H124]
AT2G35010.1	-2.44726	6.33034	0.0118716	0.0630339	ATO1	TO1 [Source:UniProtKB/TrEMBL;Acc:A0A178VSZ4]
AT2G35780.1	-2.59306	6.51136	0.0107213	0.0630339	SCPL26	Carboxypeptidase [Source:UniProtKB/TrEMBL;Acc:A0A178VN35]
AT2G37760.2	-2.72832	6.67215	0.00979547	0.0630339	AKR4C8	Aldo-keto reductase family 4 member C8 [Source:UniProtKB/Swiss-Prot;Acc:O80944]
AT2G37790.1	-2.72432	6.66814	0.00981758	0.0630339	AKR4C10	Aldo-keto reductase family 4 member C10 [Source:UniProtKB/Swiss-Prot;Acc:Q84TF0]
AT2G39960.1	-2.44966	6.33001	0.0118738	0.0630339		Probable signal peptidase complex subunit 2 [Source:UniProtKB/Swiss-Prot;Acc:P58684]
AT2G41220.1	-3.07	6.74429	0.00940715	0.0630339	GLU2	Ferredoxin-dependent glutamate synthase 2, chloroplastic [Source:UniProtKB/Swiss-Prot;Acc:Q9T0P4]
AT2G41790.1	-2.44966	6.33001	0.0118738	0.0630339	PXM16	Insulin-degrading enzyme-like 1, peroxisomal [Source:UniProtKB/Swiss-Prot;Acc:O22941]
AT2G43945.1	-2.72632	6.67015	0.0098065	0.0630339		unknown protein; LOCATED IN: chloroplast; BEST Arabidopsis thaliana protein match is: unknown protein (TAIR:AT3G59870.1); Ha. [Source:TAIR;Acc:AT2G43945]
AT2G46860.1	-2.59088	6.5125	0.0107144	0.0630339	PPA3	PPa3 [Source:UniProtKB/TrEMBL;Acc:A0A178VZ15]
AT2G47970.1	-2.45444	6.32932	0.0118784	0.0630339		NPL4-like protein 2 [Source:UniProtKB/Swiss-Prot;Acc:O82264]
AT3G02420.1	-2.59742	6.50905	0.0107352	0.0630339		AT3g02420/F16B3_5 [Source:UniProtKB/TrEMBL;Acc:Q9M898]
AT3G02730.1	-2.45205	6.32967	0.0118761	0.0630339	TRXF1	TRXF1 [Source:UniProtKB/TrEMBL;Acc:A0A178VBJ7]
AT3G02870.1	-2.59524	6.51021	0.0107282	0.0630339	VTC4	Inositol-phosphate phosphatase [Source:UniProtKB/Swiss-Prot;Acc:Q9M8S8]
AT3G07020.2	-2.44966	6.33001	0.0118738	0.0630339	UGT80A2	Sterol 3-beta-glucosyltransferase UGT80A2 [Source:UniProtKB/Swiss-Prot;Acc:Q9M8Z7]
AT3G07880.1	-2.72632	6.67015	0.0098065	0.0630339	GDI1	Putative RHO GDP-dissociation inhibitor 1 [Source:UniProtKB/TrEMBL;Acc:Q541X0]
AT3G08943.1	-2.59088	6.5125	0.0107144	0.0630339	#N/A	#N/A
AT3G09350.1	-2.59088	6.5125	0.0107144	0.0630339	Fes1A	Fes1A [Source:UniProtKB/TrEMBL;Acc:Q84J81]
AT3G09740.1	-2.59742	6.50905	0.0107352	0.0630339	SYP71	At3g09740 [Source:UniProtKB/TrEMBL;Acc:Q2HIU8]
AT3G09810.1	-2.72432	6.66814	0.00981758	0.0630339	IDH6	Isocitrate dehydrogenase [NAD] subunit, mitochondrial [Source:UniProtKB/TrEMBL;Acc:A0A178V9M1]
AT3G10220.1	-2.59524	6.51021	0.0107282	0.0630339	TFCB	Tubulin-folding cofactor B [Source:UniProtKB/Swiss-Prot;Acc:Q67Z52]
AT3G10670.1	-2.59524	6.51021	0.0107282	0.0630339	ABCI6	ABC transporter I family member 6, chloroplastic [Source:UniProtKB/Swiss-Prot;Acc:Q9CAF5]
AT3G10850.1	-2.8419	6.89753	0.00863374	0.0630339	GLX2-2	Hydroxyacylglutathione hydrolase cytoplasmic [Source:UniProtKB/TrEMBL;Acc:Q0WQY6]
AT3G11630.1	-2.54636	6.50928	0.0107338	0.0630339	BAS1	2-Cys peroxiredoxin BAS1, chloroplastic [Source:UniProtKB/Swiss-Prot;Acc:Q96291]
AT3G11930.3	-2.59524	6.51021	0.0107282	0.0630339		AT3G11930 protein [Source:UniProtKB/TrEMBL;Acc:B9DG73]
AT3G14210.1	-1.40134	6.97464	0.00857727	0.0630339	ESM1	GDSL esterase/lipase ESM1 [Source:UniProtKB/Swiss-Prot;Acc:Q9LJG3]
AT3G15090.1	-2.8419	6.89753	0.00863374	0.0630339		AT3g15090/K15M2_24 [Source:UniProtKB/TrEMBL;Acc:Q9LK96]
AT3G15280.1	-2.59524	6.51021	0.0107282	0.0630339		AT3g15280/K7L4_8 [Source:UniProtKB/TrEMBL;Acc:Q9LDN8]
AT3G16100.1	-2.44966	6.33001	0.0118738	0.0630339	RABG3C	Ras-related protein RABG3c [Source:UniProtKB/Swiss-Prot;Acc:Q9LW76]
AT3G17810.1	-2.59524	6.51021	0.0107282	0.0630339	PYD1	PYD1 [Source:UniProtKB/TrEMBL;Acc:A0A178VD08]
AT3G17820.1	-2.38581	6.76668	0.0092899	0.0630339	GLN1-3	Glutamine synthetase [Source:UniProtKB/TrEMBL;Acc:A0A178VNQ6]
AT3G18820.1	-2.8419	6.89753	0.00863374	0.0630339	RABG3F	Ras-related protein RABG3f [Source:UniProtKB/Swiss-Prot;Acc:Q9LS94]
AT3G19390.1	-2.72632	6.67015	0.0098065	0.0630339	RD21C	Probable cysteine protease RD21C [Source:UniProtKB/Swiss-Prot;Acc:Q9LT78]
AT3G21190.1	-2.44966	6.33001	0.0118738	0.0630339	MSR1	Protein MANNAN SYNTHESIS-RELATED 1 [Source:UniProtKB/Swiss-Prot;Acc:Q9LU40]
AT3G22200.2	-3.29878	6.83839	0.00892419	0.0630339	POP2	Pyridoxal phosphate (PLP)-dependent transferases superfamily protein [Source:TAIR;Acc:AT3G22200]
AT3G23390.1	-2.8744	6.5507	0.0104868	0.0630339	RPL36AB	60S ribosomal protein L36a [Source:UniProtKB/Swiss-Prot;Acc:O23290]
AT3G23490.1	-2.72231	6.66612	0.0098287	0.0630339	CYN	Cyanate hydratase [Source:UniProtKB/TrEMBL;Acc:A0A178VD28]
AT3G23750.1	-2.8419	6.89753	0.00863374	0.0630339	TMK4	Receptor-like kinase TMK4 [Source:UniProtKB/Swiss-Prot;Acc:Q9LK43]
AT3G24430.1	-2.59306	6.51136	0.0107213	0.0630339	HCF101	Fe-S cluster assembly factor HCF101, chloroplastic [Source:UniProtKB/Swiss-Prot;Acc:Q6STH5]
AT3G25530.1	-2.72432	6.66814	0.00981758	0.0630339	GLYR1	GR1 [Source:UniProtKB/TrEMBL;Acc:A0A178VK60]
AT3G26060.2	-2.84376	6.89904	0.00862646	0.0630339	ATPRX Q	Thioredoxin superfamily protein [Source:UniProtKB/TrEMBL;Acc:F4JBC9]
AT3G26070.1	-2.44726	6.33034	0.0118716	0.0630339	PAP4	Probable plastid-lipid-associated protein 4, chloroplastic [Source:UniProtKB/Swiss-Prot;Acc:Q9LU85]
AT3G27300.1	-2.72632	6.67015	0.0098065	0.0630339	G6PD5	Glucose-6-phosphate 1-dehydrogenase [Source:UniProtKB/TrEMBL;Acc:A0A1I9LLZ6]
AT3G27570.1	-2.44966	6.33001	0.0118738	0.0630339		Sucrase/ferredoxin-like family protein [Source:UniProtKB/TrEMBL;Acc:F4IWK4]
AT3G28940.1	-2.84561	6.90054	0.00861921	0.0630339	AIG2B	Protein AIG2 B [Source:UniProtKB/Swiss-Prot;Acc:Q9MBH2]
AT3G44100.1	-2.45205	6.32967	0.0118761	0.0630339		At3g44100 [Source:UniProtKB/TrEMBL;Acc:Q9LXQ2]
AT3G45300.1	-2.59088	6.5125	0.0107144	0.0630339	IVD	Isovaleryl-CoA dehydrogenase, mitochondrial [Source:UniProtKB/Swiss-Prot;Acc:Q9SWG0]
AT3G48460.1	-2.45205	6.32967	0.0118761	0.0630339		GDSL esterase/lipase At3g48460 [Source:UniProtKB/Swiss-Prot;Acc:Q9STM6]
AT3G49120.1	-2.84376	6.89904	0.00862646	0.0630339	PER34	Peroxidase 34 [Source:UniProtKB/Swiss-Prot;Acc:Q9SMU8]
AT3G52200.2	-2.59524	6.51021	0.0107282	0.0630339	LTA3	Dihydrolipoamide acetyltransferase component of pyruvate dehydrogenase complex [Source:UniProtKB/TrEMBL;Acc:F4J5T2]
AT3G52230.1	-2.8419	6.89753	0.00863374	0.0630339		AT3g52230/F4F15_340 [Source:UniProtKB/TrEMBL;Acc:Q9SUY2]
AT3G52850.1	-2.59088	6.5125	0.0107144	0.0630339	VSR1	Vacuolar-sorting receptor 1 [Source:UniProtKB/Swiss-Prot;Acc:P93026]
AT3G53110.1	-2.84376	6.89904	0.00862646	0.0630339	RH38	DEAD-box ATP-dependent RNA helicase 38 [Source:UniProtKB/Swiss-Prot;Acc:Q93ZG7]
AT3G54960.1	-2.84376	6.89904	0.00862646	0.0630339	PDIL1-3	PDIL1-3 [Source:UniProtKB/TrEMBL;Acc:A0A178VF09]
AT3G55250.1	-2.59742	6.50905	0.0107352	0.0630339	PSA3	PDE329 [Source:UniProtKB/TrEMBL;Acc:A0A178VJJ9]
AT3G55400.1	-2.44966	6.33001	0.0118738	0.0630339	OVA1	Methionine--tRNA ligase, chloroplastic/mitochondrial [Source:UniProtKB/Swiss-Prot;Acc:Q9M2T9]
AT3G55440.1	-2.38733	6.90124	0.00861584	0.0630339	CTIMC	Triosephosphate isomerase, cytosolic [Source:UniProtKB/Swiss-Prot;Acc:P48491]
AT3G55920.1	-2.44966	6.33001	0.0118738	0.0630339	CYP21-2	Peptidyl-prolyl cis-trans isomerase CYP21-2 [Source:UniProtKB/Swiss-Prot;Acc:Q8L8W5]
AT3G56310.1	-2.72432	6.66814	0.00981758	0.0630339	AGAL3	Alpha-galactosidase 3 [Source:UniProtKB/Swiss-Prot;Acc:Q8VXZ7]
AT3G57560.1	-2.44966	6.33001	0.0118738	0.0630339	NAGK	NAGK [Source:UniProtKB/TrEMBL;Acc:A0A178V7F4]
AT3G58990.1	-2.44966	6.33001	0.0118738	0.0630339	IPMI1	3-isopropylmalate dehydratase small subunit 2 [Source:UniProtKB/Swiss-Prot;Acc:Q9LYT7]
AT3G61870.1	-2.44966	6.33001	0.0118738	0.0630339		AT3g61870/F21F14_40 [Source:UniProtKB/TrEMBL;Acc:Q9M277]
AT3G62170.1	-2.72632	6.67015	0.0098065	0.0630339	VGDH2	Pectinesterase [Source:UniProtKB/TrEMBL;Acc:A0A178VA70]
AT4G00040.1	-2.72432	6.66814	0.00981758	0.0630339		Type III polyketide synthase C [Source:UniProtKB/Swiss-Prot;Acc:O81305]
AT4G00630.2	-2.72432	6.66814	0.00981758	0.0630339	KEA2	K+ efflux antiporter 2 [Source:UniProtKB/TrEMBL;Acc:F4JHE9]
AT4G00810.1	-2.72632	6.67015	0.0098065	0.0630339	RPP1B	AT4G00810 protein [Source:UniProtKB/TrEMBL;Acc:B9DFS7]
AT4G02530.1	-2.44966	6.33001	0.0118738	0.0630339		chloroplast thylakoid lumen protein [Source:TAIR;Acc:AT4G02530]
AT4G03080.1	-2.72231	6.66612	0.0098287	0.0630339	BSL1	Serine/threonine-protein phosphatase BSL1 [Source:UniProtKB/Swiss-Prot;Acc:Q8L7U5]
AT4G04210.1	-2.84561	6.90054	0.00861921	0.0630339	PUX4	PUX4 [Source:UniProtKB/TrEMBL;Acc:A0A178V2K4]
AT4G05020.2	-2.59742	6.50905	0.0107352	0.0630339	NDB2	NAD(P)H dehydrogenase B2 [Source:UniProtKB/TrEMBL;Acc:F4JGL5]
AT4G05160.1	-2.44966	6.33001	0.0118738	0.0630339	4CLL7	4-coumarate--CoA ligase-like 7 [Source:UniProtKB/Swiss-Prot;Acc:Q9M0X9]
AT4G10260.1	-2.72632	6.67015	0.0098065	0.0630339		Probable fructokinase-5 [Source:UniProtKB/Swiss-Prot;Acc:O82616]
AT4G11120.1	-2.44966	6.33001	0.0118738	0.0630339	EFTS	Elongation factor Ts, mitochondrial [Source:UniProtKB/Swiss-Prot;Acc:Q5XF75]
AT4G12290.1	-2.45444	6.32932	0.0118784	0.0630339		Amine oxidase [Source:UniProtKB/TrEMBL;Acc:Q8L742]
AT4G13360.1	-2.84376	6.89904	0.00862646	0.0630339		3-hydroxyisobutyryl-CoA hydrolase-like protein 3, mitochondrial [Source:UniProtKB/Swiss-Prot;Acc:Q9T0K7]
AT4G14710.5	-2.72632	6.67015	0.0098065	0.0630339	ATARD2	1,2-dihydroxy-3-keto-5-methylthiopentene dioxygenase [Source:UniProtKB/TrEMBL;Acc:F4JIE1]
AT4G15640.1	-3.00676	6.60548	0.010169	0.0630339		Adenylyl cyclase [Source:UniProtKB/TrEMBL;Acc:Q1JPP0]
AT4G17330.1	-2.8419	6.89753	0.00863374	0.0630339	ATG2484-1	G2484-1 protein [Source:UniProtKB/TrEMBL;Acc:F4JP43]
AT4G17830.2	-2.59088	6.5125	0.0107144	0.0630339		Peptidase M20/M25/M40 family protein [Source:UniProtKB/TrEMBL;Acc:F4JPZ7]
AT4G18440.1	-2.84561	6.90054	0.00861921	0.0630339		Adenylosuccinate lyase [Source:UniProtKB/TrEMBL;Acc:Q8RY94]
AT4G24270.2	-2.44966	6.33001	0.0118738	0.0630339	EMB140	EMBRYO DEFECTIVE 140 [Source:UniProtKB/TrEMBL;Acc:F4JQ75]
AT4G24520.1	-2.59742	6.50905	0.0107352	0.0630339	ATR1	NADPH--cytochrome P450 reductase [Source:UniProtKB/TrEMBL;Acc:A0A178UWR2]
AT4G25130.1	-2.8419	6.89753	0.00863374	0.0630339	MSR4	Peptide methionine sulfoxide reductase A4, chloroplastic [Source:UniProtKB/Swiss-Prot;Acc:P54150]
AT4G25370.1	-2.59524	6.51021	0.0107282	0.0630339	CLPT1	ATP-dependent Clp protease ATP-binding subunit CLPT1, chloroplastic [Source:UniProtKB/Swiss-Prot;Acc:Q93WL3]
AT4G26690.1	-2.59088	6.5125	0.0107144	0.0630339	GDPDL3	Glycerophosphodiester phosphodiesterase GDPDL3 [Source:UniProtKB/Swiss-Prot;Acc:Q9SZ11]
AT4G26900.1	-2.7203	6.66409	0.00983987	0.0630339	HISN4	Imidazole glycerol phosphate synthase hisHF [Source:UniProtKB/TrEMBL;Acc:A0A178UW68]
AT4G29680.1	-2.59742	6.50905	0.0107352	0.0630339		Alkaline-phosphatase-like family protein [Source:UniProtKB/TrEMBL;Acc:Q9SU83]
AT4G29700.1	-2.59524	6.51021	0.0107282	0.0630339		Alkaline-phosphatase-like family protein [Source:UniProtKB/TrEMBL;Acc:Q9SU81]
AT4G33030.1	-2.59088	6.5125	0.0107144	0.0630339	SQD1	UDP-sulfoquinovose synthase, chloroplastic [Source:UniProtKB/Swiss-Prot;Acc:O48917]
AT4G34700.1	-2.59306	6.51136	0.0107213	0.0630339	CIB22	NADH dehydrogenase [ubiquinone] 1 beta subcomplex subunit 9 [Source:UniProtKB/Swiss-Prot;Acc:Q945M1]
AT4G35050.1	-2.44966	6.33001	0.0118738	0.0630339	MSI3	At4g35050 [Source:UniProtKB/TrEMBL;Acc:Q5HZ33]
AT4G35220.1	-2.44726	6.33034	0.0118716	0.0630339	CYCLASE2	Cyclase-like protein 2 [Source:UniProtKB/Swiss-Prot;Acc:Q94JT5]
AT4G35230.1	-2.44966	6.33001	0.0118738	0.0630339	BSK1	Serine/threonine-protein kinase BSK1 [Source:UniProtKB/Swiss-Prot;Acc:Q944A7]
AT4G36760.1	-2.45205	6.32967	0.0118761	0.0630339	ATAPP1	aminopeptidase P1 [Source:TAIR;Acc:AT4G36760]
AT4G37550.1	-2.44966	6.33001	0.0118738	0.0630339		Acetamidase/Formamidase family protein [Source:TAIR;Acc:AT4G37550]
AT4G37980.1	-2.44966	6.33001	0.0118738	0.0630339	CAD7	ELI3-1 [Source:UniProtKB/TrEMBL;Acc:A0A178V3X8]
AT4G38740.1	-2.70802	6.6761	0.00977383	0.0630339	CYP18-3	Peptidyl-prolyl cis-trans isomerase [Source:UniProtKB/TrEMBL;Acc:A0A178V2S8]
AT5G02790.1	-2.72432	6.66814	0.00981758	0.0630339	GSTL3	Glutathione S-transferase L3 [Source:UniProtKB/Swiss-Prot;Acc:Q9LZ06]
AT5G03650.1	-2.84376	6.89904	0.00862646	0.0630339	SBE2.2	1,4-alpha-glucan-branching enzyme 2-2, chloroplastic/amyloplastic [Source:UniProtKB/Swiss-Prot;Acc:Q9LZS3]
AT5G04140.2	-2.3576	6.79667	0.00913509	0.0630339	GLU1	glutamate synthase 1 [Source:TAIR;Acc:AT5G04140]
AT5G07520.1	-2.44966	6.33001	0.0118738	0.0630339	GRP18	Glycine-rich protein atGRP [Source:UniProtKB/TrEMBL;Acc:Q9LY10]
AT5G08380.1	-2.8419	6.89753	0.00863374	0.0630339	AGAL1	Alpha-galactosidase 1 [Source:UniProtKB/Swiss-Prot;Acc:Q9FT97]
AT5G08540.1	-3.28895	6.80288	0.00910339	0.0630339		Ribosomal RNA small subunit methyltransferase J [Source:UniProtKB/TrEMBL;Acc:Q93VT6]
AT5G09620.1	-2.59524	6.51021	0.0107282	0.0630339		Gb [Source:UniProtKB/TrEMBL;Acc:Q9LXC6]
AT5G09700.1	-2.45444	6.32932	0.0118784	0.0630339		Glycosyl hydrolase family protein [Source:UniProtKB/TrEMBL;Acc:F4KE06]
AT5G10170.1	-2.59088	6.5125	0.0107144	0.0630339	IPS3	Probable inositol 3-phosphate synthase isozyme 3 [Source:UniProtKB/Swiss-Prot;Acc:Q9LX12]
AT5G13030.1	-2.7203	6.66409	0.00983987	0.0630339		Selenoprotein O [Source:UniProtKB/TrEMBL;Acc:Q8H126]
AT5G13120.1	-2.45444	6.32932	0.0118784	0.0630339	PNSL5	Peptidyl-prolyl cis-trans isomerase [Source:UniProtKB/TrEMBL;Acc:A0A178UN74]
AT5G13380.1	-2.72432	6.66814	0.00981758	0.0630339		Auxin-responsive GH3 family protein [Source:UniProtKB/TrEMBL;Acc:F4K2J6]
AT5G13710.1	-2.85413	6.78408	0.00919975	0.0630339	SMT1	Cycloartenol-C-24-methyltransferase [Source:UniProtKB/Swiss-Prot;Acc:Q9LM02]
AT5G14220.1	-2.84561	6.90054	0.00861921	0.0630339	HEMG2	Flavin containing amine oxidoreductase family [Source:TAIR;Acc:AT5G14220]
AT5G15400.1	-2.44726	6.33034	0.0118716	0.0630339	PUB1	Probable ubiquitin conjugation factor E4 [Source:UniProtKB/Swiss-Prot;Acc:Q9LF41]
AT5G16880.1	-2.8419	6.89753	0.00863374	0.0630339	TOL1	TOM1-like protein 1 [Source:UniProtKB/Swiss-Prot;Acc:Q9LFL3]
AT5G17020.1	-2.84004	6.89601	0.00864106	0.0630339	XPO1	XPO1A [Source:UniProtKB/TrEMBL;Acc:A0A178U9W2]
AT5G17710.2	-2.59306	6.51136	0.0107213	0.0630339	EMB1241	GrpE protein homolog [Source:UniProtKB/TrEMBL;Acc:A0A178U8H4]
AT5G20500.1	-2.8419	6.89753	0.00863374	0.0630339	GRXC4	Glutaredoxin-C4 [Source:UniProtKB/Swiss-Prot;Acc:Q8LFQ6]
AT5G22800.1	-2.44966	6.33001	0.0118738	0.0630339	EMB86	Alanyl-tRNA synthetase, class IIc [Source:TAIR;Acc:AT5G22800]
AT5G24400.1	-2.72231	6.66612	0.0098287	0.0630339	PGL3	Probable 6-phosphogluconolactonase 5, chloroplastic [Source:UniProtKB/Swiss-Prot;Acc:Q84WW2]
AT5G24420.1	-2.84004	6.89601	0.00864106	0.0630339	PGL5	Probable 6-phosphogluconolactonase 3 [Source:UniProtKB/Swiss-Prot;Acc:Q8LEV7]
AT5G26570.1	-2.59088	6.5125	0.0107144	0.0630339	GWD3	Phosphoglucan, water dikinase, chloroplastic [Source:UniProtKB/Swiss-Prot;Acc:Q6ZY51]
AT5G26730.1	-2.44966	6.33001	0.0118738	0.0630339		Fasciclin-like arabinogalactan family protein [Source:UniProtKB/TrEMBL;Acc:F4K185]
AT5G28020.1	-2.72432	6.66814	0.00981758	0.0630339	CYSD2	Bifunctional L-3-cyanoalanine synthase/cysteine synthase D2 [Source:UniProtKB/Swiss-Prot;Acc:Q9SXS7]
AT5G28050.2	-2.44966	6.33001	0.0118738	0.0630339		Cytidine/deoxycytidylate deaminase family protein [Source:TAIR;Acc:AT5G28050]
AT5G36210.1	-2.72632	6.67015	0.0098065	0.0630339		Alpha/beta-Hydrolases superfamily protein [Source:UniProtKB/TrEMBL;Acc:F4K2Y3]
AT5G40040.1	-2.59088	6.5125	0.0107144	0.0630339	RPP2E	60S acidic ribosomal protein P2-5 [Source:UniProtKB/Swiss-Prot;Acc:Q9LUK2]
AT5G42890.1	-2.59524	6.51021	0.0107282	0.0630339	ATSCP2	SCP2 [Source:UniProtKB/TrEMBL;Acc:A0A178UHV6]
AT5G43070.1	-2.72632	6.67015	0.0098065	0.0630339	WPP1	WPP domain-containing protein 1 [Source:UniProtKB/Swiss-Prot;Acc:Q9FMH6]
AT5G43600.1	-2.44966	6.33001	0.0118738	0.0630339	UAH	Ureidoglycolate hydrolase [Source:UniProtKB/Swiss-Prot;Acc:Q8VXY9]
AT5G44620.1	-2.8419	6.89753	0.00863374	0.0630339	CYP706A3	Cytochrome P450, family 706, subfamily A, polypeptide 3 [Source:UniProtKB/TrEMBL;Acc:Q9LU04]
AT5G45170.1	-2.59524	6.51021	0.0107282	0.0630339		At5g45170 [Source:UniProtKB/TrEMBL;Acc:Q6NMA9]
AT5G46420.1	-3.1127	6.88008	0.00871841	0.0630339		16S rRNA processing protein RimM family [Source:UniProtKB/TrEMBL;Acc:Q9FHG3]
AT5G46760.1	-3.14319	6.5797	0.0103173	0.0630339	MYC3	Transcription factor MYC3 [Source:UniProtKB/Swiss-Prot;Acc:Q9FIP9]
AT5G46860.1	-2.45205	6.32967	0.0118761	0.0630339	SYP22	VAM3 [Source:UniProtKB/TrEMBL;Acc:A0A178UDT6]
AT5G50250.1	-2.59742	6.50905	0.0107352	0.0630339	CP31B	RNA-binding protein CP31B, chloroplastic [Source:UniProtKB/Swiss-Prot;Acc:Q9FGS0]
AT5G50600.1-AT5G50700.1	-3.1276	6.80095	0.00911324	0.0630339	#N/A	#N/A
AT5G52520.1	-2.59524	6.51021	0.0107282	0.0630339	OVA6	Proline--tRNA ligase, chloroplastic/mitochondrial [Source:UniProtKB/Swiss-Prot;Acc:Q9FYR6]
AT5G52560.1	-2.59524	6.51021	0.0107282	0.0630339	USP	UDP-sugar pyrophosphorylase [Source:UniProtKB/Swiss-Prot;Acc:Q9C5I1]
AT5G54500.2	-2.59524	6.51021	0.0107282	0.0630339	FQR1	Flavodoxin-like quinone reductase 1 [Source:UniProtKB/TrEMBL;Acc:F4K0D0]
AT5G55280.1	-2.84561	6.90054	0.00861921	0.0630339	FTSZ1	Cell division protein FtsZ homolog 1, chloroplastic [Source:UniProtKB/Swiss-Prot;Acc:Q42545]
AT5G55530.1	-2.84561	6.90054	0.00861921	0.0630339		At5g55530 [Source:UniProtKB/TrEMBL;Acc:Q5HZ03]
AT5G56360.1	-2.84376	6.89904	0.00862646	0.0630339	PSL4	Glucosidase 2 subunit beta [Source:UniProtKB/Swiss-Prot;Acc:Q9FM96]
AT5G58590.1	-2.72432	6.66814	0.00981758	0.0630339	RANBP1C	At5g58590 [Source:UniProtKB/TrEMBL;Acc:Q1WWI2]
AT5G58710.1	-2.72432	6.66814	0.00981758	0.0630339	CYP20-1	Peptidyl-prolyl cis-trans isomerase [Source:UniProtKB/TrEMBL;Acc:A0A178UBF4]
AT5G59300.1	-2.45205	6.32967	0.0118761	0.0630339	UBC7	Ubiquitin-conjugating enzyme E2 7 [Source:UniProtKB/Swiss-Prot;Acc:Q42540]
AT5G60360.3	-2.59742	6.50905	0.0107352	0.0630339	AALP	Aleurain-like protease [Source:UniProtKB/TrEMBL;Acc:A8MQZ1]
AT5G60600.1	-3.21141	6.49568	0.0108162	0.0630339	ISPG	4-hydroxy-3-methylbut-2-en-1-yl diphosphate synthase (ferredoxin), chloroplastic [Source:UniProtKB/Swiss-Prot;Acc:F4K0E8]
AT5G61130.1	-2.59088	6.5125	0.0107144	0.0630339	PDCB1	PDCB1 [Source:UniProtKB/TrEMBL;Acc:A0A178URD1]
AT5G61720.1	-2.44966	6.33001	0.0118738	0.0630339		Dbj [Source:UniProtKB/TrEMBL;Acc:Q9FLT6]
AT5G62790.2	-2.84561	6.90054	0.00861921	0.0630339	DXR	1-deoxy-D-xylulose 5-phosphate reductoisomerase [Source:UniProtKB/TrEMBL;Acc:F4K7T6]
AT5G63310.1	-2.59742	6.50905	0.0107352	0.0630339	NDPK2	NDPK2 [Source:UniProtKB/TrEMBL;Acc:A0A384KNJ7]
AT5G63620.1	-2.59306	6.51136	0.0107213	0.0630339		AT5g63620/MBK5_9 [Source:UniProtKB/TrEMBL;Acc:Q93ZM6]
AT5G63890.2	-2.59524	6.51021	0.0107282	0.0630339	HISN8	Histidinol dehydrogenase, chloroplastic [Source:UniProtKB/TrEMBL;Acc:A0A178UP37]
AT5G64080.1	-2.8419	6.89753	0.00863374	0.0630339		Non-specific lipid-transfer protein-like protein At5g64080 [Source:UniProtKB/Swiss-Prot;Acc:Q8VYI9]
AT5G64440.1	-2.8419	6.89753	0.00863374	0.0630339	FAAH	Fatty acid amide hydrolase [Source:UniProtKB/Swiss-Prot;Acc:Q7XJJ7]
AT5G64460.2	-2.59524	6.51021	0.0107282	0.0630339		Phosphoglycerate mutase-like protein 1 [Source:UniProtKB/Swiss-Prot;Acc:Q9FGF0]
AT5G66190.1	-3.28943	6.80985	0.00906795	0.0630339	LFNR1	Ferredoxin--NADP reductase, leaf isozyme 1, chloroplastic [Source:UniProtKB/Swiss-Prot;Acc:Q9FKW6]
AT5G66420.2	-2.8419	6.89753	0.00863374	0.0630339		AT5G66420 protein [Source:UniProtKB/TrEMBL;Acc:Q9FJZ7]
AT5G66570.1	-1.85249	6.7108	0.00958545	0.0630339	PSBO1	Oxygen-evolving enhancer protein 1-1, chloroplastic [Source:UniProtKB/Swiss-Prot;Acc:P23321]
ATCG00470.1	-2.72432	6.66814	0.00981758	0.0630339	ATPE	ATP synthase epsilon chain, chloroplastic [Source:UniProtKB/Swiss-Prot;Acc:P09468]
ATCG00710.1	-2.44966	6.33001	0.0118738	0.0630339	PSBH	Photosystem II reaction center protein H [Source:UniProtKB/Swiss-Prot;Acc:P56780]
AT1G01800.1	-2.29078	6.06711	0.0137751	0.063037		AT1G01800 protein [Source:UniProtKB/TrEMBL;Acc:Q94K30]
AT1G09010.1	-2.28545	6.06549	0.0137877	0.063037	EBM	Mannosylglycoprotein endo-beta-mannosidase [Source:UniProtKB/Swiss-Prot;Acc:Q75W54]
AT1G11870.2	-2.28812	6.0663	0.0137813	0.063037	OVA7	Serine--tRNA ligase, chloroplastic/mitochondrial [Source:UniProtKB/Swiss-Prot;Acc:Q8RWT8]
AT1G12080.2	-2.28545	6.06549	0.0137877	0.063037		At1g12080 [Source:UniProtKB/TrEMBL;Acc:O65370]
AT1G20440.1	-3.13102	6.16375	0.0130422	0.063037	COR47	RD17 [Source:UniProtKB/TrEMBL;Acc:A0A384KK16]
AT1G22530.1	-2.29078	6.06711	0.0137751	0.063037	PATL2	Patellin-2 [Source:UniProtKB/Swiss-Prot;Acc:Q56ZI2]
AT1G22920.1	-2.28812	6.0663	0.0137813	0.063037	CSN5A	COP9 signalosome complex subunit 5a [Source:UniProtKB/Swiss-Prot;Acc:Q8LAZ7]
AT1G23730.1	-2.28277	6.06466	0.0137941	0.063037	BCA3	Beta carbonic anhydrase 3 [Source:UniProtKB/Swiss-Prot;Acc:Q9ZUC2]
AT1G23800.1	-2.28812	6.0663	0.0137813	0.063037	ALDH2B7	Aldehyde dehydrogenase family 2 member B7, mitochondrial [Source:UniProtKB/Swiss-Prot;Acc:Q8S528]
AT1G25350.2	-2.28545	6.06549	0.0137877	0.063037	OVA9	Glutamine-tRNA ligase, putative / glutaminyl-tRNA synthetase, putative / GlnRS [Source:UniProtKB/TrEMBL;Acc:F4ICG2]
AT1G27680.1	-2.28812	6.0663	0.0137813	0.063037	APL2	Glucose-1-phosphate adenylyltransferase large subunit 2, chloroplastic [Source:UniProtKB/Swiss-Prot;Acc:P55230]
AT1G29140.1	-2.28812	6.0663	0.0137813	0.063037		F28N24.16 protein [Source:UniProtKB/TrEMBL;Acc:Q9LP44]
AT1G29150.1	-3.12674	6.15402	0.0131141	0.063037	RPN6	26S proteasome non-ATPase regulatory subunit 11 homolog [Source:UniProtKB/Swiss-Prot;Acc:Q9LP45]
AT1G31190.1	-2.28812	6.0663	0.0137813	0.063037	IMPL1	Phosphatase IMPL1, chloroplastic [Source:UniProtKB/Swiss-Prot;Acc:Q94F00]
AT1G32500.1	-2.28545	6.06549	0.0137877	0.063037	ABCI7	At1g32500 [Source:UniProtKB/TrEMBL;Acc:Q058Q9]
AT1G44820.1	-2.28812	6.0663	0.0137813	0.063037		At1g44820 [Source:UniProtKB/TrEMBL;Acc:Q9LPE9]
AT1G48420.1	-2.28812	6.0663	0.0137813	0.063037	DCD	Bifunctional D-cysteine desulfhydrase/1-aminocyclopropane-1-carboxylate deaminase, mitochondrial [Source:UniProtKB/Swiss-Prot;Acc:F4HYF3]
AT1G50380.1	-2.28812	6.0663	0.0137813	0.063037		Prolyl oligopeptidase family protein [Source:TAIR;Acc:AT1G50380]
AT1G50940.1	-2.28812	6.0663	0.0137813	0.063037	ETFA	Electron transfer flavoprotein subunit alpha, mitochondrial [Source:UniProtKB/Swiss-Prot;Acc:Q9C6I6]
AT1G51390.1	-2.28812	6.0663	0.0137813	0.063037	NIFU5	NifU-like protein 5, mitochondrial [Source:UniProtKB/Swiss-Prot;Acc:Q9C8J2]
AT1G52670.1	-2.28812	6.0663	0.0137813	0.063037		Is a member of the PF [Source:UniProtKB/TrEMBL;Acc:Q8VZ68]
AT1G52680.1	-2.28545	6.06549	0.0137877	0.063037		F6D8.10 [Source:UniProtKB/TrEMBL;Acc:Q9SSS0]
AT1G53645.1	-3.12203	6.07722	0.0136965	0.063037		At1g53640/F22G10.8 [Source:UniProtKB/TrEMBL;Acc:Q9C8L9]
AT1G54570.1	-2.28545	6.06549	0.0137877	0.063037		Acyltransferase-like protein At1g54570, chloroplastic [Source:UniProtKB/Swiss-Prot;Acc:Q9ZVN2]
AT1G54580.1	-2.28812	6.0663	0.0137813	0.063037	ACP2	Acyl carrier protein 2, chloroplastic [Source:UniProtKB/Swiss-Prot;Acc:P25701]
AT1G56050.1	-2.44714	6.07509	0.013713	0.063037		Obg-like ATPase 1 [Source:UniProtKB/TrEMBL;Acc:F4I3J0]
AT1G56500.1	-2.28812	6.0663	0.0137813	0.063037	SOQ1	Protein SUPPRESSOR OF QUENCHING 1, chloroplastic [Source:UniProtKB/Swiss-Prot;Acc:Q8VZ10]
AT1G57750.1	-2.28812	6.0663	0.0137813	0.063037	CYP96A15	Alkane hydroxylase MAH1 [Source:UniProtKB/Swiss-Prot;Acc:Q9FVS9]
AT1G64510.1	-2.59775	6.28548	0.0121758	0.063037		Translation elongation factor EF1B/ribosomal protein S6 family protein [Source:TAIR;Acc:AT1G64510]
AT1G64650.1	-2.28812	6.0663	0.0137813	0.063037		At1g64650 [Source:UniProtKB/TrEMBL;Acc:Q6NLR2]
AT1G66970.2	-2.29078	6.06711	0.0137751	0.063037	SVL2	SHV3-like 2 [Source:UniProtKB/TrEMBL;Acc:F4HQ30]
AT1G69030.1	-2.28545	6.06549	0.0137877	0.063037		BSD domain-containing protein [Source:UniProtKB/TrEMBL;Acc:F4I0I6]
AT1G74790.1	-2.28812	6.0663	0.0137813	0.063037	HIPL1	HIPL1 protein [Source:UniProtKB/Swiss-Prot;Acc:Q9SSG3]
AT1G76150.1	-2.28812	6.0663	0.0137813	0.063037	ECH2	Enoyl-CoA hydratase 2, peroxisomal [Source:UniProtKB/Swiss-Prot;Acc:Q8VYI3]
AT1G77090.1	-2.28812	6.0663	0.0137813	0.063037	PPD4	PsbP domain-containing protein 4, chloroplastic [Source:UniProtKB/Swiss-Prot;Acc:O49292]
AT1G79040.1	-2.28812	6.0663	0.0137813	0.063037	PSBR	Photosystem II 10 kDa polypeptide, chloroplastic [Source:UniProtKB/Swiss-Prot;Acc:P27202]
AT1G79550.1	-1.95275	6.17989	0.0129238	0.063037	PGK3	Phosphoglycerate kinase [Source:UniProtKB/TrEMBL;Acc:A0A178WHC3]
AT1G80300.1	-2.29078	6.06711	0.0137751	0.063037	AATP1	ADP,ATP carrier protein 1, chloroplastic [Source:UniProtKB/Swiss-Prot;Acc:Q39002]
AT2G01720.1	-2.5955	6.28615	0.0121712	0.063037	OST1B	Dolichyl-diphosphooligosaccharide--protein glycosyltransferase subunit 1B [Source:UniProtKB/Swiss-Prot;Acc:Q9ZUA0]
AT2G03550.1	-2.28812	6.0663	0.0137813	0.063037	CXE7	Probable carboxylesterase 7 [Source:UniProtKB/Swiss-Prot;Acc:Q9ZQ91]
AT2G07050.1	-2.28812	6.0663	0.0137813	0.063037	CAS1	Cycloartenol synthase [Source:UniProtKB/Swiss-Prot;Acc:P38605]
[truncated: 2,521 more rows]

## Sheet: Supplementary_Data_2b
Supplementary Data 2: Differential analysis of protein accumulation in URT1 IPs as compared to control or to m1 URT1 IPs, Related to Fig. 2 and Supplementary Fig. 3.
(b) Differential analysis of protein accumulation in URT1 IPs as compared to control IPs, IPs without formaldehyde crosslink. Related to Fig. 2b
	Statistics based on edgeR				Gene name	Description
	LogFC	LR	p.value	adjp
Proteins significantly enriched in URT1 Ips
AT2G45620.1	10.7393	48.1585	4.49686e-12	2.8645e-09	URT1	UTP:RNA uridylyltransferase 1 [Source:UniProtKB/Swiss-Prot;Acc:O64642]
AT1G26110.1	5.86369	17.2664	3.30968e-05	0.00316661	DCP5	Protein decapping 5 [Source:UniProtKB/Swiss-Prot;Acc:Q9C658]
AT4G00660.2	5.16798	14.7605	0.00012376	0.00656957	RH8	DEAD-box ATP-dependent RNA helicase 8 [Source:UniProtKB/Swiss-Prot;Acc:Q8RXK6]
AT3G60240.4	5.03274	13.5828	0.000230979	0.00949786	EIF4G	Eukaryotic translation initiation factor 4G [Source:UniProtKB/Swiss-Prot;Acc:Q76E23]
AT3G61240.1	4.43701	12.4839	0.000414639	0.0113856	RH12	DEAD-box ATP-dependent RNA helicase 12 [Source:UniProtKB/Swiss-Prot;Acc:Q9M2E0]
AT5G43960.1	5.21823	10.8439	0.000998933	0.019885		Nuclear transport factor 2 (NTF2) family protein with RNA binding (RRM-RBD-RNP motifs) domain-containing protein
AT1G55490.1	4.67313	10.2347	0.00138792	0.0232659	CPN60B1	LEN1 [Source:UniProtKB/TrEMBL;Acc:A0A178W724]
AT3G13470.1	4.67313	10.2347	0.00138792	0.0232659	CPN60B2	Chaperonin 60 subunit beta 2, chloroplastic [Source:UniProtKB/Swiss-Prot;Acc:Q9LJE4]
AT5G56500.1	4.67313	10.2347	0.00138792	0.0232659	CPN60B3	Chaperonin 60 subunit beta 3, chloroplastic [Source:UniProtKB/Swiss-Prot;Acc:C0Z361]
AT2G45810.1	3.81624	9.78703	0.0017688	0.0281682	RH6	DEAD-box ATP-dependent RNA helicase 6 [Source:UniProtKB/Swiss-Prot;Acc:Q94BV4]
AT3G06480.1	4.44052	8.97125	0.00275769	0.0404958	RH40	DEAD-box ATP-dependent RNA helicase 40 [Source:UniProtKB/Swiss-Prot;Acc:Q9SQV1]
AT1G73960.1	4.81822	8.68983	0.0032165	0.0435939	TAF2	Transcription initiation factor TFIID subunit 2 [Source:UniProtKB/Swiss-Prot;Acc:Q8LPF0]
Other proteins
AT5G48650.1	4.70788	8.31514	0.00395042	0.0513554	G3BP-LIKE	Negative regulator of defense response to Pseudomonas syringae pv. tomato through altered stomatal and apoplastic immunity. [Source:UniProtKB/TrEMBL;Acc:Q84JH2]
AT5G50310.1	4.39735	8.02395	0.00463699	0.0568032		AT5g50310/MXI22_1 [Source:UniProtKB/TrEMBL;Acc:Q945N1]
AT3G58510.1	2.9851	7.76361	0.00535348	0.0608958	RH11	DEAD-box ATP-dependent RNA helicase 11 [Source:UniProtKB/Swiss-Prot;Acc:Q8LA13]
AT1G27090.1	3.19124	7.71914	0.00548671	0.0613164		Glycine-rich protein [Source:UniProtKB/TrEMBL;Acc:Q9LFX8]
AT1G20920.1	4.57833	7.57238	0.00595091	0.0653574	RH42	DEAD-box ATP-dependent RNA helicase 42 [Source:UniProtKB/Swiss-Prot;Acc:Q8H0U8]
AT5G16780.1	3.49297	7.37413	0.00664238	0.07052	DOT2	MDF [Source:UniProtKB/TrEMBL;Acc:A0A178UP47]
AT3G13460.1	4.45114	7.29807	0.00692897	0.0723566	ECT2	ECT2 [Source:UniProtKB/TrEMBL;Acc:A0A384L1F9]
AT5G12250.1	2.98644	6.88844	0.0087051	0.0844505	TUBB6	Tubulin beta chain [Source:UniProtKB/TrEMBL;Acc:A0A178UPR2]
AT1G53070.1	3.58716	6.82648	0.00901178	0.0856792		Lectin-like protein At1g53070 [Source:UniProtKB/Swiss-Prot;Acc:Q9LNN2]
AT2G28000.1	4.30816	6.72982	0.00951243	0.0878177	CPN60A1	SLP [Source:UniProtKB/TrEMBL;Acc:A0A178VZW6]
AT2G42520.1	2.72202	6.40602	0.0114075	0.100925	RH37	DEAD-box ATP-dependent RNA helicase 37 [Source:UniProtKB/Swiss-Prot;Acc:Q84W89]
AT3G58570.1	2.68103	6.23547	0.0125574	0.106655	RH52	DEAD-box ATP-dependent RNA helicase 52 [Source:UniProtKB/Swiss-Prot;Acc:Q9M2F9]
AT4G24280.1	2.84468	6.16681	0.0130534	0.109408	HSP70-6	Heat shock 70 kDa protein 6, chloroplastic [Source:UniProtKB/Swiss-Prot;Acc:Q9STW6]
AT3G25150.2	4.15042	6.13711	0.0132741	0.109813		Nuclear transport factor 2 (NTF2) family protein with RNA binding (RRM-RBD-RNP motifs) domain-containing protein [Source:UniProtKB/TrEMBL;Acc:F4J8X6]
AT1G08730.1	4.15007	6.08452	0.0136744	0.110261	XI-C	Myosin-9 [Source:UniProtKB/Swiss-Prot;Acc:F4HXP9]
AT1G49760.1	4.03808	6.09266	0.0136117	0.110261	PAB8	Polyadenylate-binding protein 8 [Source:UniProtKB/Swiss-Prot;Acc:Q9FXA2]
AT4G04640.1	3.70035	6.0586	0.0138764	0.110491	ATPC1	ATP synthase gamma chain 1, chloroplastic [Source:UniProtKB/Swiss-Prot;Acc:Q01908]
AT3G01540.2	3.3363	5.80414	0.0160288	0.123016	RH14	DEAD-box ATP-dependent RNA helicase 14 [Source:UniProtKB/Swiss-Prot;Acc:Q8H136]
AT3G12390.1	3.84868	5.80569	0.0160146	0.123016		Nascent polypeptide-associated complex subunit alpha-like protein 1 [Source:UniProtKB/Swiss-Prot;Acc:Q9LHG9]
AT5G23060.1	3.37481	5.72003	0.0168136	0.127503	CAS	Calcium sensing receptor, chloroplastic [Source:UniProtKB/Swiss-Prot;Acc:Q9FN48]
AT1G52570.1	2.67998	5.65561	0.0174415	0.130709	PLDALPHA2	Phospholipase D alpha 2 [Source:UniProtKB/Swiss-Prot;Acc:Q9SSQ9]
AT3G44750.1	3.58659	5.52408	0.0187998	0.137649	HDT1	Histone deacetylase HDT1 [Source:UniProtKB/Swiss-Prot;Acc:Q9FVE6]
AT2G34810.1	3.96808	5.38676	0.020335	0.142814		Berberine bridge enzyme-like 16 [Source:UniProtKB/Swiss-Prot;Acc:O64745]
AT3G47470.1	3.57718	5.38187	0.020392	0.142814	LHCA4	Chlorophyll a-b binding protein, chloroplastic [Source:UniProtKB/TrEMBL;Acc:A0A178VEE6]
AT5G60980.2	3.96808	5.38676	0.020335	0.142814		AT5g60980/MSL3_100 [Source:UniProtKB/TrEMBL;Acc:Q9FME2]
AT4G37910.1	3.96808	5.33653	0.0209284	0.143349	HSP70-9	Heat shock 70 kDa protein 9, mitochondrial [Source:UniProtKB/Swiss-Prot;Acc:Q8GUM2]
AT3G29075.1	2.66014	5.15184	0.0232693	0.156027		Glycine-rich protein [Source:UniProtKB/TrEMBL;Acc:Q9LJV8]
AT5G49910.1	2.52815	4.91672	0.0266482	0.172925	HSP70-7	Heat shock 70 kDa protein 7, chloroplastic [Source:UniProtKB/Swiss-Prot;Acc:Q9LTX9]
AT1G29250.1	2.78126	4.82841	0.0280457	0.175148		Alba DNA/RNA-binding protein [Source:UniProtKB/TrEMBL;Acc:Q9LP53]
AT3G23990.1	3.76783	4.73419	0.0296211	0.181429	CPN60	Chaperonin CPN60, mitochondrial [Source:UniProtKB/Swiss-Prot;Acc:P29197]
AT3G62380.1	3.76783	4.73419	0.0296211	0.181429		F-box/associated interaction domain protein [Source:UniProtKB/TrEMBL;Acc:Q9LZQ2]
AT3G51880.2	3.76783	4.67718	0.030619	0.182283	HMGB1	high mobility group B1 [Source:TAIR;Acc:AT3G51880]
AT5G09590.1	3.76783	4.67718	0.030619	0.182283	HSP70-10	Heat shock 70 kDa protein 10, mitochondrial [Source:UniProtKB/Swiss-Prot;Acc:Q9LDZ0]
AT4G22010.1	2.52029	4.44813	0.0349952	0.202654	sks4	At4g22010 [Source:UniProtKB/TrEMBL;Acc:O65449]
AT4G36130.1	3.09434	4.40448	0.0359007	0.204185	RPL8C	60S ribosomal protein L8-3 [Source:UniProtKB/Swiss-Prot;Acc:Q42064]
AT4G20260.4	2.47425	4.38322	0.0363507	0.204915	PCAP1	plasma-membrane associated cation-binding protein 1 [Source:TAIR;Acc:AT4G20260]
AT1G33680.1	3.2825	4.26075	0.0390604	0.21361		KH domain-containing protein [Source:UniProtKB/TrEMBL;Acc:Q0WLY0]
AT2G21660.1	2.19658	4.22438	0.0399052	0.21361	RBG7	Glycine-rich RNA-binding protein 7 [Source:UniProtKB/Swiss-Prot;Acc:Q03250]
AT4G18040.1	3.32433	4.25768	0.039131	0.21361	EIF4E1	Eukaryotic translation initiation factor 4E-1 [Source:UniProtKB/Swiss-Prot;Acc:O23252]
AT1G19880.1	2.518	3.99962	0.0455711	0.234103		Regulator of chromosome condensation (RCC1) family protein [Source:UniProtKB/TrEMBL;Acc:F4HQZ1]
AT3G48870.1	3.10104	3.90549	0.04819	0.237962	CLPC2	Chaperone protein ClpC2, chloroplastic [Source:UniProtKB/Swiss-Prot;Acc:Q9SXJ7]
AT5G13850.1	3.53435	3.95388	0.0468244	0.237962	NACA3	Nascent polypeptide-associated complex subunit alpha-like protein 3 [Source:UniProtKB/Swiss-Prot;Acc:Q6ICZ8]
AT5G50920.1	3.10104	3.90549	0.04819	0.237962	CLPC1	Chaperone protein ClpC1, chloroplastic [Source:UniProtKB/Swiss-Prot;Acc:Q9FI56]
AT1G12310.1	2.85404	3.87612	0.0490395	0.240294	CML13	Probable calcium-binding protein CML13 [Source:UniProtKB/Swiss-Prot;Acc:Q94AZ4]
AT2G29550.1	2.16383	3.70151	0.0544269	0.253253	TUBB7	Tubulin beta-7 chain [Source:UniProtKB/Swiss-Prot;Acc:P29515]
AT2G34160.1	3.12675	3.74658	0.0529789	0.253253		Uncharacterized protein At2g34160 [Source:UniProtKB/Swiss-Prot;Acc:O22969]
AT3G57150.1	2.1713	3.71361	0.054034	0.253253	CBF5	Uncharacterized protein At3g57150 (Fragment) [Source:UniProtKB/TrEMBL;Acc:C0SVF3]
AT5G19300.1	2.67946	3.70027	0.0544674	0.253253		At5g19300 [Source:UniProtKB/TrEMBL;Acc:Q6NLH7]
AT5G23860.1	2.16383	3.70151	0.0544269	0.253253	TUBB8	Tubulin beta chain [Source:UniProtKB/TrEMBL;Acc:A0A178UKM5]
AT2G18020.1	2.64354	3.61864	0.0571998	0.264031	RPL8A	EMB2296 [Source:UniProtKB/TrEMBL;Acc:A0A178VSS0]
AT3G15730.1	1.88364	3.46075	0.0629075	0.284955	PLDALPHA1	Phospholipase D alpha 1 [Source:UniProtKB/Swiss-Prot;Acc:Q38882]
AT5G02530.1	2.16561	3.35688	0.0669915	0.298417	ALY2	THO complex subunit 4B [Source:UniProtKB/Swiss-Prot;Acc:Q8L719]
AT5G62190.1	2.57905	3.32877	0.0681447	0.301446	RH7	DEAD-box ATP-dependent RNA helicase 7 [Source:UniProtKB/Swiss-Prot;Acc:Q39189]
AT3G16530.1	2.52006	3.17977	0.0746232	0.315095		Lectin-like protein At3g16530 [Source:UniProtKB/Swiss-Prot;Acc:Q9LK72]
ATCG00480.1	2.37729	3.21817	0.0728928	0.315095	ATPB	ATP synthase subunit beta, chloroplastic [Source:UniProtKB/Swiss-Prot;Acc:P19366]
AT2G33210.1	3.25413	3.15644	0.0756963	0.317227	HSP60-2	Chaperonin CPN60-like 1, mitochondrial [Source:UniProtKB/Swiss-Prot;Acc:Q8L7B5]
AT1G79200.1	3.25413	3.07283	0.0796795	0.319219	SCI1	SCI1 [Source:UniProtKB/TrEMBL;Acc:A0A178WDT9]
AT3G57660.1	3.25413	3.07283	0.0796795	0.319219	NRPA1	DNA-directed RNA polymerase I subunit 1 [Source:UniProtKB/Swiss-Prot;Acc:Q9SVY0]
AT4G38680.1	2.4736	3.09678	0.0785161	0.319219	CSP2	GRP2 [Source:UniProtKB/TrEMBL;Acc:A0A178UYV3]
AT4G39260.1	2.03906	3.09597	0.0785547	0.319219	RBG8	GRP8 [Source:UniProtKB/TrEMBL;Acc:A0A384L218]
AT5G55920.1	3.25413	3.07283	0.0796795	0.319219	OLI2	Nucleolar protein-like [Source:UniProtKB/TrEMBL;Acc:Q9FG73]
AT3G26650.1	1.79344	3.00945	0.0828494	0.329844	GAPA1	Glyceraldehyde-3-phosphate dehydrogenase GAPA1, chloroplastic [Source:UniProtKB/Swiss-Prot;Acc:P25856]
AT1G12900.1	1.7779	2.89828	0.0887441	0.351118	GAPA-2	glyceraldehyde 3-phosphate dehydrogenase A subunit 2 [Source:TAIR;Acc:AT1G12900]
AT1G20010.1	1.81459	2.76995	0.0961196	0.375633	TUBB5	Tubulin beta-5 chain [Source:UniProtKB/Swiss-Prot;Acc:P29513]
AT1G09340.1	2.63827	2.70784	0.0999264	0.379395	CRB	chloroplast RNA binding [Source:TAIR;Acc:AT1G09340]
AT3G09630.1	2.52679	2.70571	0.10006	0.379395	RPL4A	60S ribosomal protein L4-1 [Source:UniProtKB/Swiss-Prot;Acc:Q9SF40]
AT3G22330.1	2.16543	2.71939	0.0992065	0.379395	RH53	DEAD-box ATP-dependent RNA helicase 53, mitochondrial [Source:UniProtKB/Swiss-Prot;Acc:Q9LUW5]
AT5G02870.1	2.52679	2.70571	0.10006	0.379395	RPL4D	60S ribosomal protein L4-2 [Source:UniProtKB/Swiss-Prot;Acc:P49691]
AT5G24490.1	2.63827	2.70784	0.0999264	0.379395		30S ribosomal protein [Source:UniProtKB/TrEMBL;Acc:Q94K97]
AT1G23860.1	2.90287	2.47183	0.115974	0.392955	RSZ21	SRZ21 [Source:UniProtKB/TrEMBL;Acc:A0A178WC08]
AT1G75660.1	2.90287	2.47183	0.115974	0.392955	XRN3	5'-3' exoribonuclease 3 [Source:UniProtKB/Swiss-Prot;Acc:Q9FQ03]
AT1G75780.1	1.75199	2.47586	0.115677	0.392955	TUBB1	Tubulin beta-1 chain [Source:UniProtKB/Swiss-Prot;Acc:P12411]
AT2G04520.1	2.90287	2.47183	0.115974	0.392955		Nucleic acid-binding, OB-fold-like protein [Source:UniProtKB/TrEMBL;Acc:Q9SJB9]
AT2G18510.1	2.90287	2.47183	0.115974	0.392955	emb2444	Emb2444 [Source:UniProtKB/TrEMBL;Acc:A0A178VZK5]
AT3G14590.2	2.90287	2.496	0.114207	0.392955	NTMC2TYPE6.2	Calcium-dependent lipid-binding (CaLB domain) family protein [Source:UniProtKB/TrEMBL;Acc:B3H4I1]
AT3G28730.1	2.90287	2.47183	0.115974	0.392955	SSRP1	FACT complex subunit SSRP1 [Source:UniProtKB/TrEMBL;Acc:A0A178VCP0]
AT3G54540.1	2.15131	2.56441	0.109364	0.392955	ABCF4	ABC transporter F family member 4 [Source:UniProtKB/Swiss-Prot;Acc:Q9M1H3]
AT4G28250.1	2.90287	2.47183	0.115974	0.392955	EXPB3	EXPB3 [Source:UniProtKB/TrEMBL;Acc:A0A178USU9]
AT5G17170.1	2.60876	2.58737	0.10779	0.392955	ENH1	Rubredoxin family protein [Source:UniProtKB/TrEMBL;Acc:Q9FFJ2]
AT5G55660.1	2.90287	2.47183	0.115974	0.392955		DEK domain-containing chromatin associated protein [Source:UniProtKB/TrEMBL;Acc:F4K4Y5]
AT5G64260.1	2.90287	2.47183	0.115974	0.392955	EXL2	Protein EXORDIUM-like 2 [Source:UniProtKB/Swiss-Prot;Acc:Q9FE06]
AT1G35680.1	2.54969	2.3397	0.126185	0.408018	RPL21	50S ribosomal protein L21, chloroplastic [Source:UniProtKB/Swiss-Prot;Acc:P51412]
AT2G21330.1	2.54969	2.3397	0.126185	0.408018	FBA1	Fructose-bisphosphate aldolase 1, chloroplastic [Source:UniProtKB/Swiss-Prot;Acc:Q9SJU4]
AT4G01310.1	2.54969	2.3397	0.126185	0.408018	RPL5	50S ribosomal protein L5, chloroplastic [Source:UniProtKB/Swiss-Prot;Acc:O04603]
AT5G13510.1	2.54969	2.3397	0.126185	0.408018	RPL10	50S ribosomal protein L10, chloroplastic [Source:UniProtKB/Swiss-Prot;Acc:Q9FY50]
AT5G62690.1-AT5G62700.1	1.61769	2.37472	0.123385	0.408018	#N/A	#N/A
ATCG00780.1	2.54969	2.3397	0.126185	0.408018	RPL14	50S ribosomal protein L14, chloroplastic [Source:UniProtKB/Swiss-Prot;Acc:P56792]
AT3G56150.1	1.74747	2.28423	0.130766	0.420696	TIF3C1	Eukaryotic translation initiation factor 3 subunit C [Source:UniProtKB/Swiss-Prot;Acc:O49160]
AT2G23350.1	1.89942	2.21338	0.136889	0.433823	PAB4	Polyadenylate-binding protein 4 [Source:UniProtKB/Swiss-Prot;Acc:O22173]
AT1G26630.1	2.03528	1.9084	0.16721	0.500387	ELF5A-2	Eukaryotic translation initiation factor 5A-2 [Source:UniProtKB/Swiss-Prot;Acc:Q93VP3]
AT1G74050.1	1.69345	1.91605	0.166362	0.500387	RPL6C	60S ribosomal protein L6-3 [Source:UniProtKB/Swiss-Prot;Acc:Q9C9C5]
AT4G26600.1	2.4304	1.90742	0.167319	0.500387		S-adenosyl-L-methionine-dependent methyltransferases superfamily protein [Source:TAIR;Acc:AT4G26600]
AT5G57120.1	2.4304	1.90742	0.167319	0.500387		AT5g57120/MUL3_6 [Source:UniProtKB/TrEMBL;Acc:Q9LU74]
AT5G63120.2	2.4304	1.90742	0.167319	0.500387	RH30	DEAD-box ATP-dependent RNA helicase 30 [Source:UniProtKB/Swiss-Prot;Acc:Q8W4R3]
AT1G48760.1	2.45618	1.89765	0.16841	0.501296	DELTA-ADR	AP-3 complex subunit delta [Source:UniProtKB/Swiss-Prot;Acc:Q9C744]
AT1G32790.2	2.4304	1.85921	0.172785	0.501923	CID11	CTC-interacting domain 11 [Source:UniProtKB/TrEMBL;Acc:F4IEC7]
AT3G49470.1	2.4304	1.85921	0.172785	0.501923	NACA2	Nascent polypeptide-associated complex subunit alpha-like protein 2 [Source:UniProtKB/TrEMBL;Acc:A0A1I9LR04]
AT5G04280.1	2.4304	1.85921	0.172785	0.501923	RZ1C	Glycine-rich RNA-binding protein RZ1C [Source:UniProtKB/Swiss-Prot;Acc:Q8RWN5]
AT5G55670.1	2.4304	1.85921	0.172785	0.501923		RNA-binding (RRM/RBD/RNP motifs) family protein [Source:UniProtKB/TrEMBL;Acc:Q9FM71]
AT5G60790.1	2.4304	1.87902	0.170515	0.501923	ABCF1	ABC transporter F family member 1 [Source:UniProtKB/Swiss-Prot;Acc:Q9FJH6]
AT1G20220.1	1.86028	1.77547	0.182775	0.516276		Alba DNA/RNA-binding protein [Source:UniProtKB/TrEMBL;Acc:Q944A2]
AT1G23410.1	1.46803	1.78352	0.181786	0.516276	RPS27AA	Ubiquitin-40S ribosomal protein S27a-1 [Source:UniProtKB/Swiss-Prot;Acc:P59271]
AT1G28060.1	2.04874	1.76808	0.183688	0.516276	RDM16	Protein RDM16 [Source:UniProtKB/Swiss-Prot;Acc:Q9C7E7]
AT2G33800.1	1.68857	1.76575	0.183977	0.516276	RPS5	30S ribosomal protein S5, chloroplastic [Source:UniProtKB/Swiss-Prot;Acc:P93014]
AT1G01080.2	2.13915	1.50639	0.219755	0.516976		RNA-binding (RRM/RBD/RNP motifs) family protein [Source:UniProtKB/TrEMBL;Acc:F4HQH8]
AT1G08880.1	2.24269	1.54219	0.214358	0.516976	HTA5	Histone H2A [Source:UniProtKB/TrEMBL;Acc:A0A178W8H7]
AT1G31330.1	1.47525	1.56829	0.210522	0.516976	PSAF	Photosystem I reaction center subunit III, chloroplastic [Source:UniProtKB/Swiss-Prot;Acc:Q9SHE8]
AT1G31970.1	2.24269	1.49748	0.221124	0.516976	RH5	STRS1 [Source:UniProtKB/TrEMBL;Acc:A0A178W5E1]
AT1G44575.1	2.13915	1.50639	0.219755	0.516976	PSBS	Photosystem II 22 kDa protein, chloroplastic [Source:UniProtKB/Swiss-Prot;Acc:Q9XF91]
AT1G72150.1	2.13915	1.50639	0.219755	0.516976	PATL1	Patellin-1 [Source:UniProtKB/Swiss-Prot;Acc:Q56WK6]
AT2G04842.1	2.2082	1.70275	0.191996	0.516976	EMB2761	Threonine--tRNA ligase, chloroplastic/mitochondrial 2 [Source:UniProtKB/Swiss-Prot;Acc:F4IFC5]
AT2G38410.1	2.2082	1.70275	0.191996	0.516976	TOL6	TOM1-like protein 6 [Source:UniProtKB/Swiss-Prot;Acc:O80910]
AT2G38540.1	2.17359	1.59626	0.2065	0.516976	LTP1	Non-specific lipid-transfer protein [Source:UniProtKB/TrEMBL;Acc:A0A178VZQ3]
AT2G38810.1	2.24269	1.54219	0.214358	0.516976	HTA8	Probable histone H2A variant 2 [Source:UniProtKB/Swiss-Prot;Acc:Q9SII0]
AT2G39990.1	2.13915	1.50639	0.219755	0.516976	TIF3F1	Eukaryotic translation initiation factor 3 subunit F [Source:UniProtKB/Swiss-Prot;Acc:O04202]
AT3G06510.2	2.2082	1.70275	0.191996	0.516976	SFR2	Glycosyl hydrolase superfamily protein [Source:TAIR;Acc:AT3G06510]
AT3G08530.1	2.13915	1.50639	0.219755	0.516976	CHC2	Clathrin heavy chain 2 [Source:UniProtKB/Swiss-Prot;Acc:Q0WLB5]
AT3G10090.1-AT5G03850.1	2.13915	1.50639	0.219755	0.516976	#N/A	#N/A
AT3G11130.1	2.13915	1.50639	0.219755	0.516976	CHC1	Clathrin heavy chain 1 [Source:UniProtKB/Swiss-Prot;Acc:Q0WNJ6]
AT3G12780.1	2.13915	1.50639	0.219755	0.516976	PGK1	Phosphoglycerate kinase [Source:UniProtKB/TrEMBL;Acc:A0A178V5M8]
AT3G15356.1	1.50344	1.59017	0.207368	0.516976	LEC	Lectin-like protein LEC [Source:UniProtKB/Swiss-Prot;Acc:Q9LJR2]
AT3G47520.1	2.13915	1.50639	0.219755	0.516976	MDH	Malate dehydrogenase, chloroplastic [Source:UniProtKB/Swiss-Prot;Acc:Q9SN86]
AT3G51800.2	2.13915	1.50639	0.219755	0.516976	ATG2	metallopeptidase M24 family protein [Source:TAIR;Acc:AT3G51800]
AT3G52150.1	2.13915	1.50639	0.219755	0.516976	PSRP2	PSRP2 [Source:UniProtKB/TrEMBL;Acc:A0A178VFQ5]
AT3G54210.1	2.13915	1.50639	0.219755	0.516976	RPL17	50S ribosomal protein L17, chloroplastic [Source:UniProtKB/Swiss-Prot;Acc:Q9M385]
AT3G57290.1	2.13915	1.50639	0.219755	0.516976	TIF3E1	Eukaryotic translation initiation factor 3 subunit E [Source:UniProtKB/TrEMBL;Acc:A0A178VL03]
AT3G60750.1	2.13915	1.50639	0.219755	0.516976	TKL-1	Transketolase-1, chloroplastic [Source:UniProtKB/Swiss-Prot;Acc:Q8RWV0]
AT3G63160.1	2.13915	1.50639	0.219755	0.516976		OEP6 [Source:UniProtKB/TrEMBL;Acc:A0A384KZL8]
AT4G01290.1	2.2082	1.70275	0.191996	0.516976		Chorismate synthase [Source:UniProtKB/TrEMBL;Acc:Q56YR0]
AT4G21280.2	1.3109	1.71689	0.190162	0.516976	PSBQ1	Oxygen-evolving enhancer protein 3-1, chloroplastic [Source:UniProtKB/Swiss-Prot;Acc:Q9XFT3]
AT4G26110.1	1.75105	1.65226	0.198718	0.516976	NAP1;1	Nucleosome assembly protein 1;1 [Source:UniProtKB/Swiss-Prot;Acc:Q9SZI2]
AT5G30510.1	2.13915	1.50639	0.219755	0.516976	RPS1	30S ribosomal protein S1, chloroplastic [Source:UniProtKB/Swiss-Prot;Acc:Q93VC7]
ATCG00160.1	2.13915	1.50639	0.219755	0.516976	RPS2	30S ribosomal protein S2, chloroplastic [Source:UniProtKB/Swiss-Prot;Acc:P56797]
ATCG00180.1	2.13915	1.50639	0.219755	0.516976	RPOC1	DNA-directed RNA polymerase subunit beta' [Source:UniProtKB/Swiss-Prot;Acc:P56763]
ATCG00380.1	2.13915	1.50639	0.219755	0.516976	RPS4	30S ribosomal protein S4, chloroplastic [Source:UniProtKB/TrEMBL;Acc:A0A1B1W4U6]
ATCG00790.1	2.13915	1.50639	0.219755	0.516976	RPL16	50S ribosomal protein L16, chloroplastic [Source:UniProtKB/Swiss-Prot;Acc:P56793]
ATCG01240.1-ATCG00900.1	1.97337	1.64649	0.199504	0.516976	#N/A	#N/A
AT1G80410.2	1.33218	1.43593	0.230862	0.528325	EMB2753	Tetratricopeptide repeat (TPR)-containing protein [Source:UniProtKB/TrEMBL;Acc:F4HS68]
AT2G41840.1	1.85282	1.40879	0.23532	0.529679	RPS2C	40S ribosomal protein S2-3 [Source:UniProtKB/Swiss-Prot;Acc:P49688]
AT1G18540.1	1.49349	1.38858	0.238709	0.535413	RPL6A	60S ribosomal protein L6-1 [Source:UniProtKB/Swiss-Prot;Acc:Q9FZ76]
AT2G38580.1	1.71566	1.36684	0.242419	0.541827		Mitochondrial ATP synthase D chain-related protein [Source:UniProtKB/TrEMBL;Acc:Q682E1]
AT2G39730.1	1.1888	1.35181	0.245025	0.545737	RCA	Ribulose bisphosphate carboxylase/oxygenase activase, chloroplastic [Source:UniProtKB/Swiss-Prot;Acc:P10896]
AT3G25920.1	1.63165	1.3263	0.249526	0.546213	RPL15	50S ribosomal protein L15, chloroplastic [Source:UniProtKB/Swiss-Prot;Acc:P25873]
AT3G20820.1	1.13685	1.25166	0.263296	0.558572		Leucine-rich repeat (LRR) family protein [Source:UniProtKB/TrEMBL;Acc:Q9LT39]
AT4G20360.1	1.0926	1.26513	0.260742	0.558572	TUFA	Elongation factor Tu, chloroplastic [Source:UniProtKB/Swiss-Prot;Acc:P17745]
AT4G31700.1	1.28533	1.25439	0.262777	0.558572	RPS6A	40S ribosomal protein S6-1 [Source:UniProtKB/Swiss-Prot;Acc:O48549]
AT2G47470.1	1.10052	1.24366	0.264827	0.558593	PDIL2-1	UNE5 [Source:UniProtKB/TrEMBL;Acc:A0A178W1F8]
AT1G04270.1	1.72501	1.15806	0.281927	0.566692	RPS15A	40S ribosomal protein S15-1 [Source:UniProtKB/Swiss-Prot;Acc:Q08112]
AT1G07360.1	1.70071	1.13646	0.28646	0.566692		Zinc finger CCCH domain-containing protein 4 [Source:UniProtKB/Swiss-Prot;Acc:Q9LNV5]
AT1G13690.1	1.70071	1.13646	0.28646	0.566692	ATE1	ATE1 [Source:UniProtKB/TrEMBL;Acc:A0A178WKP3]
AT1G30460.1	1.70071	1.1568	0.282189	0.566692	CPSF30	30-kDa cleavage and polyadenylation specificity factor 30 [Source:UniProtKB/Swiss-Prot;Acc:A9LNK9]
AT1G56110.1	1.30114	1.1475	0.284131	0.566692	NOP56	At1g56110/T6H22_9 [Source:UniProtKB/TrEMBL;Acc:Q9SGT7]
AT2G05920.1	1.70071	1.13646	0.28646	0.566692	SBT1.8	Subtilisin-like protease SBT1.8 [Source:UniProtKB/Swiss-Prot;Acc:Q9ZUF6]
AT2G18040.1	1.70071	1.1568	0.282189	0.566692	PIN1	Peptidyl-prolyl cis-trans isomerase Pin1 [Source:UniProtKB/Swiss-Prot;Acc:Q9SL42]
AT2G19520.1	1.70071	1.1568	0.282189	0.566692	MSI4	NFC4 [Source:UniProtKB/TrEMBL;Acc:A0A178VX04]
AT3G09440.1	0.979855	1.15615	0.282324	0.566692	HSP70-3	Heat shock protein 70 (Hsp 70) family protein [Source:UniProtKB/TrEMBL;Acc:A0A178VI76]
AT3G14310.1	1.5263	1.15668	0.282214	0.566692	PME3	Pectinesterase/pectinesterase inhibitor 3 [Source:UniProtKB/Swiss-Prot;Acc:O49006]
AT3G26420.1	1.70071	1.13646	0.28646	0.566692	RZ1A	Glycine-rich RNA-binding protein RZ1A [Source:UniProtKB/Swiss-Prot;Acc:Q9LIN3]
AT3G50370.1	1.70071	1.13646	0.28646	0.566692		unknown protein; FUNCTIONS IN: molecular_function unknown; INVOLVED IN: biological_process unknown; LOCATED IN: cellular_component unknown; EXPRESSED IN: 26 plant structures; EXPRESSED DURING: 15 growth stages; Ha. [Source:TAIR;Acc:AT3G50370]
AT3G52140.4	1.70071	1.13646	0.28646	0.566692		Clustered mitochondria protein homolog [Source:UniProtKB/TrEMBL;Acc:F4J5R9]
AT3G55220.1-AT3G55200.1	1.70071	1.1568	0.282189	0.566692	#N/A	#N/A
AT4G27090.1	1.70071	1.1568	0.282189	0.566692	RPL14B	AT4G27090 protein [Source:UniProtKB/TrEMBL;Acc:B9DHP0]
AT4G34620.1	1.53639	1.14589	0.284468	0.566692	RPS16-1	SSR16 [Source:UniProtKB/TrEMBL;Acc:A0A178UZA3]
AT5G61020.1	1.70071	1.13646	0.28646	0.566692	ECT3	ECT3 [Source:UniProtKB/TrEMBL;Acc:A0A178UM32]
AT5G67630.1	1.70071	1.13646	0.28646	0.566692		RuvB-like helicase [Source:UniProtKB/TrEMBL;Acc:Q9FJW0]
AT1G01300.1	1.12611	0.788016	0.374749	0.567325	APF2	Aspartyl protease family protein 2 [Source:UniProtKB/Swiss-Prot;Acc:Q9LNJ3]
AT1G06190.1	1.54545	0.871762	0.350519	0.567325		Rho termination factor [Source:TAIR;Acc:AT1G06190]
AT1G07920.1-AT1G07930.1-AT1G07940.1-AT5G60390....	0.892924	0.946182	0.330746	0.567325	#N/A	#N/A
AT1G12830.1	1.35992	0.947538	0.330399	0.567325		F13K23.8 protein [Source:UniProtKB/TrEMBL;Acc:Q9LPW6]
AT1G13020.1	1.54545	0.871762	0.350519	0.567325	EIF4B2	eIF4B2 [Source:UniProtKB/TrEMBL;Acc:A0A178W345]
AT1G16720.1	1.50465	0.872861	0.350215	0.567325	HCF173	high chlorophyll fluorescence phenotype 173 [Source:TAIR;Acc:AT1G16720]
AT1G20693.1	1.3922	0.971142	0.324449	0.567325	HMGB2	High mobility group B protein 2 [Source:UniProtKB/Swiss-Prot;Acc:O49596]
AT1G26880.1	1.50465	0.872861	0.350215	0.567325	RPL34A	60S ribosomal protein L34-1 [Source:UniProtKB/Swiss-Prot;Acc:Q42351]
AT1G32990.1	1.4041	0.75306	0.385556	0.567325	RPL11	50S ribosomal protein L11, chloroplastic [Source:UniProtKB/Swiss-Prot;Acc:Q9MAP3]
AT1G48410.2	1.39726	0.983244	0.321453	0.567325	AGO1	ICU9 [Source:UniProtKB/TrEMBL;Acc:A0A178WL72]
AT1G56070.1	1.4055	0.946816	0.330584	0.567325	LOS1	Elongation factor 2 [Source:UniProtKB/Swiss-Prot;Acc:Q9ASR1]
AT1G56190.1	1.50465	0.872861	0.350215	0.567325		Phosphoglycerate kinase [Source:UniProtKB/TrEMBL;Acc:A0A178W4Q1]
AT1G56410.1	0.869473	0.900207	0.342778	0.567325	HSP70-18	Heat shock 70 kDa protein 18 [Source:UniProtKB/Swiss-Prot;Acc:Q9C7X7]
AT1G67090.1	1.26092	0.892009	0.344985	0.567325	RBCS-1A	Ribulose bisphosphate carboxylase small chain [Source:UniProtKB/TrEMBL;Acc:A0A178WD57]
AT1G67700.2	1.54545	0.871762	0.350519	0.567325	HHL1	Protein HHL1, chloroplastic [Source:UniProtKB/Swiss-Prot;Acc:Q8LDL0]
AT1G72370.1	1.00135	0.766322	0.381404	0.567325	RPSAA	40S ribosomal protein SA [Source:UniProtKB/TrEMBL;Acc:A0A178WNA1]
AT1G76010.1	1.22435	1.08262	0.298168	0.567325		Alba DNA/RNA-binding protein [Source:UniProtKB/TrEMBL;Acc:Q93VA8]
AT1G79850.1	1.54545	0.871762	0.350519	0.567325	RPS17	30S ribosomal protein S17, chloroplastic [Source:UniProtKB/Swiss-Prot;Acc:P16180]
AT2G01210.1	1.54545	0.871762	0.350519	0.567325	ZAR1	Receptor protein kinase-like protein ZAR1 [Source:UniProtKB/Swiss-Prot;Acc:Q9ZU46]
AT2G19480.1	1.0352	0.714323	0.398058	0.567325	NAP1;2	Nucleosome assembly protein 1;2 [Source:UniProtKB/Swiss-Prot;Acc:Q9ZUP3]
AT2G43030.1	1.06112	0.86821	0.351502	0.567325	RPL3A	50S ribosomal protein L3-1, chloroplastic [Source:UniProtKB/Swiss-Prot;Acc:Q9SKX4]
AT3G12580.1	0.82277	0.808881	0.3685	0.567325	MED37C	Probable mediator of RNA polymerase II transcription subunit 37c [Source:UniProtKB/Swiss-Prot;Acc:Q9LHA8]
AT3G15010.1	1.71138	0.975584	0.323345	0.567325	UBA2C	UBP1-associated protein 2C [Source:UniProtKB/Swiss-Prot;Acc:Q9LKA4]
AT4G02290.1	1.28143	1.11638	0.290757	0.567325	AtGH9B13	Endoglucanase 17 [Source:UniProtKB/Swiss-Prot;Acc:O81416]
AT4G05180.1	1.17455	0.871944	0.350468	0.567325	PSBQ2	Oxygen-evolving enhancer protein 3-2, chloroplastic [Source:UniProtKB/Swiss-Prot;Acc:Q41932]
AT4G22485.1	1.54545	0.871762	0.350519	0.567325		Bifunctional inhibitor/lipid-transfer protein/seed storage 2S albumin superfamily protein [Source:UniProtKB/TrEMBL;Acc:A8MRQ5]
AT4G25550.1	1.89433	1.0346	0.309135	0.567325	CFIS2	Pre-mRNA cleavage factor Im 25 kDa subunit 2 [Source:UniProtKB/Swiss-Prot;Acc:Q8GXS3]
AT4G31180.1	1.09233	0.80914	0.368423	0.567325	IBI1	Aspartate--tRNA ligase 2, cytoplasmic [Source:UniProtKB/Swiss-Prot;Acc:Q9M084]
AT4G38970.1	1.50465	0.872861	0.350215	0.567325	FBA2	Fructose-bisphosphate aldolase [Source:UniProtKB/TrEMBL;Acc:A0A178UW98]
AT5G02490.1	0.957285	1.09425	0.295588	0.567325	MED37D	Probable mediator of RNA polymerase II transcription subunit 37c [Source:UniProtKB/Swiss-Prot;Acc:P22954]
AT5G02500.1	0.88222	0.93116	0.334614	0.567325	MED37E	Probable mediator of RNA polymerase II transcription subunit 37e [Source:UniProtKB/Swiss-Prot;Acc:P22953]
AT5G03740.1	1.35594	1.0502	0.305516	0.567325	HDT3	HDT3 [Source:UniProtKB/TrEMBL;Acc:A0A178UP12]
AT5G17920.1	1.33977	0.766938	0.381213	0.567325	MS1	5-methyltetrahydropteroyltriglutamate--homocysteine methyltransferase 1 [Source:UniProtKB/Swiss-Prot;Acc:O50008]
AT5G18380.1	1.50465	0.872861	0.350215	0.567325	RPS16C	40S ribosomal protein S16-3 [Source:UniProtKB/Swiss-Prot;Acc:Q42340]
AT5G26742.2	0.850808	0.832772	0.361522	0.567325	RH3	RH3 [Source:UniProtKB/TrEMBL;Acc:A0A178UT03]
AT5G27770.1	1.54545	0.871762	0.350519	0.567325	RPL22C	60S ribosomal protein L22-3 [Source:UniProtKB/Swiss-Prot;Acc:Q9FE58]
AT5G38410.3	1.26092	0.892009	0.344985	0.567325		Ribulose bisphosphate carboxylase small chain [Source:UniProtKB/TrEMBL;Acc:B3H5S2]
AT5G38430.1	1.26092	0.892009	0.344985	0.567325	RBCS-1B	Ribulose bisphosphate carboxylase small chain 1B, chloroplastic [Source:UniProtKB/Swiss-Prot;Acc:P10796]
AT5G47190.1	1.50465	0.872861	0.350215	0.567325		50S ribosomal protein L19-2, chloroplastic [Source:UniProtKB/Swiss-Prot;Acc:Q8RXX5]
AT5G49730.1	1.54545	0.871762	0.350519	0.567325	FRO6	Ferric reduction oxidase 6 [Source:UniProtKB/Swiss-Prot;Acc:Q8RWS6]
AT5G56010.1	1.50465	0.872861	0.350215	0.567325	HSP90-3	Heat shock protein 90-3 [Source:UniProtKB/Swiss-Prot;Acc:P51818]
ATCG00120.1	1.21295	0.944907	0.331072	0.567325	ATPA	ATP synthase subunit alpha, chloroplastic [Source:UniProtKB/TrEMBL;Acc:A0A1B1W4S8]
ATCG00190.1	1.50465	0.872861	0.350215	0.567325	RPOB	DNA-directed RNA polymerase subunit beta [Source:UniProtKB/TrEMBL;Acc:A0A1B1W4T9]
ATCG00490.1	0.931372	0.731093	0.392575	0.567325	RBCL	Ribulose bisphosphate carboxylase large chain [Source:UniProtKB/Swiss-Prot;Acc:O03042]
AT1G42970.1	0.910276	0.696302	0.404074	0.569458	GAPB	Glyceraldehyde-3-phosphate dehydrogenase GAPB, chloroplastic [Source:UniProtKB/Swiss-Prot;Acc:P25857]
AT4G26870.1	1.13093	0.66921	0.413371	0.581274		Aspartate--tRNA ligase 1, cytoplasmic [Source:UniProtKB/Swiss-Prot;Acc:Q8H104]
AT1G47550.2	0.979131	0.660826	0.416312	0.58412	SEC3A	Exocyst complex component sec3A [Source:UniProtKB/TrEMBL;Acc:F4HTA1]
AT5G51750.1	1.34944	0.626712	0.428606	0.600049	SBT1.3	Subtilisin-like protease SBT1.3 [Source:UniProtKB/Swiss-Prot;Acc:Q9FLI4]
AT1G75940.1	0.993804	0.597685	0.439504	0.611275	BGLU20	Beta-glucosidase 20 [Source:UniProtKB/Swiss-Prot;Acc:Q84WV2]
AT5G10360.1	0.948583	0.584782	0.444484	0.616855	RPS6B	40S ribosomal protein S6 [Source:UniProtKB/TrEMBL;Acc:A0A178USM6]
AT5G28540.1	0.743172	0.571299	0.449783	0.622216	MED37A	Mediator of RNA polymerase II transcription subunit 37a [Source:UniProtKB/Swiss-Prot;Acc:Q9LKR3]
ATCG00770.1	1.14353	0.567044	0.451476	0.622489	RPS8	30S ribosomal protein S8, chloroplastic [Source:UniProtKB/Swiss-Prot;Acc:P56801]
AT2G32920.1	1.42497	0.558463	0.45492	0.624857	PDIL2-3	Protein disulfide-isomerase 2-3 [Source:UniProtKB/Swiss-Prot;Acc:O48773]
AT3G05060.1	0.903183	0.550013	0.458351	0.624857	NOP5-2	Probable nucleolar protein 5-2 [Source:UniProtKB/Swiss-Prot;Acc:Q9MAB3]
AT3G44890.1	0.86842	0.548235	0.459079	0.624857	RPL9	RPL9 [Source:UniProtKB/TrEMBL;Acc:A0A178VBQ7]
AT3G62120.1	0.716185	0.550947	0.45797	0.624857		Proline--tRNA ligase, cytoplasmic [Source:UniProtKB/Swiss-Prot;Acc:Q9M1R2]
AT5G42020.1	0.730034	0.552787	0.45722	0.624857	BIP	Heat shock protein 70 (Hsp 70) family protein [Source:TAIR;Acc:AT5G42020]
AT3G18780.2	0.869577	0.520558	0.470642	0.627477	ACT2	Actin-2 [Source:UniProtKB/Swiss-Prot;Acc:Q96292]
AT4G22380.1	1.2161	0.528305	0.467358	0.627477		At4g22380 [Source:UniProtKB/TrEMBL;Acc:Q8LCC7]
AT5G14660.1	1.07949	0.533009	0.465383	0.627477	PDF1B	Peptide deformylase 1B, chloroplastic/mitochondrial [Source:UniProtKB/Swiss-Prot;Acc:Q9FUZ2]
AT5G27120.1	1.02208	0.514652	0.473169	0.627477	NOP5-1	Probable nucleolar protein 5-1 [Source:UniProtKB/Swiss-Prot;Acc:O04658]
AT5G39730.1	0.879744	0.520685	0.470588	0.627477	AIG2LB	AIG2-like protein B [Source:UniProtKB/Swiss-Prot;Acc:Q9FIX1]
AT3G11510.1	0.789757	0.475816	0.49036	0.641394	RPS14B	At3g11510 [Source:UniProtKB/TrEMBL;Acc:Q1H555]
AT1G16030.1	0.713158	0.471227	0.492459	0.641506	HSP70-5	Hsp70b [Source:UniProtKB/TrEMBL;Acc:A0A178W9N7]
AT2G42740.1	0.813215	0.454594	0.500196	0.642689	RPL11A	60S ribosomal protein L11-1 [Source:UniProtKB/Swiss-Prot;Acc:P42795]
AT3G52580.1	0.750119	0.418437	0.517751	0.642689	RPS14C	40S ribosomal protein S14-3 [Source:UniProtKB/Swiss-Prot;Acc:P42036]
AT4G25630.1	0.819811	0.459045	0.498106	0.642689	MED36A	Mediator of RNA polymerase II transcription subunit 36a [Source:UniProtKB/Swiss-Prot;Acc:Q94AH9]
AT4G34980.1	0.824866	0.457309	0.49892	0.642689	SBT1.6	Subtilisin-like protease SBT1.6 [Source:UniProtKB/Swiss-Prot;Acc:O49607]
AT4G32760.2	0.627685	0.411669	0.521157	0.643366		ENTH/VHS/GAT family protein [Source:UniProtKB/TrEMBL;Acc:F4JV51]
AT1G75910.1	0.782104	0.408688	0.522669	0.643985	EXL4	GDSL esterase/lipase EXL4 [Source:UniProtKB/Swiss-Prot;Acc:Q0WUV7]
AT2G37620.1-AT3G53750.1	0.71099	0.38761	0.53359	0.656172	#N/A	#N/A
AT5G20160.2	0.866503	0.383239	0.535906	0.65775		Ribosomal protein L7Ae/L30e/S12e/Gadd45 family protein [Source:UniProtKB/TrEMBL;Acc:F4K455]
AT1G61520.1	1.1717	0.372603	0.54162	0.662211	LHCA3	Chlorophyll a-b binding protein, chloroplastic [Source:UniProtKB/TrEMBL;Acc:A0A178W5Y6]
AT5G22650.1	0.731898	0.359791	0.548653	0.668245	HDT2	Histone deacetylase HDT2 [Source:UniProtKB/Swiss-Prot;Acc:Q56WH4]
AT4G20890.1	0.65289	0.345042	0.556963	0.674497	TUBB9	Tubulin beta chain [Source:UniProtKB/TrEMBL;Acc:A0A178UU99]
AT5G44340.1	0.65289	0.345042	0.556963	0.674497	TUBB4	Tubulin beta-4 chain [Source:UniProtKB/Swiss-Prot;Acc:P24636]
AT2G31610.1	0.811738	0.331145	0.565015	0.680367	RPS3A	40S ribosomal protein S3-1 [Source:UniProtKB/Swiss-Prot;Acc:Q9SIP7]
AT5G35530.1	0.811738	0.331145	0.565015	0.680367	RPS3C	40S ribosomal protein S3-3 [Source:UniProtKB/Swiss-Prot;Acc:Q9FJA6]
AT5G52470.1	0.703388	0.333992	0.563347	0.680367	MED36B	Probable mediator of RNA polymerase II transcription subunit 36b [Source:UniProtKB/Swiss-Prot;Acc:Q9FEF8]
AT1G22780.1-AT1G34030.1-AT4G09800.1	0.726048	0.328442	0.566607	0.680997	#N/A	#N/A
AT1G75350.1	0.990135	0.323338	0.569637	0.681684	RPL31	50S ribosomal protein L31, chloroplastic [Source:UniProtKB/Swiss-Prot;Acc:Q9FWS4]
AT3G53460.4	0.990135	0.323338	0.569637	0.681684	CP29	Chloroplast RNA-binding protein 29 [Source:UniProtKB/TrEMBL;Acc:F4JAF3]
AT5G25754.1-AT5G25757.1	0.951684	0.318517	0.572529	0.681684	#N/A	#N/A
AT1G13270.1	0.800414	0.294949	0.587093	0.695127	MAP1B	Methionine aminopeptidase 1B, chloroplastic [Source:UniProtKB/Swiss-Prot;Acc:Q9FV52]
AT2G36160.1	0.626007	0.296358	0.586202	0.695127	RPS14A	40S ribosomal protein S14-1 [Source:UniProtKB/Swiss-Prot;Acc:Q9SIH0]
AT1G70710.1	0.724969	0.277129	0.598616	0.704839	CEL1	Endoglucanase 8 [Source:UniProtKB/Swiss-Prot;Acc:Q9CAC1]
ATCG00800.1	0.822451	0.277388	0.598445	0.704839	RPS3	30S ribosomal protein S3, chloroplastic [Source:UniProtKB/Swiss-Prot;Acc:P56798]
AT3G27830.1	0.605389	0.273057	0.601314	0.706711	RPL12A	RPL12-A [Source:UniProtKB/TrEMBL;Acc:A0A178VJ19]
ATCG00830.1-ATCG01310.1	0.797382	0.265845	0.606158	0.711092	#N/A	#N/A
AT1G05190.1	0.685325	0.253323	0.61477	0.718547	RPL6	50S ribosomal protein L6, chloroplastic [Source:UniProtKB/Swiss-Prot;Acc:O23049]
AT3G03780.1	0.819047	0.247382	0.618949	0.719472	MS2	5-methyltetrahydropteroyltriglutamate--homocysteine methyltransferase 2 [Source:UniProtKB/Swiss-Prot;Acc:Q9SRV5]
AT5G66190.1	0.739292	0.247439	0.618908	0.719472	LFNR1	Ferredoxin--NADP reductase, leaf isozyme 1, chloroplastic [Source:UniProtKB/Swiss-Prot;Acc:Q9FKW6]
AT1G48920.1	0.480509	0.234466	0.628256	0.727634	NUCL1	Nucleolin 1 [Source:UniProtKB/Swiss-Prot;Acc:Q9FVQ1]
AT3G46780.1	0.61407	0.230839	0.630926	0.7294	PTAC16	Protein PLASTID TRANSCRIPTIONALLY ACTIVE 16, chloroplastic [Source:UniProtKB/Swiss-Prot;Acc:Q9STF2]
AT5G09810.1	0.504155	0.225414	0.634968	0.732744	ACT7	AtACT7 [Source:UniProtKB/TrEMBL;Acc:A0A178UEW4]
AT1G58380.1	0.898208	0.221858	0.637651	0.734509	RPS2A	At1g59359 [Source:UniProtKB/TrEMBL;Acc:G1JSI6]
AT5G62750.1	0.898208	0.219149	0.639712	0.735553		At5g62750 [Source:UniProtKB/TrEMBL;Acc:Q9FM18]
AT3G23450.1	0.619562	0.204017	0.65152	0.746436		Transmembrane protein [Source:UniProtKB/TrEMBL;Acc:Q9LW52]
AT2G07698.1	0.646919	0.186651	0.665739	0.759993		ATPase, F1 complex, alpha subunit protein [Source:UniProtKB/TrEMBL;Acc:F4IMB5]
AT3G49990.1	0.637862	0.184029	0.667954	0.761157		At3g49990 [Source:UniProtKB/TrEMBL;Acc:Q9SN19]
AT1G04820.1-AT1G50010.1	0.525544	0.179616	0.671724	0.762724	#N/A	#N/A
AT4G14960.2	0.525544	0.179616	0.671724	0.762724	TUBA6	Tubulin alpha chain [Source:UniProtKB/TrEMBL;Acc:A0A178UXP7]
AT3G53870.1	0.557377	0.172005	0.678356	0.768884	RPS3B	40S ribosomal protein S3-2 [Source:UniProtKB/Swiss-Prot;Acc:Q9M339]
AT1G54270.1	0.415683	0.152177	0.696482	0.776589	TIF4A-2	eIF4A-2 [Source:UniProtKB/TrEMBL;Acc:A0A178W4U1]
AT1G72730.1	0.415683	0.152177	0.696482	0.776589	TIF4A-3	Eukaryotic initiation factor 4A-3 [Source:UniProtKB/Swiss-Prot;Acc:Q9CAI7]
AT2G42100.1	0.623447	0.148443	0.700046	0.776589	ACT5	Putative actin-5 [Source:UniProtKB/Swiss-Prot;Acc:Q8RYC2]
AT3G05590.1	0.731469	0.150964	0.697635	0.776589	RPL18B	RPL18 [Source:UniProtKB/TrEMBL;Acc:A0A178V8M9]
AT3G13920.2	0.415683	0.152177	0.696482	0.776589	EIF4A1	Eukaryotic translation initiation factor 4A1 [Source:UniProtKB/TrEMBL;Acc:A0A1I9LSZ7]
AT4G12600.2	0.576565	0.155482	0.693369	0.776589		Ribosomal protein L7Ae/L30e/S12e/Gadd45 family protein [Source:UniProtKB/TrEMBL;Acc:F4JRD3]
AT3G04120.1	0.379273	0.134468	0.713861	0.789461	GAPC1	Glyceraldehyde-3-phosphate dehydrogenase GAPC1, cytosolic [Source:UniProtKB/Swiss-Prot;Acc:P25858]
AT1G06220.2	0.699773	0.13108	0.717332	0.791925	CLO	110 kDa U5 small nuclear ribonucleoprotein component CLO [Source:UniProtKB/Swiss-Prot;Acc:Q9LNC5]
AT5G47210.1	0.496952	0.127511	0.721043	0.794645	RGGC	RGG repeats nuclear RNA binding protein C [Source:UniProtKB/Swiss-Prot;Acc:Q9LVT8]
AT5G19770.1-AT5G19780.1	0.411905	0.108307	0.742095	0.815025	#N/A	#N/A
AT1G79530.1	0.587844	0.101813	0.749679	0.819118	GAPCP1	Glyceraldehyde-3-phosphate dehydrogenase GAPCP1, chloroplastic [Source:UniProtKB/Swiss-Prot;Acc:Q9SAJ6]
AT3G12110.1	0.326102	0.0901287	0.764028	0.827696	ACT11	Actin-11 [Source:UniProtKB/Swiss-Prot;Acc:P53496]
AT3G46520.1	0.326102	0.0901287	0.764028	0.827696	ACT12	Actin-12 [Source:UniProtKB/Swiss-Prot;Acc:P53497]
AT3G12145.1	0.358496	0.0881844	0.766512	0.828978	FLR1	FTM4 [Source:UniProtKB/TrEMBL;Acc:A0A178V9V7]
AT5G63640.1	0.433729	0.0836561	0.772416	0.833505	TOL5	TOM1-like protein 5 [Source:UniProtKB/Swiss-Prot;Acc:Q9FFQ0]
AT1G80070.1	0.539269	0.0811272	0.775789	0.834759	PRP8A	SUS2 [Source:UniProtKB/TrEMBL;Acc:A0A178W7J7]
AT1G07320.1	0.405159	0.0709107	0.790028	0.847218	RPL4	RPL4 [Source:UniProtKB/TrEMBL;Acc:A0A384KN11]
AT2G39460.1	0.316073	0.0674426	0.795109	0.851235	RPL23AA	60S ribosomal protein L23a-1 [Source:UniProtKB/Swiss-Prot;Acc:Q8LD46]
AT2G06850.1	0.428536	0.0616009	0.803995	0.859303	XTH4	Xyloglucan endotransglucosylase/hydrolase protein 4 [Source:UniProtKB/Swiss-Prot;Acc:Q39099]
AT5G26000.1	0.231054	0.0575728	0.810385	0.864682	TGG1	TGG1 [Source:UniProtKB/TrEMBL;Acc:A0A178U7L7]
AT4G11420.1	0.306196	0.0552234	0.814222	0.867324	TIF3A1	Eukaryotic translation initiation factor 3 subunit A [Source:UniProtKB/Swiss-Prot;Acc:Q9LD55]
AT1G48350.1	0.362882	0.0509789	0.821379	0.873486	RPL18	Uncharacterized protein At1g48350 [Source:UniProtKB/TrEMBL;Acc:Q0WWC5]
AT5G25980.2	0.202483	0.0403703	0.840767	0.888964	TGG2	Myrosinase 2 [Source:UniProtKB/Swiss-Prot;Acc:Q9C5C2]
AT5G62390.1	0.230837	0.0368417	0.847796	0.894116	BAG7	BAG family molecular chaperone regulator 7 [Source:UniProtKB/Swiss-Prot;Acc:Q9LVA0]
AT3G49430.1	0.29469	0.035096	0.851403	0.895192	SR34A	Serine/arginine-rich splicing factor SR34A [Source:UniProtKB/Swiss-Prot;Acc:A2RVS6]
AT1G20020.1	0.189447	0.0279172	0.867311	0.905821	LFNR2	Ferredoxin--NADP reductase, leaf isozyme 2, chloroplastic [Source:UniProtKB/Swiss-Prot;Acc:Q8W493]
AT1G71695.1	0.200113	0.0221239	0.881765	0.916938	PER12	Peroxidase [Source:UniProtKB/TrEMBL;Acc:A0A178WB34]
AT3G19760.1	0.166867	0.0213523	0.88383	0.916938	EIF4A3	Eukaryotic initiation factor 4A-III homolog [Source:UniProtKB/Swiss-Prot;Acc:Q94A52]
AT5G42080.1	0.166565	0.0217422	0.882782	0.916938	DRP1A	RSW9 [Source:UniProtKB/TrEMBL;Acc:A0A178UEJ4]
AT3G61430.1	0.158481	0.0171481	0.89582	0.927866	PIP1-1	PIP1A [Source:UniProtKB/TrEMBL;Acc:A0A178VIZ0]
AT3G25220.1	0.175883	0.0140554	0.905633	0.936507	FKBP15-1	Peptidyl-prolyl cis-trans isomerase FKBP15-1 [Source:UniProtKB/Swiss-Prot;Acc:Q38935]
AT1G01620.1	0.131253	0.0113667	0.915099	0.944762	PIP1-3	TMP-B [Source:UniProtKB/TrEMBL;Acc:A0A178WIA6]
AT1G54410.1	0.0991325	0.00945704	0.922534	0.949361	HIRD11	HIRD11 [Source:UniProtKB/TrEMBL;Acc:A0A178WR56]
AT3G11710.1	0.120232	0.00976421	0.92129	0.949361	ATKRS-1	Lysine--tRNA ligase [Source:UniProtKB/TrEMBL;Acc:A0A178VAG3]
AT4G34110.1	0.177058	0.00679858	0.93429	0.959907	PAB2	Polyadenylate-binding protein [Source:UniProtKB/TrEMBL;Acc:A0A178UWB3]
AT2G17360.1	0.0588648	0.00369208	0.951551	0.963654	RPS4A	40S ribosomal protein S4-1 [Source:UniProtKB/Swiss-Prot;Acc:Q93VH9]
AT2G45960.3	0.0724998	0.00406732	0.949152	0.963654	PIP1B	Plasma membrane intrinsic protein 1B [Source:UniProtKB/TrEMBL;Acc:A8MRW1]
AT3G23730.1	0.153422	0.00372821	0.951315	0.963654	XTH16	Probable xyloglucan endotransglucosylase/hydrolase protein 16 [Source:UniProtKB/Swiss-Prot;Acc:Q8LG58]
AT4G00430.1	0.0885044	0.00446769	0.946711	0.963654	PIP1.4	TMP-C [Source:UniProtKB/TrEMBL;Acc:A0A178USZ7]
AT5G20290.1	0.0974767	0.00423089	0.948141	0.963654	RPS8A	40S ribosomal protein S8 [Source:UniProtKB/TrEMBL;Acc:A0A178UCD3]
AT5G64040.2	0.106973	0.00504832	0.94336	0.963654	PSAN	Photosystem I reaction center subunit PSI-N, chloroplast, putative / PSI-N, putative (PSAN) [Source:UniProtKB/TrEMBL;Acc:F4KC80]
AT4G24190.1	0.0423001	0.00199369	0.964388	0.972017	HSP90-7	Endoplasmin homolog [Source:UniProtKB/Swiss-Prot;Acc:Q9STX5]
AT3G04740.1	0.00509106	8.66197e-05	0.992575	0.993127	MED14	Mediator of RNA polymerase II transcription subunit 14 [Source:UniProtKB/Swiss-Prot;Acc:Q9SR02]
AT4G10710.1	0.00939838	7.42121e-05	0.993127	0.993127	SPT16	FACT complex subunit SPT16 [Source:UniProtKB/Swiss-Prot;Acc:O82491]
AT3G14210.1	-7.54855	18.1582	2.07484e-05	0.00316661	ESM1	GDSL esterase/lipase ESM1 [Source:UniProtKB/Swiss-Prot;Acc:Q9LJG3]
AT3G16470.1	-8.02513	17.4888	2.9456e-05	0.00316661	JAL35	Jacalin-related lectin 35 [Source:UniProtKB/Swiss-Prot;Acc:O04309]
AT3G63460.1	-6.95985	18.0394	2.20793e-05	0.00316661	SEC31B	Protein transport protein SEC31 homolog B [Source:UniProtKB/Swiss-Prot;Acc:Q8L611]
AT4G39080.1	-8.22101	17.1708	3.47979e-05	0.00316661	VHA-A3	V-type proton ATPase subunit a3 [Source:UniProtKB/Swiss-Prot;Acc:Q8W4S4]
AT5G37475.1	-7.14563	19.0872	1.27719e-05	0.00316661		Eukaryotic translation initiation factor 3 subunit J [Source:UniProtKB/TrEMBL;Acc:Q8GRX2]
AT2G17265.1	-5.78566	16.6966	4.46303e-05	0.00355369	HSK	Homoserine kinase [Source:UniProtKB/Swiss-Prot;Acc:Q8L7R2]
AT1G52040.1	-7.79607	15.8811	6.85259e-05	0.00485011	MBP1	Myrosinase-binding protein 1 [Source:UniProtKB/Swiss-Prot;Acc:Q9SAV0]
AT2G21410.1	-7.71671	15.6538	7.72411e-05	0.00492026	VHA-A2	V-type proton ATPase subunit a2 [Source:UniProtKB/Swiss-Prot;Acc:Q9SJT7]
AT5G45900.1	-6.40735	15.053	0.000106042	0.00614078	ATG7	Ubiquitin-like modifier-activating enzyme atg7 [Source:UniProtKB/Swiss-Prot;Acc:Q94CD5]
AT1G52030.2	-6.79046	14.2615	0.000161155	0.00733255	F-ATMBP	Myrosinase-binding protein 2 [Source:UniProtKB/Swiss-Prot;Acc:Q9SAV1]
AT2G39330.1	-7.40071	14.3717	0.000152027	0.00733255	JAL23	jacalin-related lectin 23 [Source:TAIR;Acc:AT2G39330]
AT1G12840.1	-7.19133	13.4425	0.000248857	0.00949786	VHA-C	V-type proton ATPase subunit C [Source:UniProtKB/Swiss-Prot;Acc:Q9SDS7]
AT1G66070.1	-6.28906	13.3663	0.000259145	0.00949786		Eukaryotic translation initiation factor 3 subunit J [Source:UniProtKB/TrEMBL;Acc:A0A178WCY1]
AT3G28710.1	-7.13422	13.2574	0.000274594	0.00949786	VHA-D1	V-type proton ATPase subunit d1 [Source:UniProtKB/Swiss-Prot;Acc:Q9LJI5]
AT3G28715.1	-7.11523	13.1987	0.000283296	0.00949786	VHA-D2	V-type proton ATPase subunit d2 [Source:UniProtKB/Swiss-Prot;Acc:Q9LHA4]
AT1G20260.1	-6.1934	12.7206	0.000365445	0.0113856	VHA-B3	VAB3 [Source:UniProtKB/TrEMBL;Acc:A0A178WCF6]
AT3G01390.1	-6.85919	12.4202	0.00042897	0.0113856	VHA-G1	V-type proton ATPase subunit G [Source:UniProtKB/TrEMBL;Acc:A0A178VL96]
AT3G62700.1	-6.8925	12.5632	0.000397448	0.0113856	ABCC14	ABC transporter C family member 14 [Source:UniProtKB/Swiss-Prot;Acc:Q9LZJ5]
AT4G11150.1	-6.14967	12.5031	0.000410403	0.0113856	VHA-E1	V-type proton ATPase subunit E1 [Source:UniProtKB/Swiss-Prot;Acc:Q39258]
AT1G15690.1	-5.98984	12.1883	0.00048556	0.0117445	AVP1	VHP1 [Source:UniProtKB/TrEMBL;Acc:A0A178WA14]
AT3G01670.1	-6.77301	12.1417	0.000497804	0.0117445		Sieve element occlusion protein [Source:UniProtKB/TrEMBL;Acc:A0A1I9LMF2]
AT4G38510.5	-5.98245	12.2761	0.000463307	0.0117445		ATPase, V1 complex, subunit B protein [Source:UniProtKB/TrEMBL;Acc:F4JTQ0]
AT3G58730.1	-6.60977	11.6079	0.000662522	0.0150724	VHA-D	V-type proton ATPase subunit D [Source:UniProtKB/Swiss-Prot;Acc:Q9XGM1]
AT3G42050.1	-6.57366	11.4909	0.000705448	0.0154955	VHA-H	V-type proton ATPase subunit H [Source:UniProtKB/Swiss-Prot;Acc:Q9LX65]
AT1G22060.1	-5.79877	11.2824	0.000789001	0.0167531		LOCATED IN: vacuole; EXPRESSED IN: 23 plant structures; EXPRESSED DURING: 13 growth stages; BEST Arabidopsis thaliana protein match is: FBD, F-box and Leucine Rich Repeat domains containing protein (TAIR:AT1G22000.1); Ha. [Source:TAIR;Acc:AT1G22060]
AT1G54020.2	-6.36334	10.8445	0.000998634	0.019885		GDSL esterase/lipase At1g54020 [Source:UniProtKB/Swiss-Prot;Acc:Q9C5N8]
AT2G18790.1	-6.15413	10.5385	0.00117775	0.0227341	PHYB	Phytochrome [Source:UniProtKB/TrEMBL;Acc:A0A178W0V4]
AT3G01680.1	-6.22699	10.4523	0.00123391	0.0231177	SEOB	SEOR1 [Source:UniProtKB/TrEMBL;Acc:A0A178VBX0]
AT3G28220.1	-6.14549	10.2367	0.0013864	0.0232659		AT3g28220/T19D11_3 [Source:UniProtKB/TrEMBL;Acc:Q9LHA6]
AT1G54010.1	-6.01561	10.0117	0.00156595	0.0255771	GLL23	Inactive GDSL esterase/lipase-like protein 23 [Source:UniProtKB/Swiss-Prot;Acc:Q8W4H8]
AT1G53210.1	-5.72818	9.36776	0.00222149	0.0345143	NCL	Sodium/calcium exchanger NCL [Source:UniProtKB/Swiss-Prot;Acc:Q8L636]
AT1G78900.1	-4.8646	9.29666	0.00230919	0.0350227	VHA-A	VHA-A [Source:UniProtKB/TrEMBL;Acc:A0A384LM33]
AT3G16240.1	-5.54837	8.94521	0.0027972	0.0404958	TIP2-1	Aquaporin TIP2-1 [Source:UniProtKB/Swiss-Prot;Acc:Q41951]
AT4G35000.1	-5.49051	8.89528	0.00287457	0.0406911	APX3	L-ascorbate peroxidase 3 [Source:UniProtKB/Swiss-Prot;Acc:Q42564]
AT4G23710.1	-5.51535	8.79173	0.00304202	0.0421254	VHA-G2	VHA-G2 [Source:UniProtKB/TrEMBL;Acc:A0A384LDY1]
AT5G48960.1	-4.99382	8.42499	0.00371913	0.0493559		HAD-superfamily hydrolase, subfamily IG, 5'-nucleotidase [Source:UniProtKB/TrEMBL;Acc:F4K3A9]
AT3G08560.1	-5.24653	8.18127	0.00425218	0.0541728	VHA-E2	VHA-E2 [Source:UniProtKB/TrEMBL;Acc:A0A178VP35]
AT1G54000.1	-5.25876	8.10748	0.00442845	0.0553123	GLL22	GDSL esterase/lipase 22 [Source:UniProtKB/Swiss-Prot;Acc:Q1H583]
AT2G47800.1	-5.17822	7.93432	0.00487191	0.0574705	ABCC4	ABC transporter C family member 4 [Source:UniProtKB/Swiss-Prot;Acc:Q7DM58]
AT4G02620.1	-5.22556	7.93669	0.00486555	0.0574705	VHA-F	V-type proton ATPase subunit F [Source:UniProtKB/TrEMBL;Acc:A0A178V4M8]
AT3G26520.1	-5.15525	7.87093	0.00504535	0.0584343	TIP1-2	Aquaporin TIP1-2 [Source:UniProtKB/Swiss-Prot;Acc:Q41963]
AT1G20620.1	-4.60632	7.46103	0.00632969	0.0683392	CAT3	catalase 3 [Source:TAIR;Acc:AT1G20620]
AT1G52000.1	-4.99037	7.17091	0.00743666	0.0759608	JAL5	Jacalin-related lectin 5 [Source:UniProtKB/Swiss-Prot;Acc:Q9ZU23]
AT5G62740.1	-5.00709	7.15266	0.0075126	0.0759608	HIR1	HIR4 [Source:UniProtKB/TrEMBL;Acc:A0A178U8N7]
AT5G20650.1	-4.88645	6.96698	0.00833167	0.0829261	COPT5	Copper transporter 5 [Source:UniProtKB/Swiss-Prot;Acc:Q93VM8]
AT5G66680.1	-4.90635	6.87923	0.00874997	0.0844505	OST48	Dolichyl-diphosphooligosaccharide--protein glycosyltransferase 48 kDa subunit [Source:UniProtKB/Swiss-Prot;Acc:Q944K2]
AT2G39310.1	-4.85106	6.74161	0.00944985	0.0878177	JAL22	Jacalin-related lectin 22 [Source:UniProtKB/Swiss-Prot;Acc:O80950]
AT2G37690.1	-3.17636	6.69197	0.00971617	0.0884172		Phosphoribosylaminoimidazole carboxylase like protein [Source:UniProtKB/TrEMBL;Acc:Q84TI2]
AT3G55360.1	-4.76186	6.53782	0.0105933	0.0950412	ECR	TSC13 [Source:UniProtKB/TrEMBL;Acc:A0A178VGP2]
AT1G30360.1	-4.78294	6.36693	0.0116611	0.101755	ERD4	Hyperosmolality-gated Ca2+ permeable channel 3.1 [Source:UniProtKB/TrEMBL;Acc:A0A097NUQ9]
AT5G66570.1	-4.73285	6.25611	0.0124122	0.106655	PSBO1	Oxygen-evolving enhancer protein 1-1, chloroplastic [Source:UniProtKB/Swiss-Prot;Acc:P23321]
AT5G40770.1	-4.63398	5.96257	0.0146514	0.115221	PHB3	Prohibitin-3, mitochondrial [Source:UniProtKB/Swiss-Prot;Acc:O04331]
AT3G46740.1	-3.07444	5.57179	0.0182949	0.13551	TOC75-3	Protein TOC75-3, chloroplastic [Source:UniProtKB/Swiss-Prot;Acc:Q9STE8]
AT4G35090.1	-4.11676	5.38101	0.0204021	0.142814	CAT2	catalase 2 [Source:TAIR;Acc:AT4G35090]
AT3G19820.1	-4.38926	5.33768	0.0209147	0.143349	DIM	Delta(24)-sterol reductase [Source:UniProtKB/Swiss-Prot;Acc:Q39085]
AT3G01280.1	-4.48962	5.26404	0.0218166	0.147842	VDAC1	Mitochondrial outer membrane protein porin 1 [Source:UniProtKB/Swiss-Prot;Acc:Q9SRH5]
ATCG00020.1	-4.29874	5.13274	0.0235264	0.156108	PSBA	Photosystem II protein D1 [Source:UniProtKB/Swiss-Prot;Acc:P83755]
AT3G50820.1	-4.37367	5.0846	0.0241876	0.15884	PSBO2	Oxygen-evolving enhancer protein 1-2, chloroplastic [Source:UniProtKB/Swiss-Prot;Acc:Q9S841]
AT3G21370.1	-3.53778	4.88981	0.0270662	0.172925	BGLU19	Beta-glucosidase 19 [Source:UniProtKB/Swiss-Prot;Acc:Q9LIF9]
AT5G15090.1	-4.33303	4.88467	0.0271468	0.172925	VDAC3	Mitochondrial outer membrane protein porin 3 [Source:UniProtKB/Swiss-Prot;Acc:Q9SMX3]
AT1G52400.1	-3.14976	4.86419	0.0274705	0.173255	BGLU18	Beta-D-glucopyranosyl abscisate beta-glucosidase [Source:UniProtKB/Swiss-Prot;Acc:Q9SE50]
AT4G04910.1	-4.16293	4.71286	0.0299903	0.181941	NSF	NSF [Source:UniProtKB/TrEMBL;Acc:A0A178UTB9]
AT5G67500.2	-4.26555	4.64222	0.0312481	0.184306	VDAC2	voltage dependent anion channel 2 [Source:TAIR;Acc:AT5G67500]
AT4G33625.1	-4.10608	4.56016	0.0327783	0.191558		At4g33625 [Source:UniProtKB/TrEMBL;Acc:Q8GXK1]
AT5G35840.1	-4.1727	4.40937	0.035798	0.204185	PHYC	Phytochrome C [Source:UniProtKB/Swiss-Prot;Acc:P14714]
AT1G30400.1	-4.01312	4.23341	0.0396937	0.21361	ABCC1	ABC transporter C family member 1 [Source:UniProtKB/Swiss-Prot;Acc:Q9C8G9]
AT5G23610.2	-3.87402	4.28911	0.0384145	0.21361		BEST Arabidopsis thaliana protein match is: SWITCH1 (TAIR:AT5G51330.1); Ha. [Source:TAIR;Acc:AT5G23610]
ATCG00680.1	-3.50416	4.2356	0.0396426	0.21361	PSBB	Photosystem II CP47 reaction center protein [Source:UniProtKB/TrEMBL;Acc:A0A1B1W4X0]
AT1G33170.1	-4.04119	4.16271	0.041382	0.219669		Probable methyltransferase PMT18 [Source:UniProtKB/Swiss-Prot;Acc:Q9C884]
AT2G37190.1	-3.49564	4.10296	0.0428676	0.225675	RPL12A	60S ribosomal protein L12-1 [Source:UniProtKB/Swiss-Prot;Acc:P50883]
AT4G13670.1	-3.54313	4.03373	0.0446595	0.233181	PTAC5	Protein disulfide isomerase pTAC5, chloroplastic [Source:UniProtKB/Swiss-Prot;Acc:A1A6M1]
AT1G01510.1	-3.47253	4.00325	0.0454732	0.234103	AN	C-terminal binding protein AN [Source:UniProtKB/Swiss-Prot;Acc:O23702]
AT5G40890.1	-3.83295	3.91634	0.0478803	0.237962	CLC-A	Chloride channel protein CLC-a [Source:UniProtKB/Swiss-Prot;Acc:P92941]
AT5G50370.1	-3.89013	3.92357	0.047675	0.237962	ADK2	Adenylate kinase 3 [Source:UniProtKB/Swiss-Prot;Acc:Q9FK35]
AT2G38170.3	-3.74933	3.75407	0.052742	0.253253	CAX1	Vacuolar cation/proton exchanger [Source:UniProtKB/TrEMBL;Acc:B9DFT4]
AT4G00860.1	-3.74933	3.75407	0.052742	0.253253	ATOZI1	AT0ZI1 protein [Source:UniProtKB/TrEMBL;Acc:Q38842]
AT3G18570.1	-3.82478	3.5549	0.0594349	0.272374		Oleosin family protein [Source:UniProtKB/TrEMBL;Acc:Q9LII2]
AT1G26850.1	-3.74947	3.45636	0.0630748	0.284955		Probable methyltransferase PMT2 [Source:UniProtKB/Swiss-Prot;Acc:B9DFI7]
AT1G80840.1	-3.59345	3.39002	0.0656586	0.294539	WRKY40	Probable WRKY transcription factor 40 [Source:UniProtKB/Swiss-Prot;Acc:Q9SAH7]
AT1G75680.1	-3.64017	3.27814	0.0702759	0.308729	AtGH9B7	Endoglucanase 10 [Source:UniProtKB/Swiss-Prot;Acc:Q8LCP6]
AT1G31070.2	-3.61887	3.17824	0.074693	0.315095	GLCNAC1PUT1	GlcNAc1pUT1 [Source:UniProtKB/TrEMBL;Acc:A0A178W850]
AT2G28900.1	-3.56599	3.19792	0.0737999	0.315095	OEP161	Outer envelope pore protein 16-1, chloroplastic [Source:UniProtKB/Swiss-Prot;Acc:Q9ZV24]
AT2G30050.1	-3.58366	3.18872	0.0742162	0.315095	SEC13B	Protein transport protein SEC13 homolog B [Source:UniProtKB/Swiss-Prot;Acc:O64740]
AT5G63400.1	-3.60176	3.18848	0.0742267	0.315095	ADK1	ADK1 [Source:UniProtKB/TrEMBL;Acc:A0A178UAM7]
AT2G07560.1	-3.44344	3.10287	0.078223	0.319219	AHA6	ATPase 6, plasma membrane-type [Source:UniProtKB/Swiss-Prot;Acc:Q9SH76]
AT5G48375.1	-3.56094	3.08868	0.0789072	0.319219	TGG3	Putative myrosinase 3 [Source:UniProtKB/Swiss-Prot;Acc:Q3E8E5]
AT2G35020.1	-3.41412	2.79669	0.0945291	0.371698	GLCNAC1PUT2	UDP-N-acetylglucosamine diphosphorylase 2 [Source:UniProtKB/Swiss-Prot;Acc:O64765]
AT5G08670.1	-3.36161	2.68703	0.101239	0.381592		ATP synthase alpha/beta family protein [Source:TAIR;Acc:AT5G08670]
AT2G42800.1	-3.19562	2.62078	0.105543	0.392955	AtRLP29	RLP29 [Source:UniProtKB/TrEMBL;Acc:A0A178VT48]
AT2G44640.1	-3.11333	2.53197	0.111632	0.392955		Expressed protein [Source:UniProtKB/TrEMBL;Acc:O80503]
AT3G53420.1	-1.9531	2.5342	0.111474	0.392955	PIP2-1	PIP2A [Source:UniProtKB/TrEMBL;Acc:A0A178V8P4]
AT4G18130.1	-3.3562	2.55136	0.11027	0.392955	PHYE	Phytochrome E [Source:UniProtKB/Swiss-Prot;Acc:P42498]
AT4G21150.1	-2.68928	2.61464	0.105952	0.392955	RPN2	Dolichyl-diphosphooligosaccharide--protein glycosyltransferase subunit 2 [Source:UniProtKB/Swiss-Prot;Acc:Q93Z16]
AT4G28080.1	-2.88852	2.51702	0.112694	0.392955	TSS	Protein TSS [Source:UniProtKB/Swiss-Prot;Acc:F4JKH6]
AT4G33650.2	-2.87996	2.49069	0.114592	0.392955	DRP3A	NOXY15 [Source:UniProtKB/TrEMBL;Acc:A0A178UUQ6]
AT3G01340.1	-3.28811	2.45776	0.117016	0.394388	SEC13A	Protein transport protein SEC13 homolog A [Source:UniProtKB/Swiss-Prot;Acc:Q9SRI1]
AT3G22520.1	-2.99134	2.36085	0.124486	0.408018		Spindle assembly abnormal protein [Source:UniProtKB/TrEMBL;Acc:Q9LJ94]
AT5G03420.1	-3.11914	2.39028	0.122163	0.408018	PTST	Protein PTST homolog 3, chloroplastic [Source:UniProtKB/Swiss-Prot;Acc:F4KFB3]
AT2G34660.1	-3.147	2.27235	0.131771	0.4218	ABCC2	ABC transporter C family member 2 [Source:UniProtKB/Swiss-Prot;Acc:Q42093]
AT4G27585.1	-3.18182	2.23754	0.134766	0.42923		SPFH/Band 7/PHB domain-containing membrane-associated protein family [Source:UniProtKB/TrEMBL;Acc:Q93VP9]
AT5G51570.1	-3.03132	2.05645	0.151633	0.478171	HIR4	Hypersensitive-induced response protein 4 [Source:UniProtKB/Swiss-Prot;Acc:Q9FHM7]
AT1G55160.3	-2.99117	2.0398	0.153299	0.481043		unknown protein; FUNCTIONS IN: molecular_function unknown; INVOLVED IN: biological_process unknown; LOCATED IN: mitochondrion, plastid; EXPRESSED IN: 24 plant structures; EXPRESSED DURING: 13 growth stages; BEST Arabidopsis thaliana protein match is /.../own protein (TAIR:AT2G19530.1); Ha. [Source:TAIR;Acc:AT1G55160]
AT5G17910.1	-2.61173	2.03191	0.154097	0.481175		Cardiomyopathy-associated protein [Source:UniProtKB/TrEMBL;Acc:Q9FKN5]
AT2G02740.1	-2.60226	1.98776	0.158645	0.490569	WHY3	Single-stranded DNA-binding protein WHY3, chloroplastic [Source:UniProtKB/Swiss-Prot;Acc:Q66GR6]
AT3G23810.1	-2.60226	1.98776	0.158645	0.490569	SAHH2	Adenosylhomocysteinase [Source:UniProtKB/TrEMBL;Acc:A0A178VEP9]
AT1G06900.1	-3.01998	1.91893	0.166044	0.500387		Nardilysin-like [Source:UniProtKB/Swiss-Prot;Acc:F4HNU6]
AT3G07770.1	-2.98582	1.93654	0.164114	0.500387	HSP90-6	Heat shock protein 90-6, mitochondrial [Source:UniProtKB/Swiss-Prot;Acc:F4JFN3]
AT1G04750.1	-2.90439	1.84756	0.174137	0.501923	VAMP721	Putative vesicle-associated membrane protein, synaptobrevin 7B [Source:UniProtKB/TrEMBL;Acc:Q681L9]
AT2G01470.1	-2.90439	1.84756	0.174137	0.501923	STL2P	SEC12-like protein 2 [Source:UniProtKB/Swiss-Prot;Acc:Q39221]
AT1G47200.1	-2.85013	1.7463	0.186411	0.516276	WPP2	WPP domain-containing protein 2 [Source:UniProtKB/Swiss-Prot;Acc:Q9C500]
AT1G48480.1	-2.82133	1.76003	0.184688	0.516276	RKL1	Probable inactive receptor kinase At1g48480 [Source:UniProtKB/Swiss-Prot;Acc:Q9LP77]
AT3G59140.1	-2.74238	1.76455	0.184126	0.516276	ABCC10	ABC transporter C family member 10 [Source:UniProtKB/Swiss-Prot;Acc:Q9LYS2]
AT4G23640.1	-2.85013	1.7463	0.186411	0.516276	POT3	TRH1 [Source:UniProtKB/TrEMBL;Acc:A0A384KFZ5]
AT5G61780.1	-2.36521	1.75701	0.185066	0.516276	TSN2	Ribonuclease TUDOR 2 [Source:UniProtKB/Swiss-Prot;Acc:Q9FLT0]
AT1G14830.1	-2.67249	1.57799	0.209116	0.516976	DRP1C	DRP1C [Source:UniProtKB/TrEMBL;Acc:A0A178W4V6]
AT1G20450.1	-1.76521	1.55762	0.212079	0.516976	ERD10	Dehydrin ERD10 [Source:UniProtKB/Swiss-Prot;Acc:P42759]
AT1G75930.1	-2.69592	1.56108	0.211572	0.516976	EXL6	GDSL esterase/lipase EXL6 [Source:UniProtKB/Swiss-Prot;Acc:Q93X94]
AT1G80660.1	-1.82671	1.69539	0.192959	0.516976	AHA9	ATPase 9, plasma membrane-type [Source:UniProtKB/Swiss-Prot;Acc:Q42556]
AT2G03510.1	-2.76215	1.66139	0.197482	0.516976		Expressed protein [Source:UniProtKB/TrEMBL;Acc:Q9ZQ87]
AT2G37230.1	-2.5428	1.61832	0.203392	0.516976		Pentatricopeptide repeat-containing protein At2g37230 [Source:UniProtKB/Swiss-Prot;Acc:Q9ZUU3]
AT3G14220.1	-2.58153	1.49653	0.221271	0.516976		GDSL esterase/lipase At3g14220 [Source:UniProtKB/Swiss-Prot;Acc:Q9LJP2]
AT4G38350.2	-2.65143	1.5949	0.206694	0.516976		Patched family protein [Source:UniProtKB/TrEMBL;Acc:F4JTN1]
ATCG00580.1	-2.51444	1.49465	0.221561	0.516976	PSBE	Cytochrome b559 subunit alpha [Source:UniProtKB/TrEMBL;Acc:A0A1B1W4W2]
ATMG00160.1	-2.69592	1.56108	0.211572	0.516976	COX2	Cytochrome c oxidase subunit 2 [Source:UniProtKB/TrEMBL;Acc:G1C2Q7]
AT1G69840.1	-2.59987	1.48195	0.223534	0.517787	HIR2	Hypersensitive-induced response protein 2 [Source:UniProtKB/Swiss-Prot;Acc:Q9CAR7]
ATMG00070.1	-2.59987	1.48195	0.223534	0.517787	NAD9	NADH dehydrogenase subunit 9 [Source:TAIR;Acc:ATMG00070]
AT1G16020.1	-2.28045	1.46674	0.225926	0.519547	CCZ1A	Vacuolar fusion protein CCZ1 homolog A [Source:UniProtKB/Swiss-Prot;Acc:F4I2S4]
AT3G18890.1	-2.28045	1.46674	0.225926	0.519547	TIC62	Protein TIC 62, chloroplastic [Source:UniProtKB/Swiss-Prot;Acc:Q8H0U5]
AT1G19910.1	-2.4897	1.41744	0.233889	0.528325	VHA-C2	V-type proton ATPase proteolipid subunit [Source:UniProtKB/TrEMBL;Acc:Q24JM2]
AT3G14110.3	-2.42993	1.42564	0.232541	0.528325	FLU	Tetratricopeptide repeat (TPR)-like superfamily protein [Source:UniProtKB/TrEMBL;Acc:F4JFR1]
AT3G27020.1	-2.4897	1.41744	0.233889	0.528325	YSL6	Probable metal-nicotianamine transporter YSL6 [Source:UniProtKB/Swiss-Prot;Acc:Q6R3K6]
AT5G62670.1	-1.42385	1.42449	0.232729	0.528325	AHA11	ATPase 11, plasma membrane-type [Source:UniProtKB/Swiss-Prot;Acc:Q9LV11]
AT1G02840.1	-2.25243	1.34461	0.246285	0.546213	SR34	Serine/arginine-rich-splicing factor SR34 [Source:UniProtKB/Swiss-Prot;Acc:O22315]
AT2G28790.1	-2.41008	1.32999	0.248868	0.546213		Pathogenesis-related thaumatin superfamily protein [Source:TAIR;Acc:AT2G28790]
AT2G45140.1	-2.41008	1.32999	0.248868	0.546213	PVA12	Vesicle-associated protein 1-2 [Source:UniProtKB/Swiss-Prot;Acc:Q9SHC8]
AT4G02510.1	-1.41428	1.32703	0.249397	0.546213	TOC159	Translocase of chloroplast 159, chloroplastic [Source:UniProtKB/Swiss-Prot;Acc:O81283]
AT1G18210.1	-2.3039	1.25526	0.26261	0.558572	CML27	Probable calcium-binding protein CML27 [Source:UniProtKB/Swiss-Prot;Acc:Q9LE22]
AT1G24020.1	-2.31533	1.26006	0.261701	0.558572	MLP423	MLP-like protein 423 [Source:UniProtKB/Swiss-Prot;Acc:Q93VR4]
AT1G29990.1	-2.3039	1.25526	0.26261	0.558572	PFD6	At1g29990 [Source:UniProtKB/TrEMBL;Acc:Q2HIK4]
AT1G31850.1	-2.30216	1.24828	0.263941	0.558572		Probable methyltransferase PMT20 [Source:UniProtKB/Swiss-Prot;Acc:Q9C6S7]
AT2G29900.1	-2.30216	1.24828	0.263941	0.558572	PS2	Presenilin-like protein At2g29900 [Source:UniProtKB/Swiss-Prot;Acc:Q9SIK7]
AT4G11740.1	-2.3039	1.25526	0.26261	0.558572	PUX8	Plant UBX domain-containing protein 8 [Source:UniProtKB/Swiss-Prot;Acc:F4JPR7]
AT5G62810.1	-2.30216	1.24828	0.263941	0.558572	PEX14	Peroxisomal membrane protein PEX14 [Source:UniProtKB/Swiss-Prot;Acc:Q9FXT6]
AT3G02090.2	-2.17978	1.15812	0.281914	0.566692	MPPBETA	Insulinase (Peptidase family M16) protein [Source:TAIR;Acc:AT3G02090]
AT3G19860.2	-2.17978	1.15812	0.281914	0.566692	BHLH121	Transcription factor bHLH121 [Source:UniProtKB/Swiss-Prot;Acc:Q9LT23]
AT1G01170.1	-2.07257	1.03238	0.309656	0.567325		At1g01170 [Source:UniProtKB/TrEMBL;Acc:Q2HIQ2]
AT1G01820.1	-1.8167	0.921896	0.33703	0.567325	PEX11C	Peroxisomal membrane protein 11C [Source:UniProtKB/Swiss-Prot;Acc:Q9LQ73]
AT1G02500.1	-1.46839	0.703456	0.40167	0.567325	SAM1	S-adenosylmethionine synthase [Source:UniProtKB/TrEMBL;Acc:A0A178WES1]
AT1G03130.1	-1.46839	0.703456	0.40167	0.567325	PSAD2	Photosystem I reaction center subunit II-2, chloroplastic [Source:UniProtKB/Swiss-Prot;Acc:Q9SA56]
AT1G09760.1	-1.46839	0.703456	0.40167	0.567325	U2A'	U2 small nuclear ribonucleoprotein A' [Source:UniProtKB/Swiss-Prot;Acc:P43333]
AT1G10840.1	-1.88139	1.00539	0.316065	0.567325	TIF3H1	Eukaryotic translation initiation factor 3 subunit H [Source:UniProtKB/Swiss-Prot;Acc:Q9C5Z2]
AT1G11410.1	-1.46839	0.703456	0.40167	0.567325		S-locus lectin protein kinase family protein [Source:TAIR;Acc:AT1G11410]
AT1G14320.1	-1.77357	0.853863	0.355512	0.567325	RPL10A	60S ribosomal protein L10-1 [Source:UniProtKB/Swiss-Prot;Acc:Q93VT9]
AT1G14410.1	-1.85774	0.922124	0.33697	0.567325	WHY1	Single-stranded DNA-binding protein WHY1, chloroplastic [Source:UniProtKB/Swiss-Prot;Acc:Q9M9S3]
AT1G15780.1	-1.46839	0.703456	0.40167	0.567325		unknown protein; BEST Arabidopsis thaliana protein match is: unknown protein (TAIR:AT2G10440.1); Ha. [Source:TAIR;Acc:AT1G15780]
AT1G16010.2	-1.8167	0.921896	0.33703	0.567325	MRS2-1	Magnesium transporter MRS2-1 [Source:UniProtKB/Swiss-Prot;Acc:Q9S9N4]
AT1G16810.1	-1.94382	0.958529	0.327611	0.567325		7-dehydrocholesterol reductase-like protein [Source:UniProtKB/TrEMBL;Acc:Q9FZ43]
AT1G18040.1	-1.46839	0.703456	0.40167	0.567325	CDKD-3	Cyclin-dependent kinase D-3 [Source:UniProtKB/Swiss-Prot;Acc:Q9LMT0]
AT1G20050.1	-2.08487	1.09496	0.295432	0.567325	HYD1	Probable 3-beta-hydroxysteroid-Delta(8),Delta(7)-isomerase [Source:UniProtKB/Swiss-Prot;Acc:O48962]
AT1G20130.1	-1.6543	0.809699	0.368258	0.567325	APG	Anther-specific proline-rich protein APG [Source:UniProtKB/Swiss-Prot;Acc:P40602]
AT1G20960.1	-1.46839	0.703456	0.40167	0.567325	BRR2A	DExH-box ATP-dependent RNA helicase DExH12 [Source:UniProtKB/Swiss-Prot;Acc:Q9SYP1]
AT1G23230.1	-1.46839	0.703456	0.40167	0.567325	MED23	Mediator of RNA polymerase II transcription subunit 23 [Source:UniProtKB/Swiss-Prot;Acc:F4I4P3]
AT1G27400.1	-1.46839	0.703456	0.40167	0.567325	RPL17A	60S ribosomal protein L17-1 [Source:UniProtKB/Swiss-Prot;Acc:Q93VI3]
AT1G28340.1	-1.46839	0.703456	0.40167	0.567325	AtRLP4	Receptor-like protein 4 [Source:UniProtKB/Swiss-Prot;Acc:F4HWL3]
AT1G43170.1	-1.46839	0.703456	0.40167	0.567325	ARP1	60S ribosomal protein L3-1 [Source:UniProtKB/Swiss-Prot;Acc:P17094]
AT1G48130.1	-1.85774	0.922124	0.33697	0.567325	PER1	1-Cys peroxiredoxin PER1 [Source:UniProtKB/Swiss-Prot;Acc:O04005]
AT1G54030.1	-1.46839	0.703456	0.40167	0.567325	MVP1	Inactive GDSL esterase/lipase-like protein 25 [Source:UniProtKB/Swiss-Prot;Acc:Q7XA74]
AT1G55325.2	-2.08487	1.09496	0.295432	0.567325	GCT	RNA polymerase II transcription mediators [Source:TAIR;Acc:AT1G55325]
AT1G58270.1	-2.08487	1.09496	0.295432	0.567325	ZW9	At1g58270/F19C14_8 [Source:UniProtKB/TrEMBL;Acc:Q9SLV3]
AT1G60160.1	-1.46839	0.703456	0.40167	0.567325	POT12	Putative potassium transporter 12 [Source:UniProtKB/Swiss-Prot;Acc:O80739]
AT1G62820.1	-1.46839	0.703456	0.40167	0.567325	CML14	Probable calcium-binding protein CML14 [Source:UniProtKB/Swiss-Prot;Acc:Q8VZ50]
AT1G66410.2	-1.46839	0.703456	0.40167	0.567325	CAM4	Calmodulin 4 [Source:UniProtKB/TrEMBL;Acc:F4IEU4]
AT1G66580.1	-1.77357	0.853863	0.355512	0.567325	RPL10C	60S ribosomal protein L10-3 [Source:UniProtKB/Swiss-Prot;Acc:Q93W22]
AT1G67730.1	-1.61099	0.7376	0.390477	0.567325	KCR1	Very-long-chain 3-oxoacyl-CoA reductase 1 [Source:UniProtKB/Swiss-Prot;Acc:Q8L9C4]
AT1G68560.1	-1.89943	1.12601	0.288685	0.567325	XYL1	Alpha-xylosidase 1 [Source:UniProtKB/Swiss-Prot;Acc:Q9S7Y7]
AT1G73650.3	-1.46839	0.703456	0.40167	0.567325		Protein of unknown function (DUF1295) [Source:TAIR;Acc:AT1G73650]
AT1G80750.1	-1.46839	0.703456	0.40167	0.567325	RPL7A	60S ribosomal protein L7-1 [Source:UniProtKB/Swiss-Prot;Acc:Q9SAI5]
AT2G04030.1	-1.74248	0.853114	0.355723	0.567325	HSP90-5	HSP90.5 [Source:UniProtKB/TrEMBL;Acc:A0A178VPV7]
AT2G07680.1	-1.46839	0.703456	0.40167	0.567325	ATMRP11	multidrug resistance-associated protein 11 [Source:TAIR;Acc:AT2G07680]
AT2G18330.1	-1.46839	0.703456	0.40167	0.567325		AAA-type ATPase family protein [Source:UniProtKB/TrEMBL;Acc:Q9ZPW5]
AT2G19830.1	-1.88139	1.00539	0.316065	0.567325	VPS32.1	Vacuolar protein sorting-associated protein 32 homolog 1 [Source:UniProtKB/Swiss-Prot;Acc:O82197]
AT2G21160.1	-1.46839	0.703456	0.40167	0.567325		Translocon-associated protein subunit alpha [Source:UniProtKB/Swiss-Prot;Acc:P45434]
AT2G24520.1	-1.35635	0.873233	0.350112	0.567325	AHA5	H(+)-ATPase 5 [Source:TAIR;Acc:AT2G24520]
AT2G25890.1	-1.16198	0.720317	0.396086	0.567325		Oleosin [Source:UniProtKB/TrEMBL;Acc:O82308]
AT2G27030.3-AT3G56800.1	-1.8167	0.921896	0.33703	0.567325	#N/A	#N/A
AT2G36830.1	-2.08487	1.09496	0.295432	0.567325	TIP1-1	Aquaporin TIP1-1 [Source:UniProtKB/Swiss-Prot;Acc:P25818]
AT2G36880.1	-1.46839	0.703456	0.40167	0.567325	METK3	S-adenosylmethionine synthase [Source:UniProtKB/TrEMBL;Acc:A0A178VXF8]
AT2G37220.1	-1.85774	0.922124	0.33697	0.567325	CP29B	RNA-binding protein CP29B, chloroplastic [Source:UniProtKB/Swiss-Prot;Acc:Q9ZUU4]
AT2G37270.1	-1.46839	0.703456	0.40167	0.567325	RPS5A	40S ribosomal protein S5-1 [Source:UniProtKB/Swiss-Prot;Acc:Q9ZUT9]
AT2G40510.1	-1.86955	0.961214	0.326934	0.567325	RPS26B	40S ribosomal protein S26 [Source:UniProtKB/TrEMBL;Acc:A0A178VTX1]
AT3G01930.2	-1.46839	0.703456	0.40167	0.567325		F1C9.29 protein [Source:UniProtKB/TrEMBL;Acc:Q9S7R2]
AT3G02050.1	-1.46839	0.703456	0.40167	0.567325	POT4	Potassium transporter 4 [Source:UniProtKB/Swiss-Prot;Acc:Q9LD18]
AT3G03920.1	-2.08487	1.09496	0.295432	0.567325		Putative H/ACA ribonucleoprotein complex subunit 1-like protein 1 [Source:UniProtKB/Swiss-Prot;Acc:Q8VZT0]
AT3G07020.2	-1.85774	0.922124	0.33697	0.567325	UGT80A2	Sterol 3-beta-glucosyltransferase UGT80A2 [Source:UniProtKB/Swiss-Prot;Acc:Q9M8Z7]
AT3G07590.1	-1.8167	0.921896	0.33703	0.567325	SMD1A	Small nuclear ribonucleoprotein SmD1a [Source:UniProtKB/Swiss-Prot;Acc:Q9SSF1]
AT3G08510.1	-1.46839	0.703456	0.40167	0.567325	PLC2	Phosphoinositide phospholipase C [Source:UniProtKB/TrEMBL;Acc:C0Z2P3]
AT3G13570.1	-1.46839	0.703456	0.40167	0.567325	SCL30A	Serine/arginine-rich SC35-like splicing factor SCL30A [Source:UniProtKB/Swiss-Prot;Acc:Q9LHP2]
AT3G17390.1	-1.46839	0.703456	0.40167	0.567325	METK4	S-adenosylmethionine synthase [Source:UniProtKB/TrEMBL;Acc:A0A178VIP8]
AT3G17840.1	-1.8167	0.921896	0.33703	0.567325	RLK902	Probable inactive receptor kinase RLK902 [Source:UniProtKB/Swiss-Prot;Acc:Q9LVI6]
AT3G20000.1	-1.46839	0.703456	0.40167	0.567325	TOM40-1	TOM40 [Source:UniProtKB/TrEMBL;Acc:A0A178V9B1]
AT3G25520.1	-1.46839	0.703456	0.40167	0.567325	ATL5	RPL5A [Source:UniProtKB/TrEMBL;Acc:A0A178V891]
AT3G50730.1	-1.46839	0.703456	0.40167	0.567325		Protein kinase superfamily protein [Source:UniProtKB/TrEMBL;Acc:F4J1Z7]
AT3G51600.1	-1.88139	1.00539	0.316065	0.567325	LTP5	Non-specific lipid-transfer protein 5 [Source:UniProtKB/Swiss-Prot;Acc:Q9XFS7]
AT3G63490.1	-1.8167	0.921896	0.33703	0.567325	RPL1	50S ribosomal protein L1, chloroplastic [Source:UniProtKB/Swiss-Prot;Acc:Q9LY66]
AT4G00100.1	-1.88139	1.00539	0.316065	0.567325	RPS13B	40S ribosomal protein S13-2 [Source:UniProtKB/Swiss-Prot;Acc:P59224]
AT4G01470.1	-1.94382	0.958529	0.327611	0.567325	TIP1-3	Aquaporin TIP1-3 [Source:UniProtKB/Swiss-Prot;Acc:O82598]
AT4G01850.1	-1.46839	0.703456	0.40167	0.567325	SAM2	S-adenosylmethionine synthase [Source:UniProtKB/TrEMBL;Acc:A0A178V3V9]
AT4G11220.1	-1.60349	0.774115	0.378994	0.567325	RTNLB2	Reticulon-like protein B2 [Source:UniProtKB/Swiss-Prot;Acc:Q9SUT9]
AT4G16720.1	-1.46839	0.703456	0.40167	0.567325	RPL15A	Ribosomal protein L15 [Source:UniProtKB/TrEMBL;Acc:A0A178V5T1]
AT4G18030.1	-1.46839	0.703456	0.40167	0.567325		Probable methyltransferase PMT14 [Source:UniProtKB/Swiss-Prot;Acc:Q94EJ6]
AT4G26780.1	-1.41884	1.00554	0.316029	0.567325	AR192	GrpE protein homolog 2, mitochondrial [Source:UniProtKB/Swiss-Prot;Acc:Q8LB47]
AT4G27870.1	-1.41133	1.05517	0.304376	0.567325		Vacuolar iron transporter (VIT) family protein [Source:TAIR;Acc:AT4G27870]
AT4G35570.1	-1.61099	0.7376	0.390477	0.567325	HMGB5	High mobility group B protein 5 [Source:UniProtKB/Swiss-Prot;Acc:O49597]
AT5G01590.1	-1.88139	1.00539	0.316065	0.567325	TIC56	Protein TIC 56, chloroplastic [Source:UniProtKB/Swiss-Prot;Acc:Q7Y1W1]
AT5G02850.1	-1.46839	0.703456	0.40167	0.567325	MED4	Mediator of RNA polymerase II transcription subunit 4 [Source:UniProtKB/TrEMBL;Acc:A0A178UPY5]
AT5G08180.1	-1.8167	0.921896	0.33703	0.567325		H/ACA ribonucleoprotein complex subunit 2-like protein [Source:UniProtKB/Swiss-Prot;Acc:Q9LEY9]
AT5G08660.1	-1.8167	0.921896	0.33703	0.567325		D-lactate dehydrogenase (DUF668) [Source:UniProtKB/TrEMBL;Acc:Q9C5B1]
AT5G13300.1	-1.46839	0.703456	0.40167	0.567325	AGD3	ADP-ribosylation factor GTPase-activating protein AGD3 [Source:UniProtKB/Swiss-Prot;Acc:Q5W7F2]
AT5G24770.1	-1.7503	0.813679	0.367084	0.567325	VSP2	Vegetative storage protein 2 [Source:UniProtKB/Swiss-Prot;Acc:O82122]
AT5G27640.2	-1.88139	1.00539	0.316065	0.567325	TIF3B1	Eukaryotic translation initiation factor 3 subunit B [Source:UniProtKB/TrEMBL;Acc:F4K4D5]
AT5G39590.1	-1.8167	0.921896	0.33703	0.567325		TLD-domain containing nucleolar protein [Source:UniProtKB/TrEMBL;Acc:Q9FKA3]
AT5G39740.1	-1.46839	0.703456	0.40167	0.567325	RPL5B	RPL5B [Source:UniProtKB/TrEMBL;Acc:A0A178UJU5]
AT5G40670.1	-1.46839	0.703456	0.40167	0.567325		Cystinosin homolog [Source:UniProtKB/Swiss-Prot;Acc:P57758]
AT5G41790.1	-0.852614	0.758592	0.383816	0.567325	CIP1	COP1-interactive protein 1 [Source:UniProtKB/Swiss-Prot;Acc:F4JZY1]
AT5G43630.1	-1.74248	0.853114	0.355723	0.567325	TZP	Zinc knuckle (CCHC-type) family protein [Source:UniProtKB/TrEMBL;Acc:Q9FIX7]
AT5G52450.1	-1.46839	0.703456	0.40167	0.567325	DTX16	Protein DETOXIFICATION [Source:UniProtKB/TrEMBL;Acc:A0A178UMN3]
AT5G58710.1	-2.08487	1.09496	0.295432	0.567325	CYP20-1	Peptidyl-prolyl cis-trans isomerase [Source:UniProtKB/TrEMBL;Acc:A0A178UBF4]
ATCG00270.1	-1.4622	1.04644	0.306384	0.567325	PSBD	Photosystem II D2 protein [Source:UniProtKB/Swiss-Prot;Acc:P56761]
ATCG00280.1	-1.42301	1.08056	0.298628	0.567325	PSBC	Photosystem II CP43 reaction center protein [Source:UniProtKB/TrEMBL;Acc:A0A1B1W4T4]
ATCG00760.1	-1.88139	1.00539	0.316065	0.567325	RPL36	50S ribosomal protein L36, chloroplastic [Source:UniProtKB/TrEMBL;Acc:A0A1B1W4X9]
AT1G10290.1	-0.872798	0.609257	0.435109	0.607817	DRP2A	DRP2A [Source:UniProtKB/TrEMBL;Acc:A0A178WBB3]
AT1G20440.1	-0.928506	0.602228	0.43777	0.610196	COR47	RD17 [Source:UniProtKB/TrEMBL;Acc:A0A384KK16]
AT4G30190.2	-0.867235	0.569995	0.450301	0.622216	HA2	Plasma membrane ATPase [Source:UniProtKB/TrEMBL;Acc:F4JPJ7]
AT2G18960.1	-0.84479	0.548662	0.458904	0.624857	AHA1	Plasma membrane ATPase [Source:UniProtKB/TrEMBL;Acc:A0A178VSN5]
AT1G04480.1-AT2G33370.1-AT3G04400.1	-1.2351	0.50634	0.476765	0.627477	#N/A	#N/A
AT1G10630.1	-1.2351	0.50634	0.476765	0.627477	ATARFA1F	ADP-ribosylation factor A1F [Source:UniProtKB/TrEMBL;Acc:Q6ID97]
AT1G55080.1	-1.2351	0.50634	0.476765	0.627477	MED9	Mediator of RNA polymerase II transcription subunit 9 [Source:UniProtKB/Swiss-Prot;Acc:Q8RWA2]
AT1G62020.1	-1.2351	0.50634	0.476765	0.627477		Coatomer subunit alpha [Source:UniProtKB/TrEMBL;Acc:A0A178WAY4]
AT2G21390.1	-1.2351	0.50634	0.476765	0.627477		Coatomer subunit alpha-2 [Source:UniProtKB/Swiss-Prot;Acc:Q9SJT9]
AT2G29500.1	-1.2351	0.50634	0.476765	0.627477	HSP17.6B	17.6 kDa class I heat shock protein 2 [Source:UniProtKB/Swiss-Prot;Acc:Q9ZW31]
AT4G17520.1	-1.2351	0.50634	0.476765	0.627477	RGGB	RGG repeats nuclear RNA binding protein B [Source:UniProtKB/Swiss-Prot;Acc:O23593]
AT4G27440.1	-1.2351	0.50634	0.476765	0.627477	PORB	Protochlorophyllide reductase B, chloroplastic [Source:UniProtKB/Swiss-Prot;Acc:P21218]
AT4G35800.1	-1.2351	0.50634	0.476765	0.627477	NRPB1	DNA-directed RNA polymerase subunit [Source:UniProtKB/TrEMBL;Acc:A0A178UYS0]
AT5G14320.1	-1.2351	0.50634	0.476765	0.627477	RPS13	30S ribosomal protein S13, chloroplastic [Source:UniProtKB/Swiss-Prot;Acc:P42732]
AT5G20010.1	-1.2351	0.50634	0.476765	0.627477	RAN1	GTP-binding nuclear protein [Source:UniProtKB/TrEMBL;Acc:A0A178UC18]
AT3G09180.1	-1.24807	0.500769	0.4792	0.628087	MED27	Mediator of RNA polymerase II transcription subunit 27 [Source:UniProtKB/Swiss-Prot;Acc:Q8RWM3]
AT4G24770.1	-1.24807	0.500769	0.4792	0.628087	CP31A	31 kDa ribonucleoprotein, chloroplastic [Source:UniProtKB/Swiss-Prot;Acc:Q04836]
AT1G61790.1	-1.118	0.472331	0.491952	0.641506	OST3B	Probable dolichyl-diphosphooligosaccharide--protein glycosyltransferase subunit 3B [Source:UniProtKB/Swiss-Prot;Acc:Q9SYB5]
AT1G03910.2	-0.963018	0.414754	0.519599	0.642689	CTN	Cactin [Source:UniProtKB/Swiss-Prot;Acc:F4I2J8]
AT1G10870.1	-0.963018	0.414754	0.519599	0.642689	AGD4	ARF-GAP domain 4 [Source:TAIR;Acc:AT1G10870]
AT1G19360.1	-0.963018	0.414754	0.519599	0.642689	RRA3	Arabinosyltransferase RRA3 [Source:UniProtKB/Swiss-Prot;Acc:Q9LN62]
AT1G44910.1	-0.963018	0.414754	0.519599	0.642689	PRP40A	Pre-mRNA-processing protein 40A [Source:UniProtKB/Swiss-Prot;Acc:B6EUA9]
AT1G55210.1	-0.963018	0.414754	0.519599	0.642689	DIR20	Dirigent protein 20 [Source:UniProtKB/Swiss-Prot;Acc:Q9C891]
AT1G65290.1	-0.963018	0.414754	0.519599	0.642689	MTACP2	Acyl carrier protein 2, mitochondrial [Source:UniProtKB/Swiss-Prot;Acc:O80800]
AT1G78920.1	-0.963018	0.414754	0.519599	0.642689	AVPL1	Pyrophosphate-energized membrane proton pump 2 [Source:UniProtKB/Swiss-Prot;Acc:Q56ZN6]
AT1G80230.1	-0.963018	0.414754	0.519599	0.642689	COX5B-2	Cytochrome c oxidase subunit 5b-2, mitochondrial [Source:UniProtKB/Swiss-Prot;Acc:Q9SSB8]
AT2G32950.1	-0.963018	0.414754	0.519599	0.642689	COP1	FUS1 [Source:UniProtKB/TrEMBL;Acc:A0A178VXE2]
AT2G43070.1	-0.963018	0.414754	0.519599	0.642689	SPPL3	SIGNAL PEPTIDE PEPTIDASE-LIKE 3 [Source:TAIR;Acc:AT2G43070]
AT3G03640.1	-0.963018	0.414754	0.519599	0.642689	BGLU25	Probable inactive beta-glucosidase 25 [Source:UniProtKB/Swiss-Prot;Acc:O82772]
AT3G16640.1	-0.963018	0.414754	0.519599	0.642689	TCTP1	Translationally-controlled tumor protein 1 [Source:UniProtKB/Swiss-Prot;Acc:P31265]
AT3G25230.2	-0.963018	0.414754	0.519599	0.642689	ROF1	Peptidylprolyl isomerase [Source:UniProtKB/TrEMBL;Acc:B3H746]
AT3G28860.1	-0.963018	0.414754	0.519599	0.642689	ABCB19	ABC transporter B family member 19 [Source:UniProtKB/Swiss-Prot;Acc:Q9LJX0]
AT3G59090.2	-0.963018	0.414754	0.519599	0.642689		AT3g59090/F17J16_140 [Source:UniProtKB/TrEMBL;Acc:Q945Q2]
AT4G00750.1	-0.963018	0.414754	0.519599	0.642689		Probable methyltransferase PMT15 [Source:UniProtKB/Swiss-Prot;Acc:Q9ZPH9]
AT4G10790.1	-1.12615	0.447503	0.503558	0.642689	PUX10	Plant UBX domain-containing protein 10 [Source:UniProtKB/Swiss-Prot;Acc:Q9M0N1]
AT5G07030.1	-1.12615	0.447503	0.503558	0.642689		Eukaryotic aspartyl protease family protein [Source:UniProtKB/TrEMBL;Acc:F4K5B9]
AT5G20630.1	-0.963018	0.414754	0.519599	0.642689	GER3	Germin-like protein subfamily 3 member 3 [Source:UniProtKB/Swiss-Prot;Acc:P94072]
AT5G20970.1	-0.963018	0.414754	0.519599	0.642689		HSP20-like chaperones superfamily protein [Source:UniProtKB/TrEMBL;Acc:F4K6X6]
AT5G57110.1	-0.963018	0.414754	0.519599	0.642689	ACA8	Calcium-transporting ATPase [Source:UniProtKB/TrEMBL;Acc:Q0WV19]
AT5G57830.1	-0.963018	0.414754	0.519599	0.642689		Protein of unknown function, DUF593 [Source:TAIR;Acc:AT5G57830]
AT5G01530.1	-0.738423	0.379646	0.537824	0.658835	LHCB4.1	Chlorophyll a-b binding protein CP29.1, chloroplastic [Source:UniProtKB/Swiss-Prot;Acc:Q07473]
AT4G13940.1	-1.01923	0.368563	0.54382	0.663627	SAHH1	Adenosylhomocysteinase 1 [Source:UniProtKB/Swiss-Prot;Acc:O23255]
AT2G10940.1	-0.965057	0.350196	0.554032	0.673509		At2g10940/F15K19.1 [Source:UniProtKB/TrEMBL;Acc:Q9SKI0]
AT1G01320.1	-0.831882	0.318911	0.572291	0.681684		Tetratricopeptide repeat (TPR)-like superfamily protein [Source:UniProtKB/TrEMBL;Acc:F4HS99]
AT2G46280.1	-0.831882	0.318911	0.572291	0.681684	TIF3I1	Eukaryotic translation initiation factor 3 subunit I [Source:UniProtKB/Swiss-Prot;Acc:Q38884]
AT4G04920.1	-0.782457	0.306351	0.579955	0.689238	MED16	Mediator of RNA polymerase II transcription subunit 16 [Source:UniProtKB/Swiss-Prot;Acc:F4JGZ1]
AT1G14610.1	-0.678221	0.292298	0.588779	0.69583	TWN2	Valine--tRNA ligase, mitochondrial 1 [Source:UniProtKB/Swiss-Prot;Acc:P93736]
AT2G05070.1	-0.618766	0.258761	0.610998	0.715452	LHCB2.2	Chlorophyll a-b binding protein 2.2, chloroplastic [Source:UniProtKB/Swiss-Prot;Acc:Q9S7J7]
AT5G37720.1	-0.973388	0.248874	0.617894	0.719472	ALY4	THO complex subunit 4D [Source:UniProtKB/Swiss-Prot;Acc:Q6NQ72]
AT1G64330.1	-0.519112	0.244745	0.620825	0.720337		At1g64330 [Source:UniProtKB/TrEMBL;Acc:Q9C7V7]
AT1G07790.1	-0.665515	0.205376	0.650438	0.746436	HTB1	Histone H2B.1 [Source:UniProtKB/Swiss-Prot;Acc:Q9LQQ4]
AT1G76180.1	-0.510295	0.191572	0.661632	0.75666	ERD14	Dehydrin ERD14 [Source:UniProtKB/Swiss-Prot;Acc:P42763]
AT1G29910.1-AT1G29920.1	-0.437113	0.169397	0.680668	0.770134	#N/A	#N/A
AT1G07660.1-AT1G07820.1-AT2G28740.1-AT3G45930....	-0.587718	0.149093	0.699422	0.776589	#N/A	#N/A
AT2G17560.1	-0.785365	0.156703	0.692229	0.776589	HMGB4	High mobility group B protein 4 [Source:UniProtKB/Swiss-Prot;Acc:Q42344]
AT3G60190.1	-0.632074	0.159249	0.689868	0.776589	DRP1E	Dynamin-related protein 1E [Source:UniProtKB/Swiss-Prot;Acc:Q9FNX5]
AT4G15802.1	-0.411753	0.154325	0.694454	0.776589	HSBP	Heat shock factor-binding protein [Source:UniProtKB/Swiss-Prot;Acc:Q8GW48]
AT4G26630.1	-0.684159	0.14745	0.701003	0.776589		DEK domain-containing chromatin associated protein [Source:UniProtKB/TrEMBL;Acc:Q9SUA1]
AT4G35100.1	-0.466596	0.154347	0.694434	0.776589	PIP2-7	Aquaporin PIP2-7 [Source:UniProtKB/Swiss-Prot;Acc:P93004]
AT5G57350.1	-0.38648	0.121601	0.727321	0.800179	AHA3	Plasma membrane ATPase [Source:UniProtKB/TrEMBL;Acc:A0A178UHY0]
AT3G49720.1	-0.531648	0.104696	0.746281	0.818212	CGR2	Probable pectin methylesterase CGR2 [Source:UniProtKB/Swiss-Prot;Acc:Q9M2Y6]
AT1G02280.1	-0.480462	0.102341	0.749053	0.819118	TOC33	Translocase of chloroplast 33, chloroplastic [Source:UniProtKB/Swiss-Prot;Acc:O23680]
AT1G15820.1	-0.46939	0.0970379	0.755428	0.822657	LHCB6	Chlorophyll a-b binding protein, chloroplastic [Source:UniProtKB/TrEMBL;Acc:Q9LMQ2]
AT3G08940.2	-0.594166	0.0969779	0.755501	0.822657	LHCB4.2	Chlorophyll a-b binding protein CP29.2, chloroplastic [Source:UniProtKB/Swiss-Prot;Acc:Q9XF88]
AT2G34420.1	-0.324018	0.094974	0.757961	0.823927	LHB1B2	Chlorophyll a-b binding protein, chloroplastic [Source:UniProtKB/TrEMBL;Acc:Q39141]
AT1G59610.1	-0.306344	0.0829779	0.773315	0.833505	DRP2B	Dynamin-2B [Source:UniProtKB/Swiss-Prot;Acc:Q9LQ55]
AT3G08580.1	-0.290489	0.0740652	0.78552	0.843805	AAC1	AAC1 [Source:UniProtKB/TrEMBL;Acc:A0A384KYV2]
AT5G60660.1	-0.30915	0.0487725	0.825223	0.876112	PIP2-4	PIP2F [Source:UniProtKB/TrEMBL;Acc:A0A178UG45]
AT3G11940.1	-0.256266	0.0399869	0.841515	0.888964	RPS5B	40S ribosomal protein S5-2 [Source:UniProtKB/Swiss-Prot;Acc:P51427]
AT5G07530.1	-0.272351	0.0407445	0.840041	0.888964	GRP17	Oleosin GRP-17 [Source:UniProtKB/Swiss-Prot;Acc:Q9LY09]
AT1G79940.1	-0.32692	0.0349891	0.851627	0.895192	ERDJ2A	ATERDJ2A [Source:UniProtKB/TrEMBL;Acc:A0A178W1G8]
AT3G06610.1	-0.298301	0.0342027	0.853285	0.895457		DNA-binding enhancer protein-like protein [Source:UniProtKB/TrEMBL;Acc:Q9C901]
AT5G40950.1	-0.313232	0.031518	0.859098	0.900074	RPL27	50S ribosomal protein L27, chloroplastic [Source:UniProtKB/Swiss-Prot;Acc:Q9FLN4]
AT3G45030.1-AT5G62300.1	-0.200942	0.0272682	0.868848	0.905821	#N/A	#N/A
AT3G47370.2	-0.200942	0.0272682	0.868848	0.905821	RPS20B	40S ribosomal protein S20-2 [Source:UniProtKB/Swiss-Prot;Acc:Q9STY6]
AT3G05560.1	-0.0974172	0.00464786	0.945649	0.963654	RPL22B	60S ribosomal protein L22-2 [Source:UniProtKB/Swiss-Prot;Acc:Q9M9W1]
AT4G10340.1	-0.119077	0.00435586	0.947382	0.963654	LHCB5	Chlorophyll a-b binding protein, chloroplastic [Source:UniProtKB/TrEMBL;Acc:A0A178UW55]
AT5G24780.1	-0.115207	0.00570903	0.939774	0.963654	VSP1	Vegetative storage protein 1 [Source:UniProtKB/Swiss-Prot;Acc:O49195]
AT4G10480.1	-0.0828108	0.00311951	0.955462	0.966078		Putative alpha NAC [Source:UniProtKB/TrEMBL;Acc:Q0WWN5]
AT2G33340.1	-0.116032	0.00272016	0.958407	0.967521	PRP19B	Pre-mRNA-processing factor 19 homolog 2 [Source:UniProtKB/Swiss-Prot;Acc:O22785]
AT4G23630.1	-0.0729702	0.00140636	0.970087	0.974677	RTNLB1	Reticulon-like protein [Source:UniProtKB/TrEMBL;Acc:A0A178V247]
AT5G13490.1	-0.0446999	0.00154957	0.968601	0.974677	AAC2	ADP,ATP carrier protein 2, mitochondrial [Source:UniProtKB/Swiss-Prot;Acc:P40941]
ATCG00750.1	-0.0328968	0.000414538	0.983757	0.986855	RPS11	30S ribosomal protein S11, chloroplastic [Source:UniProtKB/TrEMBL;Acc:A0A1B1W4X8]

## Sheet: Supplementary_Data_2c
Supplementary Data 2: Differential analysis of protein accumulation in URT1 IPs as compared to control or to m1 URT1 IPs, Related to Fig. 2 and Supplementary Fig. 3.
(c) Differential analysis of protein accumulation in m1URT1 IPs as compared to URT1 IPs, IPs with formaldehyde crosslink. Related to Fig. 2f
	Statistics based on edgeR				Gene name	Description
	LogFC	LR	p.value	adjp
Proteins significantly depleted in URT1 Ips
AT1G26110.1	-2.67568	126.781	9.50536e-19	1.55983e-15	DCP5	Protein decapping 5 [Source:UniProtKB/Swiss-Prot;Acc:Q9C658]
AT5G45330.1	-6.04903	75.8148	2.01645e-11	1.103e-08	DCP5-L	Decapping 5-like protein [Source:UniProtKB/Swiss-Prot;Acc:Q9FH77]
AT2G45810.1	-1.26793	50.7973	1.55036e-08	6.36036e-06	RH6	DEAD-box ATP-dependent RNA helicase 6 [Source:UniProtKB/Swiss-Prot;Acc:Q94BV4]
AT4G00660.2	-1.09633	41.084	3.48802e-07	0.000114477	RH8	DEAD-box ATP-dependent RNA helicase 8 [Source:UniProtKB/Swiss-Prot;Acc:Q8RXK6]
AT3G13300.1	-0.981046	35.6349	1.99022e-06	0.000466565	VCS	Enhancer of mRNA-decapping protein 4 [Source:UniProtKB/Swiss-Prot;Acc:Q9LTT8]
AT3G61240.1	-1.01985	33.6224	4.22866e-06	0.000867403	RH12	DEAD-box ATP-dependent RNA helicase 12 [Source:UniProtKB/Swiss-Prot;Acc:Q9M2E0]
AT4G20360.1	-0.846688	31.3074	7.56839e-06	0.00137997	TUFA	Elongation factor Tu, chloroplastic [Source:UniProtKB/Swiss-Prot;Acc:P17745]
AT1G27090.1	-2.12575	30.7043	2.54458e-05	0.00417565		Glycine-rich protein [Source:UniProtKB/TrEMBL;Acc:Q9LFX8]
AT1G48410.2	-1.7463	27.8223	6.48908e-05	0.00968053	AGO1	ICU9 [Source:UniProtKB/TrEMBL;Acc:A0A178WL72]
AT3G58510.1	-0.882888	24.1294	0.000100356	0.0137237	RH11	DEAD-box ATP-dependent RNA helicase 11 [Source:UniProtKB/Swiss-Prot;Acc:Q8LA13]
AT3G58570.1	-0.957105	22.1221	0.000227324	0.0266457	RH52	DEAD-box ATP-dependent RNA helicase 52 [Source:UniProtKB/Swiss-Prot;Acc:Q9M2F9]
AT2G42520.1	-0.956302	20.296	0.000446613	0.0431113	RH37	DEAD-box ATP-dependent RNA helicase 37 [Source:UniProtKB/Swiss-Prot;Acc:Q84W89]
AT5G47010.1	-1.44776	21.4635	0.000421841	0.0431113	UPF1	Regulator of nonsense transcripts 1 homolog [Source:UniProtKB/Swiss-Prot;Acc:Q9FJR0]
AT4G38680.1	-1.07165	20.3948	0.000515276	0.0463265	CSP2	GRP2 [Source:UniProtKB/TrEMBL;Acc:A0A178UYV3]
AT5G40490.1	-1.51203	20.8583	0.000536383	0.0463265	HLP1	RNA-binding (RRM/RBD/RNP motifs) family protein [Source:UniProtKB/TrEMBL;Acc:Q9FM47]
Other proteins
AT3G13060.2	-2.15512	17.7147	0.000791608	0.0618585	ECT5	ECT5 [Source:UniProtKB/TrEMBL;Acc:A0A384LL64]
AT3G13750.1	-4.07115	11.2434	0.000962625	0.0631867	BGAL1	Beta-galactosidase 1 [Source:UniProtKB/Swiss-Prot;Acc:Q9SCW1]
AT5G25980.2	-0.403476	15.4812	0.000956727	0.0631867	TGG2	Myrosinase 2 [Source:UniProtKB/Swiss-Prot;Acc:Q9C5C2]
AT5G43960.1	-1.37478	18.9292	0.000943404	0.0631867		Gb [Source:UniProtKB/TrEMBL;Acc:Q9FND0]
AT2G17870.1	-2.91029	10.9182	0.00204193	0.111694	CSP3	Cold shock domain-containing protein 3 [Source:UniProtKB/Swiss-Prot;Acc:Q94C69]
AT2G30620.1	-3.89073	9.644	0.00201497	0.111694		Histone H1.2 [Source:UniProtKB/Swiss-Prot;Acc:P26569]
AT4G17520.1	-2.91031	10.9237	0.00204193	0.111694	RGGB	RGG repeats nuclear RNA binding protein B [Source:UniProtKB/Swiss-Prot;Acc:O23593]
AT1G33680.1	-1.75829	15.1841	0.00224568	0.115161		KH domain-containing protein [Source:UniProtKB/TrEMBL;Acc:Q0WLY0]
AT5G42950.1	-0.543415	14.2546	0.0024594	0.120524	EXA1	GYF domain-containing protein [Source:UniProtKB/TrEMBL;Acc:Q9FMM3]
AT5G58470.1	-2.40223	11.2604	0.00309529	0.145125	TAF15B	Transcription initiation factor TFIID subunit 15b [Source:UniProtKB/Swiss-Prot;Acc:Q94KD0]
AT1G79090.1	-1.92692	12.5508	0.00385556	0.164714	PAT1	Protein PAT1 homolog [Source:UniProtKB/Swiss-Prot;Acc:Q0WPK4]
AT2G21060.1	-1.01102	14.4084	0.00375149	0.164714	CSP4	GRP2B [Source:UniProtKB/TrEMBL;Acc:A0A178VU21]
AT1G13020.1	-3.68445	8.04159	0.00458086	0.183346	EIF4B2	eIF4B2 [Source:UniProtKB/TrEMBL;Acc:A0A178W345]
AT1G29250.1	-1.35533	13.2506	0.00550296	0.210008		Alba DNA/RNA-binding protein [Source:UniProtKB/TrEMBL;Acc:Q9LP53]
AT4G27440.1	-1.10333	13.3925	0.00544412	0.210008	PORB	Protochlorophyllide reductase B, chloroplastic [Source:UniProtKB/Swiss-Prot;Acc:P21218]
ATCG00830.1-ATCG01310.1	-2.63482	7.73119	0.00741604	0.264559	#N/A	#N/A
AT1G14850.1	-3.44369	6.53805	0.010574	0.327428	NUP155	NUP155 [Source:UniProtKB/TrEMBL;Acc:A0A178WJ50]
AT1G30630.1	-3.44368	6.53792	0.0105747	0.327428		Coatomer subunit epsilon-1 [Source:UniProtKB/Swiss-Prot;Acc:Q9SA78]
AT3G61690.1	-3.44368	6.53787	0.0105751	0.327428		Nucleotidyltransferase [Source:UniProtKB/TrEMBL;Acc:F4JFF2]
AT3G13290.1	-1.17057	10.1543	0.0151199	0.42779	VCR	Varicose-related protein [Source:UniProtKB/Swiss-Prot;Acc:Q9LTT9]
AT3G62240.1	-2.03984	6.46637	0.0176516	0.474856		At3g62240 [Source:UniProtKB/TrEMBL;Acc:Q9M1Q0]
AT1G31280.1	-3.15453	5.03269	0.0248954	0.523858	AGO2	Protein argonaute 2 [Source:UniProtKB/Swiss-Prot;Acc:Q9SHF3]
AT1G32580.1	-3.15453	5.0326	0.0248967	0.523858	MORF5	Multiple organellar RNA editing factor 5, chloroplastic/mitochondrial [Source:UniProtKB/Swiss-Prot;Acc:Q9C7Y2]
AT3G52150.1	-3.15452	5.03242	0.0248993	0.523858	PSRP2	PSRP2 [Source:UniProtKB/TrEMBL;Acc:A0A178VFQ5]
AT4G11270.1	-3.15453	5.0326	0.0248967	0.523858		Transducin/WD40 repeat-like superfamily protein [Source:UniProtKB/TrEMBL;Acc:Q9SUT4]
AT4G15900.1	-3.15453	5.03265	0.0248959	0.523858	PRL1	Protein pleiotropic regulatory locus 1 [Source:UniProtKB/Swiss-Prot;Acc:Q42384]
AT4G27060.1	-3.15452	5.03237	0.0249	0.523858	TOR1	Microtubule-associated protein TORTIFOLIA1 [Source:UniProtKB/Swiss-Prot;Acc:Q9T041]
AT5G53330.1	-3.15453	5.03269	0.0248954	0.523858		Proline-rich cell wall protein-like [Source:UniProtKB/TrEMBL;Acc:Q8LG11]
AT1G54490.1	-2.29403	5.07394	0.0265761	0.531846	XRN4	XRN4 [Source:UniProtKB/TrEMBL;Acc:A0A384KRW9]
AT2G22360.1	-2.29404	5.07396	0.0265761	0.531846	DJA6	Chaperone protein dnaJ A6, chloroplastic [Source:UniProtKB/Swiss-Prot;Acc:Q9SJZ7]
AT3G53460.4	-0.87025	8.56183	0.026263	0.531846	CP29	Chloroplast RNA-binding protein 29 [Source:UniProtKB/TrEMBL;Acc:F4JAF3]
AT4G27560.1	-2.29403	5.07386	0.0265761	0.531846	UGT79B2	UDP-glycosyltransferase 79B2 [Source:UniProtKB/Swiss-Prot;Acc:Q9T080]
AT5G48650.1	-0.732644	8.30568	0.0275945	0.545573		Nuclear transport factor 2 (NTF2) family protein with RNA binding (RRM-RBD-RNP motifs) domain-containing protein [Source:UniProtKB/TrEMBL;Acc:Q84JH2]
AT4G24680.1	-0.902684	8.42575	0.0279419	0.545864	MOS1	modifier of snc1 [Source:TAIR;Acc:AT4G24680]
AT1G55500.2	-1.68456	5.79341	0.0307204	0.586189	ECT4	evolutionarily conserved C-terminal region 4 [Source:TAIR;Acc:AT1G55500]
AT2G32080.1	-1.68459	5.80024	0.0307204	0.586189	PURA1	PUR ALPHA-1 [Source:UniProtKB/TrEMBL;Acc:A0A178VXA3]
AT1G01620.1	-0.692041	7.06803	0.0422933	0.702548	PIP1-3	TMP-B [Source:UniProtKB/TrEMBL;Acc:A0A178WIA6]
AT1G01930.1	-1.57343	1.11852	0.290263	0.702548		F22M8.6 protein [Source:UniProtKB/TrEMBL;Acc:Q9LPC8]
AT1G02280.1	-1.02155	3.55704	0.115725	0.702548	TOC33	Translocase of chloroplast 33, chloroplastic [Source:UniProtKB/Swiss-Prot;Acc:O23680]
AT1G03475.1	-1.57343	1.1185	0.290267	0.702548	CPX1	Coproporphyrinogen-III oxidase 1, chloroplastic [Source:UniProtKB/Swiss-Prot;Acc:Q9LR75]
AT1G03630.1	-0.637545	2.90463	0.190768	0.702548	PORC	Protochlorophyllide reductase C, chloroplastic [Source:UniProtKB/Swiss-Prot;Acc:O48741]
AT1G03900.1	-1.57343	1.11852	0.290264	0.702548	ATNAP4	NAP4 [Source:UniProtKB/TrEMBL;Acc:A0A178WMR3]
AT1G06290.1	-1.57343	1.11852	0.290264	0.702548	ACX3	Acyl-coenzyme A oxidase 3, peroxisomal [Source:UniProtKB/Swiss-Prot;Acc:P0CZ23]
AT1G06390.1	-1.57343	1.11851	0.290264	0.702548	ASK9	SK22 [Source:UniProtKB/TrEMBL;Acc:A0A178WCN5]
AT1G06410.1	-1.0683	1.67105	0.213075	0.702548	TPS7	TPS7 [Source:UniProtKB/TrEMBL;Acc:A0A178WH64]
AT1G06680.1	-1.57343	1.11852	0.290264	0.702548	PSBP1	Oxygen-evolving enhancer protein 2-1, chloroplastic [Source:UniProtKB/Swiss-Prot;Acc:Q42029]
AT1G07770.1-AT5G59850.1	-0.536292	2.46426	0.232865	0.702548	#N/A	#N/A
AT1G08480.1	-1.57343	1.1185	0.290267	0.702548	SDH6	Succinate dehydrogenase subunit 6, mitochondrial [Source:UniProtKB/Swiss-Prot;Acc:Q941A6]
AT1G08520.1	-1.57343	1.11852	0.290263	0.702548	CHLD	Mg-protoporphyrin IX chelatase [Source:UniProtKB/TrEMBL;Acc:A0A178W355]
AT1G09140.1	-1.57343	1.1185	0.290267	0.702548	SR30	Serine/arginine-rich splicing factor SR30 [Source:UniProtKB/Swiss-Prot;Acc:Q9XFR5]
AT1G09630.1	-2.30807	2.3018	0.129256	0.702548	RABA2A	Ras-related protein RABA2a [Source:UniProtKB/Swiss-Prot;Acc:O04486]
AT1G10170.1	-1.73517	4.00225	0.0540454	0.702548	ATNFXL1	NF-X-like 1 [Source:TAIR;Acc:AT1G10170]
AT1G11630.1	-1.57343	1.1185	0.290267	0.702548		Pentatricopeptide repeat-containing protein At1g11630, mitochondrial [Source:UniProtKB/Swiss-Prot;Acc:Q9SAB4]
AT1G11750.2	-1.57343	1.11851	0.290264	0.702548	CLPP6	ATP-dependent Clp protease proteolytic subunit [Source:UniProtKB/TrEMBL;Acc:F4IAG5]
AT1G13190.1	-1.55342	4.54651	0.0509723	0.702548		F3F19.21 protein [Source:UniProtKB/TrEMBL;Acc:Q9SAF2]
AT1G14320.1	-0.39619	2.61039	0.216355	0.702548	RPL10A	60S ribosomal protein L10-1 [Source:UniProtKB/Swiss-Prot;Acc:Q93VT9]
AT1G14840.1	-1.1077	1.27204	0.262262	0.702548	MAP70.4	Microtubule-associated protein 70-4 [Source:UniProtKB/Swiss-Prot;Acc:Q9LQU7]
AT1G15130.1	-1.57343	1.11852	0.290264	0.702548	BRO1	Vacuolar-sorting protein BRO1 [Source:UniProtKB/Swiss-Prot;Acc:F4HXZ1]
AT1G17100.1	-2.30808	2.30186	0.129251	0.702548		HBP1 [Source:UniProtKB/TrEMBL;Acc:A0A178W6J0]
AT1G17220.1	-1.57343	1.1185	0.290267	0.702548	FUG1	Translation initiation factor IF-2, chloroplastic [Source:UniProtKB/Swiss-Prot;Acc:Q9SHI1]
AT1G17580.1	-1.55473	2.97818	0.0929591	0.702548	XI-1	Myosin-5 [Source:UniProtKB/Swiss-Prot;Acc:Q39160]
AT1G17880.1	-2.30808	2.30185	0.129252	0.702548	BTF3	Basic transcription factor 3 [Source:UniProtKB/Swiss-Prot;Acc:Q9SMW7]
AT1G18500.1	-1.1077	1.27201	0.262262	0.702548	IPMS1	2-isopropylmalate synthase 1, chloroplastic [Source:UniProtKB/Swiss-Prot;Acc:Q9LPR4]
AT1G20510.1	-1.57343	1.11852	0.290263	0.702548	4CLL5	4-coumarate--CoA ligase-like 5 [Source:UniProtKB/Swiss-Prot;Acc:Q84P21]
AT1G21540.1	-1.57343	1.1185	0.290267	0.702548	AEE9	Probable acyl-activating enzyme 9 [Source:UniProtKB/Swiss-Prot;Acc:Q9LPK6]
AT1G22020.1	-1.57343	1.11851	0.290264	0.702548	SHM6	Serine hydroxymethyltransferase 6 [Source:UniProtKB/Swiss-Prot;Acc:Q9LM59]
AT1G24180.1	-1.19029	3.12412	0.112871	0.702548	IAR4	Pyruvate dehydrogenase E1 component subunit alpha-2, mitochondrial [Source:UniProtKB/Swiss-Prot;Acc:Q8H1Y0]
AT1G24260.2	-1.57343	1.1185	0.290267	0.702548	SEP3	At1g24260 [Source:UniProtKB/TrEMBL;Acc:B4F7R9]
AT1G26630.1	-0.456941	3.54142	0.149681	0.702548	ELF5A-2	Eukaryotic translation initiation factor 5A-2 [Source:UniProtKB/Swiss-Prot;Acc:Q93VP3]
AT1G27310.1	-1.57343	1.1185	0.290267	0.702548	NTF2A	NTF2A [Source:UniProtKB/TrEMBL;Acc:A0A178WBG2]
AT1G27400.1	-0.783563	3.48968	0.144577	0.702548	RPL17A	60S ribosomal protein L17-1 [Source:UniProtKB/Swiss-Prot;Acc:Q93VI3]
AT1G27430.1	-0.716797	5.7888	0.06758	0.702548		GYF domain-containing protein [Source:UniProtKB/TrEMBL;Acc:F4HSW8]
AT1G27650.1	-2.30807	2.30183	0.129254	0.702548	U2AF35A	Splicing factor U2af small subunit A [Source:UniProtKB/Swiss-Prot;Acc:Q9S709]
AT1G27750.1	-1.57343	1.1185	0.290267	0.702548		Nucleic acid binding protein [Source:UniProtKB/TrEMBL;Acc:Q8RWY8]
AT1G29990.1	-2.79252	3.56302	0.0591095	0.702548	PFD6	At1g29990 [Source:UniProtKB/TrEMBL;Acc:Q2HIK4]
AT1G30350.1	-1.57343	1.1185	0.290267	0.702548		Probable pectate lyase 4 [Source:UniProtKB/Swiss-Prot;Acc:Q9C8G4]
AT1G30460.1	-1.57343	1.1185	0.290267	0.702548	CPSF30	30-kDa cleavage and polyadenylation specificity factor 30 [Source:UniProtKB/Swiss-Prot;Acc:A9LNK9]
AT1G30820.1	-1.57343	1.11852	0.290264	0.702548		CTP synthase [Source:UniProtKB/TrEMBL;Acc:F4I6G9]
AT1G31230.1	-1.57343	1.11852	0.290264	0.702548	AKHSDH1	Bifunctional aspartokinase/homoserine dehydrogenase 1, chloroplastic [Source:UniProtKB/Swiss-Prot;Acc:Q9SA18]
AT1G33040.1	-1.57343	1.11852	0.290264	0.702548	NACA5	Nascent polypeptide-associated complex subunit alpha-like protein 5 [Source:UniProtKB/Swiss-Prot;Acc:Q8LGC6]
AT1G34360.1	-1.57343	1.1185	0.290267	0.702548	IF3-1	Translation initiation factor IF3-1, mitochondrial [Source:UniProtKB/Swiss-Prot;Acc:Q6NLP2]
AT1G35620.1	-2.30807	2.30183	0.129254	0.702548	PDIL5-2	Protein disulfide-isomerase 5-2 [Source:UniProtKB/Swiss-Prot;Acc:Q94F09]
AT1G36730.1	-1.57343	1.1185	0.290267	0.702548		Probable eukaryotic translation initiation factor 5-1 [Source:UniProtKB/Swiss-Prot;Acc:Q9C8F1]
AT1G43850.1	-2.30808	2.30185	0.129252	0.702548	SEU	Transcriptional corepressor SEUSS [Source:UniProtKB/Swiss-Prot;Acc:Q8W234]
AT1G48760.1	-1.57343	1.1185	0.290267	0.702548	DELTA-ADR	AP-3 complex subunit delta [Source:UniProtKB/Swiss-Prot;Acc:Q9C744]
AT1G49040.1	-2.30808	2.30186	0.129251	0.702548	SCD1	SCD1 [Source:UniProtKB/TrEMBL;Acc:A0A178WQS8]
AT1G49600.1	-1.55341	4.54631	0.0509723	0.702548	ATRBP47A	RNA-binding protein 47A [Source:TAIR;Acc:AT1G49600]
AT1G49760.1	-0.443125	4.89118	0.0833011	0.702548	PAB8	Polyadenylate-binding protein 8 [Source:UniProtKB/Swiss-Prot;Acc:Q9FXA2]
AT1G50030.1	-2.30808	2.30185	0.129252	0.702548	TOR	Serine/threonine-protein kinase TOR [Source:UniProtKB/TrEMBL;Acc:A0A178WN52]
AT1G51420.1	-1.1077	1.27202	0.262262	0.702548	ATSPP1	sucrose-phosphatase 1 [Source:TAIR;Acc:AT1G51420]
AT1G51660.1	-2.30808	2.30185	0.129252	0.702548	MKK4	MKK4 [Source:UniProtKB/TrEMBL;Acc:A0A178WCC0]
AT1G52400.1	-0.167097	1.2747	0.266628	0.702548	BGLU18	Beta-D-glucopyranosyl abscisate beta-glucosidase [Source:UniProtKB/Swiss-Prot;Acc:Q9SE50]
AT1G52760.1	-1.57343	1.1185	0.290267	0.702548	CSE	Caffeoylshikimate esterase [Source:UniProtKB/Swiss-Prot;Acc:Q9C942]
AT1G54000.1	-1.57343	1.11852	0.290264	0.702548	GLL22	GDSL esterase/lipase 22 [Source:UniProtKB/Swiss-Prot;Acc:Q1H583]
AT1G54520.1	-2.79252	3.563	0.0591101	0.702548		Myelin-associated oligodendrocyte basic protein [Source:UniProtKB/TrEMBL;Acc:Q8RWI0]
AT1G55490.1	-0.236276	1.58135	0.215084	0.702548	CPN60B1	LEN1 [Source:UniProtKB/TrEMBL;Acc:A0A178W724]
AT1G56340.1	-1.57343	1.11852	0.290264	0.702548	CRT1	Calreticulin-1 [Source:UniProtKB/Swiss-Prot;Acc:O04151]
AT1G56360.1	-2.79251	3.563	0.0591102	0.702548	PAP6	Purple acid phosphatase 6 [Source:UniProtKB/Swiss-Prot;Acc:Q9C510]
AT1G56580.1	-1.57343	1.11852	0.290264	0.702548	SVB	At1g56580/F25P12_18 [Source:UniProtKB/TrEMBL;Acc:Q9FXB0]
AT1G58380.1	-0.384048	3.43324	0.148758	0.702548	RPS2A	At1g59359 [Source:UniProtKB/TrEMBL;Acc:G1JSI6]
AT1G60550.1	-1.57343	1.11852	0.290264	0.702548	MENB	1,4-dihydroxy-2-naphthoyl-CoA synthase, peroxisomal [Source:UniProtKB/Swiss-Prot;Acc:Q8GYN9]
AT1G61520.1	-0.33663	1.99912	0.278579	0.702548	LHCA3	Chlorophyll a-b binding protein, chloroplastic [Source:UniProtKB/TrEMBL;Acc:A0A178W5Y6]
AT1G62750.1	-1.84698	2.76829	0.0961807	0.702548	CPEFG	Elongation factor G, chloroplastic [Source:UniProtKB/Swiss-Prot;Acc:Q9SI75]
AT1G64040.1	-1.57343	1.1185	0.290267	0.702548	TOPP3	Serine/threonine-protein phosphatase [Source:UniProtKB/TrEMBL;Acc:A0A178WMA0]
AT1G64390.1	-1.57343	1.11851	0.290264	0.702548	AtGH9C2	Endoglucanase 6 [Source:UniProtKB/Swiss-Prot;Acc:Q42059]
AT1G65980.1	-1.57343	1.1185	0.290267	0.702548	PRXIIB	Peroxiredoxin-2B [Source:UniProtKB/Swiss-Prot;Acc:Q9XEX2]
AT1G67430.1	-1.0003	6.21023	0.0535026	0.702548	RPL17B	60S ribosomal protein L17-2 [Source:UniProtKB/Swiss-Prot;Acc:P51413]
AT1G67730.1	-1.1077	1.27202	0.262262	0.702548	KCR1	Very-long-chain 3-oxoacyl-CoA reductase 1 [Source:UniProtKB/Swiss-Prot;Acc:Q8L9C4]
AT1G68010.2	-1.34847	2.06074	0.157564	0.702548	HPR	hydroxypyruvate reductase [Source:TAIR;Acc:AT1G68010]
AT1G69120.1	-1.57343	1.11851	0.290264	0.702548	AP1	AP1 [Source:UniProtKB/TrEMBL;Acc:A0A178W846]
AT1G69200.1	-2.30808	2.30186	0.129251	0.702548	FLN2	Fructokinase-like 2, chloroplastic [Source:UniProtKB/Swiss-Prot;Acc:F4I0K2]
AT1G69940.1	-0.461853	2.11371	0.270993	0.702548	PPME1	Pectinesterase PPME1 [Source:UniProtKB/Swiss-Prot;Acc:Q84WM7]
AT1G70290.1	-1.57343	1.11852	0.290263	0.702548	TPS8	Probable alpha,alpha-trehalose-phosphate synthase [UDP-forming] 8 [Source:UniProtKB/Swiss-Prot;Acc:Q0WUI9]
AT1G72550.1	-1.57343	1.1185	0.290267	0.702548		Phenylalanine--tRNA ligase beta subunit, cytoplasmic [Source:UniProtKB/Swiss-Prot;Acc:Q9SGE9]
AT1G72610.1	-1.57343	1.1185	0.290267	0.702548	GLP1	Germin-like protein subfamily 3 member 1 [Source:UniProtKB/Swiss-Prot;Acc:P94040]
AT1G73450.1	-1.57343	1.11852	0.290263	0.702548		Protein kinase superfamily protein [Source:TAIR;Acc:AT1G73450]
AT1G75340.1	-1.57343	1.1185	0.290267	0.702548	CG1	Zinc finger CCCH domain-containing protein 16 [Source:UniProtKB/Swiss-Prot;Acc:Q9FWS3]
AT1G75930.1	-0.386784	2.13729	0.264681	0.702548	EXL6	GDSL esterase/lipase EXL6 [Source:UniProtKB/Swiss-Prot;Acc:Q93X94]
AT1G76010.1	-0.92803	4.63105	0.0916849	0.702548		Alba DNA/RNA-binding protein [Source:UniProtKB/TrEMBL;Acc:Q93VA8]
AT1G76940.1	-1.57343	1.11851	0.290264	0.702548	NSRA	Nuclear speckle RNA-binding protein A [Source:UniProtKB/Swiss-Prot;Acc:A1A6K6]
AT1G77030.1	-1.57343	1.11851	0.290264	0.702548	RH29	Putative DEAD-box ATP-dependent RNA helicase 29 [Source:UniProtKB/Swiss-Prot;Acc:O49289]
AT1G78140.1	-1.57343	1.11851	0.290264	0.702548		Uncharacterized methyltransferase At1g78140, chloroplastic [Source:UniProtKB/Swiss-Prot;Acc:Q8LBV4]
AT1G78630.1	-1.24874	2.48935	0.134568	0.702548	RPL13	50S ribosomal protein L13, chloroplastic [Source:UniProtKB/Swiss-Prot;Acc:Q9SYL9]
AT1G78820.1	-1.57343	1.11852	0.290263	0.702548		EP1-like glycoprotein 1 [Source:UniProtKB/Swiss-Prot;Acc:Q9ZVA1]
AT2G03440.1	-1.57343	1.11852	0.290264	0.702548	NRP1	Nodulin-related protein 1 [Source:UniProtKB/Swiss-Prot;Acc:Q9ZQ80]
AT2G03820.1	-2.30808	2.30185	0.129252	0.702548		60S ribosomal export protein NMD3 [Source:UniProtKB/TrEMBL;Acc:Q9SI58]
AT2G06850.1	-0.852285	6.97301	0.0455688	0.702548	XTH4	Xyloglucan endotransglucosylase/hydrolase protein 4 [Source:UniProtKB/Swiss-Prot;Acc:Q39099]
AT2G11000.1	-1.57343	1.11852	0.290264	0.702548	ATMAK10	MAK10 homologue [Source:UniProtKB/TrEMBL;Acc:F4IRD3]
AT2G16570.1	-1.57343	1.11852	0.290264	0.702548	ASE1	Amidophosphoribosyltransferase 1, chloroplastic [Source:UniProtKB/Swiss-Prot;Acc:Q9SI61]
AT2G17265.1	-1.57343	1.11852	0.290264	0.702548	HSK	Homoserine kinase [Source:UniProtKB/Swiss-Prot;Acc:Q8L7R2]
AT2G17280.1	-1.57343	1.1185	0.290267	0.702548	PGM	Phosphoglycerate mutase-like protein [Source:UniProtKB/Swiss-Prot;Acc:Q8GY96]
AT2G17510.2	-2.79251	3.56294	0.0591123	0.702548	EMB2763	Ribonuclease II family protein [Source:UniProtKB/TrEMBL;Acc:F4INI6]
AT2G17980.1	-1.57343	1.1185	0.290267	0.702548	SLY1	SEC1 family transport protein SLY1 [Source:UniProtKB/Swiss-Prot;Acc:Q9SL48]
AT2G19170.1	-1.57343	1.11851	0.290264	0.702548	SBT2.5	Subtilisin-like protease SBT2.5 [Source:UniProtKB/Swiss-Prot;Acc:O64481]
AT2G21130.1	-2.30807	2.30183	0.129254	0.702548	CYP19-2	Peptidyl-prolyl cis-trans isomerase CYP19-2 [Source:UniProtKB/Swiss-Prot;Acc:Q9SKQ0]
AT2G21660.1	-0.337467	1.50512	0.26342	0.702548	RBG7	Glycine-rich RNA-binding protein 7 [Source:UniProtKB/Swiss-Prot;Acc:Q03250]
AT2G22230.1	-1.57343	1.11851	0.290264	0.702548		At2g22230/T26C19.11 [Source:UniProtKB/TrEMBL;Acc:Q9SIE3]
AT2G24050.1	-1.1077	1.27203	0.262262	0.702548	EIF(ISO)4G2	Eukaryotic translation initiation factor isoform 4G-2 [Source:UniProtKB/Swiss-Prot;Acc:O82233]
AT2G24210.1	-2.30808	2.30186	0.129251	0.702548	TPS10	Tricyclene synthase, chloroplastic [Source:UniProtKB/Swiss-Prot;Acc:Q9ZUH4]
AT2G25280.1	-1.57343	1.1185	0.290267	0.702548		AmmeMemoRadiSam system protein B [Source:UniProtKB/TrEMBL;Acc:Q9SIR5]
AT2G26340.2	-1.57343	1.11851	0.290264	0.702548		unknown protein; FUNCTIONS IN: molecular_function unknown; INVOLVED IN: biological_process unknown; LOCATED IN: chloroplast thylakoid membrane, chloroplast thylakoid lumen, chloroplast; EXPRESSED IN: 22 plant structures; EXPRESSED DURING: 13 growth /.../; Ha. [Source:TAIR;Acc:AT2G26340]
AT2G27880.1	-1.57343	1.1185	0.290267	0.702548	AGO5	Protein argonaute 5 [Source:UniProtKB/Swiss-Prot;Acc:Q9SJK3]
AT2G28000.1	-0.32053	2.80786	0.17839	0.702548	CPN60A1	SLP [Source:UniProtKB/TrEMBL;Acc:A0A178VZW6]
AT2G28080.1	-2.30808	2.30185	0.129252	0.702548	UGT86A2	Glycosyltransferase (Fragment) [Source:UniProtKB/TrEMBL;Acc:W8Q3F0]
AT2G28540.2	-2.30808	2.30186	0.129251	0.702548		RNA binding (RRM/RBD/RNP motifs) family protein [Source:UniProtKB/TrEMBL;Acc:Q0WQD5]
AT2G28900.1	-2.30807	2.3018	0.129256	0.702548	OEP161	Outer envelope pore protein 16-1, chloroplastic [Source:UniProtKB/Swiss-Prot;Acc:Q9ZV24]
AT2G30970.1	-1.57343	1.11852	0.290264	0.702548	ASP1	Aspartate aminotransferase, mitochondrial [Source:UniProtKB/Swiss-Prot;Acc:P46643]
AT2G32810.1	-1.57343	1.11852	0.290264	0.702548	BGAL9	Beta-galactosidase 9 [Source:UniProtKB/Swiss-Prot;Acc:Q9SCV3]
AT2G33150.1	-0.423194	3.24671	0.166836	0.702548	PED1	PKT3 [Source:UniProtKB/TrEMBL;Acc:A0A178VRP9]
AT2G33210.1	-0.337676	1.62491	0.221932	0.702548	HSP60-2	Chaperonin CPN60-like 1, mitochondrial [Source:UniProtKB/Swiss-Prot;Acc:Q8L7B5]
AT2G33410.1	-0.672872	2.1646	0.241044	0.702548		Putative RNA-binding protein [Source:UniProtKB/TrEMBL;Acc:O22791]
AT2G34560.2	-1.57343	1.1185	0.290267	0.702548		AT2G34560 protein [Source:UniProtKB/TrEMBL;Acc:B9DGC0]
AT2G34640.1	-1.57343	1.11852	0.290264	0.702548	PTAC12	Protein PLASTID TRANSCRIPTIONALLY ACTIVE 12, chloroplastic [Source:UniProtKB/Swiss-Prot;Acc:F4IHY7]
AT2G34680.1	-1.57343	1.11852	0.290263	0.702548	AIR9	Outer arm dynein light chain 1 protein [Source:TAIR;Acc:AT2G34680]
AT2G35920.1	-1.57343	1.11851	0.290264	0.702548		RNA helicase family protein [Source:TAIR;Acc:AT2G35920]
AT2G36060.2	-1.1077	1.27204	0.262262	0.702548	MMZ3	UEV1C [Source:UniProtKB/TrEMBL;Acc:A0A178VRN9]
AT2G37220.1	-0.556892	5.856	0.0627405	0.702548	CP29B	RNA-binding protein CP29B, chloroplastic [Source:UniProtKB/Swiss-Prot;Acc:Q9ZUU4]
AT2G38610.1	-2.79251	3.56294	0.0591123	0.702548		KH domain-containing protein At2g38610 [Source:UniProtKB/Swiss-Prot;Acc:Q9ZVI3]
AT2G39260.1	-1.57343	1.1185	0.290267	0.702548	UPF2	Regulator of nonsense transcripts UPF2 [Source:UniProtKB/Swiss-Prot;Acc:F4IUX6]
AT2G40600.1	-1.1077	1.27201	0.262262	0.702548		Appr-1-p processing enzyme family protein [Source:UniProtKB/TrEMBL;Acc:Q8H114]
AT2G40620.1	-1.57343	1.1185	0.290267	0.702548	BZIP18	bZIP transcription factor 18 [Source:UniProtKB/Swiss-Prot;Acc:O22873]
AT2G41840.1	-0.355038	3.61694	0.133694	0.702548	RPS2C	40S ribosomal protein S2-3 [Source:UniProtKB/Swiss-Prot;Acc:P49688]
AT2G42220.1	-1.57343	1.1185	0.290267	0.702548	STR9	Rhodanese-like domain-containing protein 9, chloroplastic [Source:UniProtKB/Swiss-Prot;Acc:O48529]
AT2G42530.1	-1.57343	1.1185	0.290267	0.702548	COR15B	Protein COLD-REGULATED 15B, chloroplastic [Source:UniProtKB/Swiss-Prot;Acc:Q9SIN5]
AT2G43950.1	-1.57343	1.1185	0.290267	0.702548	OEP37	Outer envelope pore protein 37, chloroplastic [Source:UniProtKB/Swiss-Prot;Acc:O80565]
AT2G45960.3	-0.363355	1.99203	0.281021	0.702548	PIP1B	Plasma membrane intrinsic protein 1B [Source:UniProtKB/TrEMBL;Acc:A8MRW1]
AT2G46720.1	-1.57343	1.11851	0.290264	0.702548	HIC	3-ketoacyl-CoA synthase 13 [Source:UniProtKB/Swiss-Prot;Acc:Q9ZUZ0]
AT2G47240.1	-1.57343	1.11852	0.290264	0.702548	LACS1	Long chain acyl-CoA synthetase 1 [Source:UniProtKB/Swiss-Prot;Acc:O22898]
AT2G47510.1	-1.06831	1.67097	0.213075	0.702548	FUM1	FUM1 [Source:UniProtKB/TrEMBL;Acc:A0A178VMD4]
AT2G47650.2	-1.10769	1.27202	0.262262	0.702548	UXS4	AT2G47650 protein [Source:UniProtKB/TrEMBL;Acc:C0Z2I3]
AT3G01280.1	-2.79251	3.56298	0.0591109	0.702548	VDAC1	Mitochondrial outer membrane protein porin 1 [Source:UniProtKB/Swiss-Prot;Acc:Q9SRH5]
AT3G02090.2	-0.61856	2.02651	0.262426	0.702548	MPPBETA	Insulinase (Peptidase family M16) protein [Source:TAIR;Acc:AT3G02090]
AT3G03560.1	-1.57343	1.11852	0.290264	0.702548		unknown protein; LOCATED IN: plasma membrane; EXPRESSED IN: 22 plant structures; EXPRESSED DURING: 13 growth stages; BEST Arabidopsis thaliana protein match is: unknown protein (TAIR:AT5G23490.1); Ha. [Source:TAIR;Acc:AT3G03560]
AT3G04500.1	-1.57343	1.11852	0.290263	0.702548		Putative RRM-containing protein [Source:UniProtKB/TrEMBL;Acc:Q9M837]
AT3G04610.1	-1.10769	1.27198	0.262262	0.702548	FLK	Flowering locus K homology domain [Source:UniProtKB/Swiss-Prot;Acc:Q9SR13]
AT3G04740.1	-1.57343	1.1185	0.290267	0.702548	MED14	Mediator of RNA polymerase II transcription subunit 14 [Source:UniProtKB/Swiss-Prot;Acc:Q9SR02]
AT3G05970.1	-2.30808	2.30186	0.129251	0.702548	LACS6	Long chain acyl-CoA synthetase 6, peroxisomal [Source:UniProtKB/Swiss-Prot;Acc:Q8LPS1]
AT3G06480.1	-0.70394	1.74422	0.270678	0.702548	RH40	DEAD-box ATP-dependent RNA helicase 40 [Source:UniProtKB/Swiss-Prot;Acc:Q9SQV1]
AT3G06810.1	-1.04597	2.21336	0.173254	0.702548	IBR3	Probable acyl-CoA dehydrogenase IBR3 [Source:UniProtKB/Swiss-Prot;Acc:Q8RWZ3]
AT3G09630.1	-0.286087	4.50142	0.0874977	0.702548	RPL4A	60S ribosomal protein L4-1 [Source:UniProtKB/Swiss-Prot;Acc:Q9SF40]
AT3G10690.1	-2.30808	2.30186	0.129251	0.702548	GYRA	DNA gyrase subunit A, chloroplastic/mitochondrial [Source:UniProtKB/Swiss-Prot;Acc:Q9CAF6]
AT3G11630.1	-2.79251	3.56296	0.0591115	0.702548	BAS1	2-Cys peroxiredoxin BAS1, chloroplastic [Source:UniProtKB/Swiss-Prot;Acc:Q96291]
AT3G13470.1	-0.345743	2.64745	0.11276	0.702548	CPN60B2	Chaperonin 60 subunit beta 2, chloroplastic [Source:UniProtKB/Swiss-Prot;Acc:Q9LJE4]
AT3G13860.1	-0.443056	2.4908	0.229901	0.702548	HSP60-3A	Chaperonin CPN60-like 2, mitochondrial [Source:UniProtKB/Swiss-Prot;Acc:Q93ZM7]
AT3G13930.1	-2.79251	3.56298	0.0591109	0.702548		Dihydrolipoyllysine-residue acetyltransferase component 2 of pyruvate dehydrogenase complex, mitochondrial [Source:UniProtKB/Swiss-Prot;Acc:Q8RWN9]
AT3G13990.1	-1.57343	1.1185	0.290267	0.702548		AT3g13990/MDC16_11 [Source:UniProtKB/TrEMBL;Acc:Q8L7T4]
AT3G14210.1	-0.496037	4.88164	0.0883541	0.702548	ESM1	GDSL esterase/lipase ESM1 [Source:UniProtKB/Swiss-Prot;Acc:Q9LJG3]
AT3G15000.1	-0.852285	6.97302	0.0455688	0.702548	MORF8	Multiple organellar RNA editing factor 8, chloroplastic/mitochondrial [Source:UniProtKB/Swiss-Prot;Acc:Q9LKA5]
AT3G15010.1	-1.06588	7.25585	0.0375245	0.702548	UBA2C	UBP1-associated protein 2C [Source:UniProtKB/Swiss-Prot;Acc:Q9LKA4]
AT3G15290.1	-1.57343	1.1185	0.290267	0.702548		3-hydroxyacyl-CoA dehydrogenase family protein [Source:UniProtKB/TrEMBL;Acc:Q9LDF5]
AT3G16910.1	-2.79252	3.563	0.0591101	0.702548	AAE7	Acetate/butyrate--CoA ligase AAE7, peroxisomal [Source:UniProtKB/Swiss-Prot;Acc:Q8VZF1]
AT3G16950.2	-1.34844	2.03358	0.157564	0.702548	LPD1	Dihydrolipoyl dehydrogenase 1, chloroplastic [Source:UniProtKB/Swiss-Prot;Acc:A8MS68]
AT3G17020.1	-2.79251	3.56296	0.0591115	0.702548		AT3g17020/K14A17_14 [Source:UniProtKB/TrEMBL;Acc:Q9LSP5]
AT3G17840.1	-1.57343	1.1185	0.290267	0.702548	RLK902	Probable inactive receptor kinase RLK902 [Source:UniProtKB/Swiss-Prot;Acc:Q9LVI6]
AT3G20800.1	-1.1077	1.27203	0.262262	0.702548		Cell differentiation, Rcd1-like protein [Source:UniProtKB/TrEMBL;Acc:Q8RWV5]
AT3G22310.1	-0.496301	2.8234	0.201882	0.702548	RH9	DEAD-box ATP-dependent RNA helicase 9, mitochondrial [Source:UniProtKB/Swiss-Prot;Acc:Q9LUW6]
AT3G22460.1	-2.30807	2.30183	0.129254	0.702548	OASA2	O-acetylserine (thiol) lyase (OAS-TL) isoform A2 [Source:TAIR;Acc:AT3G22460]
AT3G22520.1	-1.57343	1.11852	0.290263	0.702548		Spindle assembly abnormal protein [Source:UniProtKB/TrEMBL;Acc:Q9LJ94]
AT3G23820.1	-1.57343	1.11852	0.290264	0.702548	GAE6	UDP-glucuronate 4-epimerase 6 [Source:UniProtKB/Swiss-Prot;Acc:Q9LIS3]
AT3G23990.1	-0.507998	3.4563	0.0885006	0.702548	CPN60	Chaperonin CPN60, mitochondrial [Source:UniProtKB/Swiss-Prot;Acc:P29197]
AT3G25050.1	-1.04597	2.21335	0.173254	0.702548	XTH3	Xyloglucan endotransglucosylase/hydrolase protein 3 [Source:UniProtKB/Swiss-Prot;Acc:Q9LJR7]
AT3G25150.2	-0.674341	5.0626	0.087765	0.702548		Nuclear transport factor 2 (NTF2) family protein with RNA binding (RRM-RBD-RNP motifs) domain-containing protein [Source:UniProtKB/TrEMBL;Acc:F4J8X6]
AT3G25230.2	-1.57343	1.11852	0.290263	0.702548	ROF1	Peptidylprolyl isomerase [Source:UniProtKB/TrEMBL;Acc:B3H746]
AT3G25810.1	-1.57343	1.1185	0.290267	0.702548	TPS24	Beta-myrcene/(E)-beta-ocimene synthase 2, chloroplastic [Source:UniProtKB/Swiss-Prot;Acc:Q9LRZ6]
AT3G26420.1	-1.15182	3.83354	0.0940801	0.702548	RZ1A	Glycine-rich RNA-binding protein RZ1A [Source:UniProtKB/Swiss-Prot;Acc:Q9LIN3]
AT3G26450.1	-1.57343	1.11852	0.290264	0.702548		Major latex protein, putative [Source:UniProtKB/TrEMBL;Acc:Q9LIN0]
AT3G27430.2	-2.30807	2.3018	0.129256	0.702548	PBB1	Proteasome subunit beta type [Source:UniProtKB/TrEMBL;Acc:A0A178VCF7]
AT3G28720.1	-1.57343	1.11852	0.290264	0.702548		Transmembrane protein [Source:UniProtKB/TrEMBL;Acc:A0A1I9LQC2]
AT3G29075.1	-2.30807	2.30183	0.129254	0.702548		Glycine-rich protein [Source:UniProtKB/TrEMBL;Acc:Q9LJV8]
AT3G42660.1	-1.57343	1.11851	0.290264	0.702548		Transducin family protein / WD-40 repeat family protein [Source:UniProtKB/TrEMBL;Acc:F4JF14]
AT3G45630.1	-1.57343	1.1185	0.290267	0.702548		RNA binding (RRM/RBD/RNP motifs) family protein [Source:UniProtKB/TrEMBL;Acc:Q9M1E4]
AT3G45850.1	-1.57343	1.1185	0.290267	0.702548		P-loop containing nucleoside triphosphate hydrolases superfamily protein [Source:TAIR;Acc:AT3G45850]
AT3G46040.1	-0.800266	4.04674	0.118439	0.702548	RPS15AD	RPS15AD [Source:UniProtKB/TrEMBL;Acc:A0A178VIE3]
AT3G46740.1	-0.470278	2.41439	0.239006	0.702548	TOC75-3	Protein TOC75-3, chloroplastic [Source:UniProtKB/Swiss-Prot;Acc:Q9STE8]
AT3G48560.1	-1.57343	1.11852	0.290264	0.702548	ALS	Acetolactate synthase, chloroplastic [Source:UniProtKB/Swiss-Prot;Acc:P17597]
AT3G48730.1	-1.57343	1.11852	0.290264	0.702548	GSA2	Glutamate-1-semialdehyde 2,1-aminomutase 2, chloroplastic [Source:UniProtKB/Swiss-Prot;Acc:Q42522]
AT3G49240.1	-1.73517	3.99992	0.0540454	0.702548	EMB1796	Pentatricopeptide repeat-containing protein At3g49240, mitochondrial [Source:UniProtKB/Swiss-Prot;Acc:Q9M3A8]
AT3G51260.1	-2.30807	2.3018	0.129256	0.702548	PAD1	Proteasome subunit alpha type [Source:UniProtKB/TrEMBL;Acc:A0A178VPE4]
AT3G52180.1	-1.57343	1.1185	0.290267	0.702548	DSP4	SEX4 [Source:UniProtKB/TrEMBL;Acc:A0A178VES0]
AT3G52660.1	-2.30807	2.30183	0.129254	0.702548		At3g52660 [Source:UniProtKB/TrEMBL;Acc:Q9LXJ8]
AT3G52880.2	-1.847	2.76965	0.0960992	0.702548	ATMDAR1	Monodehydroascorbate reductase 1 [Source:UniProtKB/TrEMBL;Acc:F4J849]
AT3G53890.1	-1.847	2.7697	0.0960962	0.702548	RPS21B	40S ribosomal protein S21-1 [Source:UniProtKB/Swiss-Prot;Acc:Q9M337]
AT3G54110.1	-2.30807	2.30183	0.129254	0.702548	PUMP1	UCP1 [Source:UniProtKB/TrEMBL;Acc:A0A178V8U1]
AT3G55000.1	-1.57343	1.1185	0.290267	0.702548	TON1A	Protein TONNEAU 1a [Source:UniProtKB/Swiss-Prot;Acc:Q9FQ25]
AT3G55800.1	-2.30807	2.30183	0.129254	0.702548	SBPASE	Sedoheptulose-1,7-bisphosphatase, chloroplastic [Source:UniProtKB/Swiss-Prot;Acc:P46283]
AT3G57340.1	-1.57343	1.1185	0.290267	0.702548		AT3G57340 protein [Source:UniProtKB/TrEMBL;Acc:Q9M2L3]
AT3G59510.1	-2.30808	2.30186	0.129251	0.702548		Leucine-rich repeat (LRR) family protein [Source:UniProtKB/TrEMBL;Acc:Q9M1B6]
AT3G60770.1	-0.561877	3.54369	0.153059	0.702548	RPS13A	40S ribosomal protein S13-1 [Source:UniProtKB/Swiss-Prot;Acc:P59223]
AT3G61050.1	-1.57343	1.11852	0.290264	0.702548	NTMC2TYPE4	At3g61050 [Source:UniProtKB/TrEMBL;Acc:Q9LEX1]
AT3G61260.1	-1.57343	1.11852	0.290264	0.702548		Uncharacterized protein At3g61260 [Source:UniProtKB/Swiss-Prot;Acc:Q9M2D8]
AT3G61430.1	-0.582421	4.00135	0.128582	0.702548	PIP1-1	PIP1A [Source:UniProtKB/TrEMBL;Acc:A0A178VIZ0]
AT3G61470.1	-1.57343	1.1185	0.290267	0.702548	LHCA2	Photosystem I chlorophyll a/b-binding protein 2, chloroplastic [Source:UniProtKB/Swiss-Prot;Acc:Q9SYW8]
AT3G63190.1	-1.57343	1.11852	0.290264	0.702548	RRF	Ribosome-recycling factor, chloroplastic [Source:UniProtKB/Swiss-Prot;Acc:Q9M1X0]
AT4G00100.1	-0.623626	4.64953	0.101285	0.702548	RPS13B	40S ribosomal protein S13-2 [Source:UniProtKB/Swiss-Prot;Acc:P59224]
AT4G00430.1	-0.496276	2.82488	0.201882	0.702548	PIP1.4	TMP-C [Source:UniProtKB/TrEMBL;Acc:A0A178USZ7]
AT4G00830.1	-1.57343	1.1185	0.290267	0.702548	LIF2	Heterogeneous nuclear ribonucleoprotein Q [Source:UniProtKB/Swiss-Prot;Acc:Q9ASP6]
AT4G01037.1	-1.57343	1.11852	0.290263	0.702548	WTF1	WTF1 [Source:UniProtKB/TrEMBL;Acc:A0A178UW54]
AT4G01150.1	-1.57343	1.11852	0.290264	0.702548	CURT1A	Protein CURVATURE THYLAKOID 1A, chloroplastic [Source:UniProtKB/Swiss-Prot;Acc:O04616]
AT4G01290.1	-2.30808	2.30186	0.129251	0.702548		Chorismate synthase [Source:UniProtKB/TrEMBL;Acc:Q56YR0]
AT4G01370.1	-1.57343	1.1185	0.290267	0.702548	MPK4	Mitogen-activated protein kinase 4 [Source:UniProtKB/Swiss-Prot;Acc:Q39024]
AT4G02290.1	-0.663697	5.33536	0.0791185	0.702548	AtGH9B13	Endoglucanase 17 [Source:UniProtKB/Swiss-Prot;Acc:O81416]
AT4G02510.1	-0.537813	2.79305	0.205736	0.702548	TOC159	Translocase of chloroplast 159, chloroplastic [Source:UniProtKB/Swiss-Prot;Acc:O81283]
AT4G02570.1	-1.57343	1.11852	0.290264	0.702548	CUL1	AT4G02570 protein [Source:UniProtKB/TrEMBL;Acc:B9DGE3]
AT4G04910.1	-1.01415	4.25503	0.0950523	0.702548	NSF	NSF [Source:UniProtKB/TrEMBL;Acc:A0A178UTB9]
AT4G08350.1	-1.57343	1.11851	0.290264	0.702548	GTA02	Putative transcription elongation factor SPT5 homolog 1 [Source:UniProtKB/Swiss-Prot;Acc:Q9STN3]
AT4G10710.1	-1.57343	1.1185	0.290267	0.702548	SPT16	FACT complex subunit SPT16 [Source:UniProtKB/Swiss-Prot;Acc:O82491]
AT4G10790.1	-1.57343	1.11851	0.290264	0.702548	PUX10	Plant UBX domain-containing protein 10 [Source:UniProtKB/Swiss-Prot;Acc:Q9M0N1]
AT4G13670.1	-1.55473	2.97665	0.0929591	0.702548	PTAC5	Protein disulfide isomerase pTAC5, chloroplastic [Source:UniProtKB/Swiss-Prot;Acc:A1A6M1]
AT4G14110.1	-1.57343	1.11852	0.290264	0.702548	CSN8	COP9 signalosome complex subunit 8 [Source:UniProtKB/Swiss-Prot;Acc:P43255]
AT4G14300.1	-1.04599	2.21357	0.173254	0.702548	RNP1	Heterogeneous nuclear ribonucleoprotein 1 [Source:UniProtKB/Swiss-Prot;Acc:Q8W034]
AT4G16060.1	-1.57343	1.11851	0.290264	0.702548		unknown protein; FUNCTIONS IN: molecular_function unknown; INVOLVED IN: biological_process unknown; LOCATED IN: chloroplast, chloroplast stroma; EXPRESSED IN: 22 plant structures; EXPRESSED DURING: 13 growth stages; Ha. [Source:TAIR;Acc:AT4G16060]
AT4G16100.1	-1.57343	1.11852	0.290264	0.702548		At4g16100 [Source:UniProtKB/TrEMBL;Acc:Q940I8]
AT4G16143.1	-0.900421	2.03585	0.208718	0.702548	IMPA2	Importin subunit alpha-2 [Source:UniProtKB/Swiss-Prot;Acc:F4JL11]
AT4G16155.1	-1.34844	2.03358	0.157564	0.702548	LPD2	Dihydrolipoyl dehydrogenase 2, chloroplastic [Source:UniProtKB/Swiss-Prot;Acc:F4JLP5]
AT4G16340.1	-2.30808	2.30185	0.129252	0.702548	SPK1	Guanine nucleotide exchange factor SPIKE 1 [Source:UniProtKB/Swiss-Prot;Acc:Q8SAB7]
AT4G16760.1	-1.55473	2.97818	0.0929591	0.702548	ACX1	Peroxisomal acyl-coenzyme A oxidase 1 [Source:UniProtKB/Swiss-Prot;Acc:O65202]
AT4G17190.1	-1.57343	1.11851	0.290264	0.702548	FPS2	Farnesyl pyrophosphate synthase 2 [Source:UniProtKB/Swiss-Prot;Acc:Q43315]
AT4G18430.1	-1.57343	1.1185	0.290267	0.702548	RABA1E	Ras-related protein RABA1e [Source:UniProtKB/Swiss-Prot;Acc:O49513]
AT4G19410.1	-0.833447	3.09947	0.157431	0.702548		Pectin acetylesterase [Source:UniProtKB/TrEMBL;Acc:F4JT64]
AT4G20130.1	-1.57343	1.11851	0.290264	0.702548	PTAC14	Protein PLASTID TRANSCRIPTIONALLY ACTIVE 14 [Source:UniProtKB/Swiss-Prot;Acc:Q84JF5]
AT4G20320.1	-2.30807	2.3018	0.129256	0.702548		CTP synthase [Source:UniProtKB/TrEMBL;Acc:Q0WRY1]
AT4G21670.1	-1.57343	1.11851	0.290264	0.702548	CPL1	RNA polymerase II C-terminal domain phosphatase-like 1 [Source:UniProtKB/Swiss-Prot;Acc:Q5YDB6]
AT4G22010.1	-0.513067	4.29676	0.112813	0.702548	sks4	At4g22010 [Source:UniProtKB/TrEMBL;Acc:O65449]
AT4G22360.1	-1.57343	1.11852	0.290263	0.702548		SWIB complex BAF60b domain-containing protein [Source:UniProtKB/TrEMBL;Acc:Q93YR5]
AT4G23170.1	-2.30808	2.30185	0.129252	0.702548	CRK9	Putative cysteine-rich receptor-like protein kinase 9 [Source:UniProtKB/Swiss-Prot;Acc:O65469]
AT4G24770.1	-1.57343	1.11852	0.290263	0.702548	CP31A	31 kDa ribonucleoprotein, chloroplastic [Source:UniProtKB/Swiss-Prot;Acc:Q04836]
AT4G25550.1	-1.0316	2.87285	0.141348	0.702548	CFIS2	Pre-mRNA cleavage factor Im 25 kDa subunit 2 [Source:UniProtKB/Swiss-Prot;Acc:Q8GXS3]
AT4G26000.1	-1.57343	1.1185	0.290267	0.702548	PEP	RNA-binding KH domain-containing protein PEPPER [Source:UniProtKB/Swiss-Prot;Acc:Q9SZH4]
AT4G26630.1	-1.57343	1.1185	0.290267	0.702548		DEK domain-containing chromatin associated protein [Source:UniProtKB/TrEMBL;Acc:Q9SUA1]
AT4G27000.1	-0.61857	2.02558	0.262426	0.702548	RBP45C	Polyadenylate-binding protein RBP45C [Source:UniProtKB/Swiss-Prot;Acc:Q93W34]
AT4G29010.1	-0.386772	2.13716	0.264681	0.702548	AIM1	Peroxisomal fatty acid beta-oxidation multifunctional protein AIM1 [Source:UniProtKB/Swiss-Prot;Acc:Q9ZPI6]
AT4G29120.1	-2.30807	2.3018	0.129256	0.702548		Probable 3-hydroxyisobutyrate dehydrogenase-like 1, mitochondrial [Source:UniProtKB/Swiss-Prot;Acc:Q9SZE1]
AT4G29340.1	-1.57343	1.11852	0.290264	0.702548	PRO3	Profilin-3 [Source:UniProtKB/Swiss-Prot;Acc:Q38904]
AT4G29830.1	-1.57343	1.11852	0.290263	0.702548	VIP3	WD repeat-containing protein VIP3 [Source:UniProtKB/Swiss-Prot;Acc:Q9SZQ5]
AT4G31880.1	-1.55784	1.78116	0.182038	0.702548		Transcriptional regulator [Source:UniProtKB/TrEMBL;Acc:Q8GUP3]
AT4G32460.1	-1.57343	1.11852	0.290264	0.702548		At4g32460 [Source:UniProtKB/TrEMBL;Acc:Q8LAR0]
AT4G34110.1	-0.26551	2.21932	0.238566	0.702548	PAB2	Polyadenylate-binding protein [Source:UniProtKB/TrEMBL;Acc:A0A178UWB3]
AT4G35800.1	-1.55785	1.78115	0.182039	0.702548	NRPB1	DNA-directed RNA polymerase subunit [Source:UniProtKB/TrEMBL;Acc:A0A178UYS0]
AT4G37510.1-AT2G48121.2	-1.57343	1.1185	0.290267	0.702548	#N/A	#N/A
AT4G38740.1	-1.57343	1.11852	0.290264	0.702548	CYP18-3	Peptidyl-prolyl cis-trans isomerase [Source:UniProtKB/TrEMBL;Acc:A0A178V2S8]
AT4G39260.1	-0.372243	1.5078	0.248507	0.702548	RBG8	GRP8 [Source:UniProtKB/TrEMBL;Acc:A0A384L218]
AT4G39980.1	-0.900418	2.02045	0.208718	0.702548	DHS1	Phospho-2-dehydro-3-deoxyheptonate aldolase 1, chloroplastic [Source:UniProtKB/Swiss-Prot;Acc:P29976]
AT5G01390.1	-1.57343	1.11852	0.290264	0.702548		DNAJ heat shock family protein [Source:UniProtKB/TrEMBL;Acc:Q9M034]
AT5G02310.1	-1.57343	1.1185	0.290267	0.702548	PRT6	E3 ubiquitin-protein ligase PRT6 [Source:UniProtKB/Swiss-Prot;Acc:F4KCC2]
AT5G02870.1	-0.315193	5.32099	0.0634348	0.702548	RPL4D	60S ribosomal protein L4-2 [Source:UniProtKB/Swiss-Prot;Acc:P49691]
AT5G03280.1	-1.57343	1.1185	0.290267	0.702548	EIN2	Ethylene-insensitive protein 2 [Source:UniProtKB/Swiss-Prot;Acc:Q9S814]
AT5G04140.2	-1.55784	1.78118	0.182036	0.702548	GLU1	glutamate synthase 1 [Source:TAIR;Acc:AT5G04140]
AT5G04280.1	-0.790342	1.87936	0.241098	0.702548	RZ1C	Glycine-rich RNA-binding protein RZ1C [Source:UniProtKB/Swiss-Prot;Acc:Q8RWN5]
AT5G04430.2	-0.534408	2.12318	0.26444	0.702548	BTR1	binding to TOMV RNA 1L (long form) [Source:TAIR;Acc:AT5G04430]
AT5G04990.1	-1.57343	1.11852	0.290264	0.702548	SUN1	SUN domain-containing protein 1 [Source:UniProtKB/Swiss-Prot;Acc:Q9FF75]
AT5G08450.1	-2.30807	2.30183	0.129254	0.702548		Zinc finger CCCH domain protein [Source:UniProtKB/TrEMBL;Acc:Q8RWV9]
AT5G08540.1	-1.57343	1.1185	0.290267	0.702548		Ribosomal RNA small subunit methyltransferase J [Source:UniProtKB/TrEMBL;Acc:Q93VT6]
AT5G12430.1	-1.57343	1.11851	0.290264	0.702548	TPR16	Heat shock protein DnaJ with tetratricopeptide repeat-containing protein [Source:UniProtKB/TrEMBL;Acc:F4K0Y5]
AT5G12950.1	-0.672871	2.16333	0.241044	0.702548		Proline-tRNA ligase (DUF1680) [Source:UniProtKB/TrEMBL;Acc:Q9LXU4]
AT5G13430.1	-1.57343	1.11851	0.290264	0.702548	UCR1-1	Cytochrome b-c1 complex subunit Rieske-1, mitochondrial [Source:UniProtKB/Swiss-Prot;Acc:Q94JS0]
AT5G17580.1	-1.57343	1.1185	0.290267	0.702548		Phototropic-responsive NPH3 family protein [Source:TAIR;Acc:AT5G17580]
AT5G17770.1	-1.57343	1.1185	0.290267	0.702548	CBR1	NADH-cytochrome b5 reductase [Source:UniProtKB/TrEMBL;Acc:A0A178US77]
AT5G18580.1	-1.57343	1.1185	0.290267	0.702548	TON2	Probable serine/threonine-protein phosphatase 2A regulatory subunit B'' subunit TON2 [Source:UniProtKB/Swiss-Prot;Acc:Q9FEE2]
AT5G19290.1	-2.30808	2.30186	0.129251	0.702548		Alpha/beta-Hydrolases superfamily protein [Source:UniProtKB/TrEMBL;Acc:Q8VZV6]
AT5G19400.1	-2.30808	2.30186	0.129251	0.702548	SMG7	Protein SMG7 [Source:UniProtKB/Swiss-Prot;Acc:A9QM73]
AT5G19940.1	-1.57343	1.1185	0.290267	0.702548	PAP8	Probable plastid-lipid-associated protein 8, chloroplastic [Source:UniProtKB/Swiss-Prot;Acc:Q941D3]
AT5G20080.1	-2.79252	3.56302	0.0591095	0.702548	CBR2	NADH-cytochrome b5 reductase-like protein [Source:UniProtKB/Swiss-Prot;Acc:P83291]
AT5G20650.1	-1.57343	1.11852	0.290263	0.702548	COPT5	Copper transporter 5 [Source:UniProtKB/Swiss-Prot;Acc:Q93VM8]
AT5G20710.1	-2.79251	3.56298	0.0591109	0.702548	BGAL7	Beta-galactosidase 7 [Source:UniProtKB/Swiss-Prot;Acc:Q9SCV5]
AT5G20920.1	-0.885627	1.45191	0.26085	0.702548	EIF2B	Eukaryotic translation initiation factor 2 subunit beta [Source:UniProtKB/Swiss-Prot;Acc:Q41969]
AT5G26000.1	-0.401557	3.24764	0.164396	0.702548	TGG1	TGG1 [Source:UniProtKB/TrEMBL;Acc:A0A178U7L7]
AT5G27700.1	-2.79251	3.56295	0.0591122	0.702548	RPS21C	40S ribosomal protein S21 [Source:UniProtKB/TrEMBL;Acc:A0A178UBS9]
AT5G28640.1	-1.57343	1.11851	0.290264	0.702548	GIF1	GRF1-interacting factor 1 [Source:UniProtKB/Swiss-Prot;Acc:Q8L8A5]
AT5G33370.1	-2.30807	2.3018	0.129256	0.702548		GDSL esterase/lipase At5g33370 [Source:UniProtKB/Swiss-Prot;Acc:Q8LB81]
AT5G38660.1	-1.57343	1.11851	0.290264	0.702548	APE1	Acclimation of photosynthesis to environment [Source:UniProtKB/TrEMBL;Acc:A0A219HZL6]
AT5G40480.1	-2.30808	2.30186	0.129251	0.702548	GB210	Nuclear pore complex protein GP210 [Source:UniProtKB/Swiss-Prot;Acc:F4KHD8]
AT5G42080.1	-0.299834	2.28618	0.235999	0.702548	DRP1A	RSW9 [Source:UniProtKB/TrEMBL;Acc:A0A178UEJ4]
AT5G43830.1	-1.55784	1.78116	0.182038	0.702548		Aluminum induced protein with YGL and LRDR motifs [Source:UniProtKB/TrEMBL;Acc:Q9FG81]
AT5G44635.1	-1.57343	1.11851	0.290264	0.702548	MCM6	minichromosome maintenance (MCM2/3/5) family protein [Source:TAIR;Acc:AT5G44635]
AT5G46290.3	-0.928044	4.62619	0.0916849	0.702548	KASI	3-ketoacyl-acyl carrier protein synthase I [Source:UniProtKB/TrEMBL;Acc:F4KHF4]
AT5G48375.1	-0.354957	2.12416	0.264635	0.702548	TGG3	Putative myrosinase 3 [Source:UniProtKB/Swiss-Prot;Acc:Q3E8E5]
AT5G49220.1	-1.57343	1.11851	0.290264	0.702548		Uncharacterized protein At5g49220 [Source:UniProtKB/TrEMBL;Acc:Q8VZK6]
AT5G49360.1	-2.79251	3.56119	0.0591781	0.702548	BXL1	Beta-D-xylosidase 1 [Source:UniProtKB/Swiss-Prot;Acc:Q9FGY1]
AT5G49980.1	-1.57343	1.1185	0.290267	0.702548	AFB5	AFB5 [Source:UniProtKB/TrEMBL;Acc:A0A178UB83]
AT5G50320.1	-1.57343	1.1185	0.290267	0.702548	HAG3	Elongator complex protein 3 [Source:UniProtKB/TrEMBL;Acc:A0A178UGS1]
AT5G50840.2	-1.57343	1.1185	0.290267	0.702548		CONTAINS InterPro DOMAIN/s: Taxilin (InterPro:IPR019132); Ha. [Source:TAIR;Acc:AT5G50840]
AT5G51980.2	-2.30807	2.30184	0.129253	0.702548		Transducin/WD40 repeat-like superfamily protein [Source:TAIR;Acc:AT5G51980]
AT5G52240.1	-1.57343	1.11852	0.290264	0.702548	MSBP1	Membrane steroid-binding protein 1 [Source:UniProtKB/Swiss-Prot;Acc:Q9XFM6]
AT5G53620.1	-0.539033	3.10267	0.182261	0.702548		At5g53620 [Source:UniProtKB/TrEMBL;Acc:Q93XY1]
AT5G54430.1	-1.57343	1.11851	0.290264	0.702548	ATPHOS32	Adenine nucleotide alpha hydrolases-like superfamily protein [Source:TAIR;Acc:AT5G54430]
AT5G54900.1	-0.910569	2.66002	0.168486	0.702548	RBP45A	Polyadenylate-binding protein RBP45A [Source:UniProtKB/Swiss-Prot;Acc:Q9FPJ8]
AT5G56630.1	-0.790338	1.87929	0.241098	0.702548	PFK7	ATP-dependent 6-phosphofructokinase 7 [Source:UniProtKB/Swiss-Prot;Acc:Q9C5J7]
AT5G57110.1	-1.55784	1.78112	0.182043	0.702548	ACA8	Calcium-transporting ATPase [Source:UniProtKB/TrEMBL;Acc:Q0WV19]
AT5G58440.1	-1.57343	1.1185	0.290267	0.702548	SNX2A	SNX2a [Source:UniProtKB/TrEMBL;Acc:A0A178UPE2]
AT5G60160.1	-1.57343	1.1185	0.290267	0.702548		AT5g60160/f15l12_20 [Source:UniProtKB/TrEMBL;Acc:Q9LST0]
AT5G61840.1	-1.57343	1.1185	0.290267	0.702548	IRX10L	GUT1 [Source:UniProtKB/TrEMBL;Acc:A0A178UAL2]
AT5G61960.1	-2.79251	3.56298	0.0591109	0.702548	ML1	Protein MEI2-like 1 [Source:UniProtKB/Swiss-Prot;Acc:Q8W4I9]
AT5G63140.1	-1.57343	1.1185	0.290267	0.702548	PAP29	Probable inactive purple acid phosphatase 29 [Source:UniProtKB/Swiss-Prot;Acc:Q9FMK9]
AT5G65020.1	-1.57343	1.1185	0.290267	0.702548	ANN2	Annexin D2 [Source:UniProtKB/Swiss-Prot;Acc:Q9XEE2]
AT5G65260.1	-1.57343	1.1185	0.290267	0.702548	PABN2	Polyadenylate-binding protein 2 [Source:UniProtKB/Swiss-Prot;Acc:Q9FJN9]
AT5G65940.1	-1.57343	1.11852	0.290263	0.702548	CHY1	3-hydroxyisobutyryl-CoA hydrolase 1 [Source:UniProtKB/Swiss-Prot;Acc:Q9LKJ1]
AT5G66200.1	-2.30807	2.30183	0.129254	0.702548	ARO2	Armadillo repeat only 2 [Source:UniProtKB/TrEMBL;Acc:Q9FKW5]
AT5G66510.2	-1.57343	1.1185	0.290267	0.702548	GAMMA CA3	gamma carbonic anhydrase 3 [Source:TAIR;Acc:AT5G66510]
AT5G67500.2	-1.57343	1.11851	0.290264	0.702548	VDAC2	voltage dependent anion channel 2 [Source:TAIR;Acc:AT5G67500]
AT5G67530.1	-1.57343	1.1185	0.290267	0.702548	CYP65	Peptidyl-prolyl cis-trans isomerase CYP65 [Source:UniProtKB/Swiss-Prot;Acc:Q9FJX0]
ATCG00170.1	-1.57343	1.11852	0.290263	0.702548	RPOC2	DNA-directed RNA polymerase subunit beta'' [Source:UniProtKB/Swiss-Prot;Acc:P56764]
AT2G39390.1	-0.476219	1.90021	0.29433	0.707483	RPL35B	60S ribosomal protein L35-2 [Source:UniProtKB/Swiss-Prot;Acc:O80626]
AT3G09200.1	-0.476188	1.89996	0.29433	0.707483	RPP0B	60S acidic ribosomal protein P0-2 [Source:UniProtKB/Swiss-Prot;Acc:Q42112]
AT2G02740.1	-0.63422	1.62947	0.297766	0.708165	WHY3	Single-stranded DNA-binding protein WHY3, chloroplastic [Source:UniProtKB/Swiss-Prot;Acc:Q66GR6]
AT4G05180.1	-0.63422	1.62843	0.297766	0.708165	PSBQ2	Oxygen-evolving enhancer protein 3-2, chloroplastic [Source:UniProtKB/Swiss-Prot;Acc:Q41932]
AT5G22650.1	-0.634206	1.62938	0.297766	0.708165	HDT2	Histone deacetylase HDT2 [Source:UniProtKB/Swiss-Prot;Acc:Q56WH4]
AT5G65220.1	-0.634218	1.62944	0.297766	0.708165	RPL29	AT5G65220 protein [Source:UniProtKB/TrEMBL;Acc:B9DH43]
AT3G22330.1	-0.312152	1.83007	0.298635	0.709203	RH53	DEAD-box ATP-dependent RNA helicase 53, mitochondrial [Source:UniProtKB/Swiss-Prot;Acc:Q9LUW5]
AT1G32990.1	-0.756117	1.32276	0.302242	0.711092	RPL11	50S ribosomal protein L11, chloroplastic [Source:UniProtKB/Swiss-Prot;Acc:Q9MAP3]
AT2G46780.1	-0.756116	1.32276	0.302242	0.711092		At2g46780 [Source:UniProtKB/TrEMBL;Acc:Q501B0]
AT3G13460.1	-0.218241	1.66391	0.305927	0.711092	ECT2	ECT2 [Source:UniProtKB/TrEMBL;Acc:A0A384L1F9]
AT3G60240.4	-0.259433	1.69114	0.308449	0.711092	EIF4G	Eukaryotic translation initiation factor 4G [Source:UniProtKB/Swiss-Prot;Acc:Q76E23]
AT5G22880.1	-0.284436	1.76508	0.302816	0.711092	H2B	Histone H2B [Source:UniProtKB/TrEMBL;Acc:Q1H5F7]
AT1G25490.1	-0.496719	1.66238	0.319424	0.714135	PP2AA1	Serine/threonine-protein phosphatase 2A 65 kDa regulatory subunit A alpha isoform [Source:UniProtKB/Swiss-Prot;Acc:Q38845]
AT2G31980.1	-0.496735	1.66253	0.319424	0.714135	CYS2	Cysteine proteinase inhibitor [Source:UniProtKB/TrEMBL;Acc:A0A178VSQ8]
AT3G11130.1	-0.125068	1.4468	0.321175	0.717072	CHC1	Clathrin heavy chain 1 [Source:UniProtKB/Swiss-Prot;Acc:Q0WNJ6]
AT4G28440.1	-0.576697	1.51684	0.322653	0.718418		Uncharacterized protein At4g28440 [Source:UniProtKB/Swiss-Prot;Acc:O49453]
AT5G22770.1	-0.576671	1.51439	0.322653	0.718418	ALPHA-ADR	AP-2 complex subunit alpha-1 [Source:UniProtKB/Swiss-Prot;Acc:Q8LPL6]
AT1G02813.1	-1.19583	0.922371	0.336877	0.724666		Protein of unknown function, DUF538 [Source:TAIR;Acc:AT1G02813]
AT1G07990.1	-1.19583	0.922384	0.336873	0.724666		At1g07990/T6D22_5 [Source:UniProtKB/TrEMBL;Acc:Q8L7T5]
AT1G18250.2	-0.862038	1.00053	0.330183	0.724666	ATLP-1	Pathogenesis-related thaumatin superfamily protein [Source:UniProtKB/TrEMBL;Acc:F4IAP1]
AT1G27752.1	-1.19582	0.922383	0.336874	0.724666		Ubiquitin system component Cue protein [Source:UniProtKB/TrEMBL;Acc:B3H6L4]
AT1G49670.2	-1.19581	0.922331	0.336887	0.724666	NQR	ARP protein (REF) [Source:TAIR;Acc:AT1G49670]
AT2G27100.1	-0.862037	1.00054	0.330183	0.724666	SE	SE [Source:UniProtKB/TrEMBL;Acc:A0A178VZD4]
AT2G34160.1	-0.862031	1.00051	0.330183	0.724666		Uncharacterized protein At2g34160 [Source:UniProtKB/Swiss-Prot;Acc:O22969]
AT2G47060.4	-1.19582	0.922383	0.336874	0.724666		Protein kinase superfamily protein [Source:TAIR;Acc:AT2G47060]
AT3G05420.2	-1.19582	0.922362	0.336879	0.724666	ACBP4	acyl-CoA binding protein 4 [Source:TAIR;Acc:AT3G05420]
AT3G07590.1	-1.19582	0.922383	0.336874	0.724666	SMD1A	Small nuclear ribonucleoprotein SmD1a [Source:UniProtKB/Swiss-Prot;Acc:Q9SSF1]
AT3G13670.1	-1.19582	0.922392	0.336871	0.724666		Casein kinase-like protein [Source:UniProtKB/TrEMBL;Acc:Q9LID3]
AT3G44750.1	-1.19582	0.922383	0.336874	0.724666	HDT1	Histone deacetylase HDT1 [Source:UniProtKB/Swiss-Prot;Acc:Q9FVE6]
AT3G51140.1	-1.19582	0.922361	0.336879	0.724666		DnaJ (DUF3353) [Source:UniProtKB/TrEMBL;Acc:Q94C78]
AT3G57290.1	-1.19583	0.922405	0.336868	0.724666	TIF3E1	Eukaryotic translation initiation factor 3 subunit E [Source:UniProtKB/TrEMBL;Acc:A0A178VL03]
AT3G63400.1	-1.19583	0.922394	0.336871	0.724666	CYP63	Peptidyl-prolyl cis-trans isomerase CYP63 [Source:UniProtKB/Swiss-Prot;Acc:Q9LY75]
AT4G05420.1	-1.19583	0.922372	0.336877	0.724666	DDB1A	DDB1A [Source:UniProtKB/TrEMBL;Acc:A0A178UYD4]
AT4G14080.1	-1.19583	0.922405	0.336868	0.724666	A6	Probable glucan endo-1,3-beta-glucosidase A6 [Source:UniProtKB/Swiss-Prot;Acc:Q06915]
AT4G30890.1	-1.19583	0.922413	0.336866	0.724666	UBP24	Ubiquitin carboxyl-terminal hydrolase 24 [Source:UniProtKB/Swiss-Prot;Acc:Q9FPS3]
AT4G35090.1	-0.35938	1.59572	0.336941	0.724666	CAT2	catalase 2 [Source:TAIR;Acc:AT4G35090]
AT5G10360.1	-0.277863	1.59142	0.329919	0.724666	RPS6B	40S ribosomal protein S6 [Source:UniProtKB/TrEMBL;Acc:A0A178USM6]
AT5G12980.1	-1.19582	0.922392	0.336871	0.724666		Cell differentiation, Rcd1-like protein [Source:UniProtKB/TrEMBL;Acc:Q9LXU1]
AT5G24490.1	-0.862045	1.00056	0.330183	0.724666		30S ribosomal protein [Source:UniProtKB/TrEMBL;Acc:Q94K97]
AT5G35430.1	-0.465704	1.5684	0.336349	0.724666		AT5g35440/MOK9_2 [Source:UniProtKB/TrEMBL;Acc:Q93ZI7]
AT5G41670.1	-0.408414	1.62342	0.334691	0.724666	PGD3	6-phosphogluconate dehydrogenase, decarboxylating [Source:UniProtKB/TrEMBL;Acc:A0A178UQL8]
AT5G45280.2	-1.19583	0.922414	0.336865	0.724666	PAE11	Pectin acetylesterase 11 [Source:UniProtKB/Swiss-Prot;Acc:Q9FH82]
AT5G50950.1	-1.19583	0.922372	0.336877	0.724666	FUM2	AT5G50950 protein [Source:UniProtKB/TrEMBL;Acc:B9DFR5]
AT5G12370.1	-0.659182	1.21695	0.338444	0.725174	SEC10a	Exocyst complex component SEC10a [Source:UniProtKB/Swiss-Prot;Acc:X5JA13]
AT5G54770.1	-0.659168	1.21687	0.338444	0.725174	THI1	Thiamine thiazole synthase, chloroplastic [Source:UniProtKB/TrEMBL;Acc:A0A178UNL2]
AT3G44310.1	-0.528393	1.42222	0.3456	0.728998	NIT1	NITI [Source:UniProtKB/TrEMBL;Acc:A0A384KJ08]
AT4G39960.1	-0.528413	1.42235	0.3456	0.728998		AT4g39960/T5J17_130 [Source:UniProtKB/TrEMBL;Acc:Q940V1]
AT5G44340.1	-0.133147	1.32564	0.348527	0.732308	TUBB4	Tubulin beta-4 chain [Source:UniProtKB/Swiss-Prot;Acc:P24636]
AT5G26742.2	-0.216035	1.35483	0.358498	0.749668	RH3	RH3 [Source:UniProtKB/TrEMBL;Acc:A0A178UT03]
AT1G26460.1	-0.487233	1.32577	0.366836	0.760747		Pentatricopeptide repeat-containing protein At1g26460, mitochondrial [Source:UniProtKB/Swiss-Prot;Acc:Q9FZD1]
AT5G07530.1	-0.322579	1.40971	0.365602	0.760747	GRP17	Oleosin GRP-17 [Source:UniProtKB/Swiss-Prot;Acc:Q9LY09]
AT5G63120.2	-0.487232	1.32577	0.366836	0.760747	RH30	DEAD-box ATP-dependent RNA helicase 30 [Source:UniProtKB/Swiss-Prot;Acc:Q8W4R3]
AT5G66760.1	-0.48724	1.32581	0.366836	0.760747	SDH1-1	Succinate dehydrogenase [ubiquinone] flavoprotein subunit, mitochondrial [Source:UniProtKB/TrEMBL;Acc:A0A178UAN3]
AT1G63660.1	-0.583697	1.12525	0.370413	0.763893		At1g63660 [Source:UniProtKB/TrEMBL;Acc:Q9CAD1]
AT5G10240.1	-0.583716	1.12542	0.370413	0.763893	ASN3	Asparagine synthetase [glutamine-hydrolyzing] 3 [Source:UniProtKB/Swiss-Prot;Acc:Q9LFU1]
AT2G16600.1	-0.24653	1.26079	0.384864	0.777004	CYP19-1	Peptidyl-prolyl cis-trans isomerase [Source:UniProtKB/TrEMBL;Acc:A0A178VVJ7]
AT2G34040.1	-0.705195	0.842483	0.384044	0.777004		Apoptosis inhibitory protein 5 (API5) [Source:UniProtKB/TrEMBL;Acc:O22957]
AT3G12490.2	-0.70518	0.842045	0.384044	0.777004	CYS6	Cysteine proteinase inhibitor 6 [Source:UniProtKB/Swiss-Prot;Acc:Q8H0X6]
AT3G44320.1	-0.705187	0.842463	0.384044	0.777004	NIT3	Nitrilase 3 [Source:UniProtKB/Swiss-Prot;Acc:P46010]
AT3G58750.1	-0.391321	1.32344	0.38202	0.777004	CSY2	Citrate synthase 2, peroxisomal [Source:UniProtKB/Swiss-Prot;Acc:Q9LXS6]
AT4G01800.2	-0.705202	0.842513	0.384044	0.777004	AGY1	Albino or Glassy Yellow 1 [Source:UniProtKB/TrEMBL;Acc:F4JG57]
ATCG00160.1	-0.705198	0.841985	0.384044	0.777004	RPS2	30S ribosomal protein S2, chloroplastic [Source:UniProtKB/Swiss-Prot;Acc:P56797]
AT1G22780.1-AT1G34030.1-AT4G09800.1	-0.217959	1.17892	0.395628	0.781419	#N/A	#N/A
AT1G64190.1	-0.328331	1.26924	0.392194	0.781419	PGD1	6-phosphogluconate dehydrogenase, decarboxylating 1, chloroplastic [Source:UniProtKB/Swiss-Prot;Acc:Q9SH69]
AT3G01540.2	-0.371192	1.25493	0.395764	0.781419	RH14	DEAD-box ATP-dependent RNA helicase 14 [Source:UniProtKB/Swiss-Prot;Acc:Q8H136]
AT1G14410.1	-0.523239	1.04638	0.398901	0.78207	WHY1	Single-stranded DNA-binding protein WHY1, chloroplastic [Source:UniProtKB/Swiss-Prot;Acc:Q9M9S3]
AT4G23650.1	-0.523235	1.04635	0.398901	0.78207	CPK3	CPK3 [Source:UniProtKB/TrEMBL;Acc:A0A178V4I3]
AT5G16960.1	-0.523229	1.04631	0.398901	0.78207		Quinone oxidoreductase-like protein [Source:UniProtKB/TrEMBL;Acc:Q9LFK5]
AT4G31700.1	-0.255033	1.2005	0.400413	0.783168	RPS6A	40S ribosomal protein S6-1 [Source:UniProtKB/Swiss-Prot;Acc:O48549]
AT2G25890.1	-0.790369	0.722908	0.40649	0.794107		Oleosin [Source:UniProtKB/TrEMBL;Acc:O82308]
AT1G07360.1	-0.818547	0.621904	0.430359	0.807189		Zinc finger CCCH domain-containing protein 4 [Source:UniProtKB/Swiss-Prot;Acc:Q9LNV5]
AT1G13320.1	-0.81854	0.621885	0.430367	0.807189	PP2AA3	Serine/threonine-protein phosphatase 2A 65 kDa regulatory subunit A gamma isoform [Source:UniProtKB/Swiss-Prot;Acc:Q38951]
AT1G55320.1	-0.59576	0.749448	0.428106	0.807189	AAE18	AAE18 [Source:UniProtKB/TrEMBL;Acc:A0A178WMT3]
AT2G02470.1	-0.818538	0.621885	0.430367	0.807189	AL6	AL6 [Source:UniProtKB/TrEMBL;Acc:A0A178VQJ7]
AT2G18740.1	-0.818548	0.621899	0.430361	0.807189		Putative small nuclear ribonucleoprotein E [Source:UniProtKB/TrEMBL;Acc:Q9ZV45]
AT2G32700.7	-0.595763	0.749487	0.428106	0.807189	LUH	LEUNIG_homolog [Source:TAIR;Acc:AT2G32700]
AT2G46020.2	-0.818532	0.621874	0.430371	0.807189	BRM	ATP-dependent helicase BRM [Source:UniProtKB/Swiss-Prot;Acc:Q6EVK6]
AT3G08530.1	-0.0994281	0.925906	0.42431	0.807189	CHC2	Clathrin heavy chain 2 [Source:UniProtKB/Swiss-Prot;Acc:Q0WLB5]
AT3G28790.1	-0.818549	0.6219	0.430361	0.807189		Transmembrane protein, putative (DUF1216) [Source:UniProtKB/TrEMBL;Acc:Q9LH95]
AT3G61820.1	-0.473648	0.973985	0.424493	0.807189		Eukaryotic aspartyl protease family protein [Source:UniProtKB/TrEMBL;Acc:Q9M356]
AT4G24750.1	-0.818546	0.6219	0.430361	0.807189	STR11	Rhodanese-like domain-containing protein 11, chloroplastic [Source:UniProtKB/Swiss-Prot;Acc:Q0WWT7]
AT4G34555.1	-0.595768	0.749485	0.428106	0.807189	RPS25D	40S ribosomal protein S25-3 [Source:UniProtKB/Swiss-Prot;Acc:Q8GYL5]
AT5G03940.1	-0.595768	0.749475	0.428106	0.807189	FFC	SRP54CP [Source:UniProtKB/TrEMBL;Acc:A0A178UD49]
AT5G23580.1	-0.818545	0.621902	0.43036	0.807189	CPK12	Calcium-dependent protein kinase 12 [Source:UniProtKB/Swiss-Prot;Acc:Q42396]
AT5G51660.1	-0.818548	0.621902	0.43036	0.807189	CPSF160	Cleavage and polyadenylation specificity factor subunit 1 [Source:UniProtKB/Swiss-Prot;Acc:Q9FGR0]
AT5G60960.1	-0.818546	0.6219	0.430361	0.807189	PNM1	PNM1 [Source:UniProtKB/TrEMBL;Acc:A0A178U8V9]
AT5G62200.1	-0.818546	0.6219	0.430361	0.807189	ATS3B	Embryo-specific protein ATS3B [Source:UniProtKB/Swiss-Prot;Acc:Q6NPM5]
AT5G62270.2	-0.818545	0.621899	0.430361	0.807189		Gb [Source:UniProtKB/TrEMBL;Acc:Q9LVA9]
AT5G64960.1	-0.818544	0.621901	0.430361	0.807189	CDKC-2	Cyclin-dependent kinase C-2 [Source:UniProtKB/Swiss-Prot;Acc:Q8W4P1]
AT2G44120.2	-0.320919	1.0706	0.433316	0.811725		Ribosomal protein L30/L7 family protein [Source:UniProtKB/TrEMBL;Acc:F4IT48]
AT1G24300.1	-0.369478	1.02467	0.43821	0.814385		GYF domain-containing protein [Source:UniProtKB/TrEMBL;Acc:F4I983]
AT5G28060.1	-0.369453	1.00107	0.43821	0.814385	RPS24B	40S ribosomal protein S24-2 [Source:UniProtKB/Swiss-Prot;Acc:Q8LC83]
AT3G20820.1	-0.272828	1.02502	0.440273	0.817293		Leucine-rich repeat (LRR) family protein [Source:UniProtKB/TrEMBL;Acc:Q9LT39]
AT4G32551.2	-0.432223	0.908081	0.447653	0.829117	LUG	Transcriptional corepressor LEUNIG [Source:UniProtKB/TrEMBL;Acc:F4JUD2]
AT1G31330.1	-0.193064	0.932126	0.44981	0.831236	PSAF	Photosystem I reaction center subunit III, chloroplastic [Source:UniProtKB/Swiss-Prot;Acc:Q9SHE8]
AT3G18740.1	-0.347936	0.967357	0.453347	0.832979	RPL30C	60S ribosomal protein L30-3 [Source:UniProtKB/Swiss-Prot;Acc:Q9LSA3]
AT2G07560.1	-0.514877	0.687196	0.465044	0.844787	AHA6	ATPase 6, plasma membrane-type [Source:UniProtKB/Swiss-Prot;Acc:Q9SH76]
AT5G11170.1	-0.514872	0.687624	0.465044	0.844787	RH15	DEAD-box ATP-dependent RNA helicase 56 [Source:UniProtKB/Swiss-Prot;Acc:Q9LFN6]
AT3G02830.1	-0.397058	0.846909	0.468747	0.84996	ZFN1	Zinc finger CCCH domain-containing protein 33 [Source:UniProtKB/Swiss-Prot;Acc:Q8GXX7]
AT1G75660.1	-0.311078	0.844607	0.481093	0.868508	XRN3	5'-3' exoribonuclease 3 [Source:UniProtKB/Swiss-Prot;Acc:Q9FQ03]
AT3G60190.1	-0.311093	0.861678	0.481093	0.868508	DRP1E	Dynamin-related protein 1E [Source:UniProtKB/Swiss-Prot;Acc:Q9FNX5]
AT2G26250.1	-0.366882	0.788648	0.488072	0.878209	FDH	3-ketoacyl-CoA synthase [Source:UniProtKB/TrEMBL;Acc:A0A178VYA3]
AT5G48030.1	-0.366889	0.788678	0.488072	0.878209	GFA2	GFA2 [Source:UniProtKB/TrEMBL;Acc:A0A178UJR3]
AT1G75940.1	-0.225226	0.819886	0.488759	0.878481	BGLU20	Beta-glucosidase 20 [Source:UniProtKB/Swiss-Prot;Acc:Q84WV2]
AT1G01750.1	-0.621274	0.472335	0.498486	0.882369	ADF11	actin depolymerizing factor 11 [Source:TAIR;Acc:AT1G01750]
AT1G14810.1	-0.621269	0.472351	0.498486	0.882369		Aspartate-semialdehyde dehydrogenase, putative [Source:UniProtKB/TrEMBL;Acc:Q8VYI4]
AT1G48110.1	-0.621269	0.472355	0.498486	0.882369	ECT7	evolutionarily conserved C-terminal region 7 [Source:TAIR;Acc:AT1G48110]
AT3G48500.2	-0.621282	0.472296	0.498486	0.882369	PDE312	Nucleic acid-binding, OB-fold-like protein [Source:TAIR;Acc:AT3G48500]
AT3G50670.1	-0.62128	0.472672	0.498486	0.882369	RNU1	U1SNRNP [Source:UniProtKB/TrEMBL;Acc:A0A178VDW4]
AT4G14160.1	-0.621269	0.472352	0.498486	0.882369		Sec23/Sec24 protein transport family protein [Source:UniProtKB/TrEMBL;Acc:F4JUM1]
AT4G34620.1	-0.452537	0.632047	0.496622	0.882369	RPS16-1	SSR16 [Source:UniProtKB/TrEMBL;Acc:A0A178UZA3]
AT5G44320.1	-0.621277	0.472673	0.498486	0.882369		Eukaryotic translation initiation factor 3 subunit D [Source:UniProtKB/TrEMBL;Acc:Q9FKV6]
AT5G14610.1	-0.340663	0.734631	0.505869	0.889674		DEAD box RNA helicase family protein [Source:UniProtKB/TrEMBL;Acc:F4K6V1]
AT4G20890.1	-0.100135	0.666909	0.50786	0.890639	TUBB9	Tubulin beta chain [Source:UniProtKB/TrEMBL;Acc:A0A178UU99]
AT1G04710.1	-0.498913	0.383705	0.550838	0.902205	KAT1	PKT4 [Source:UniProtKB/TrEMBL;Acc:A0A178W7T5]
AT1G04820.1-AT1G50010.1	-0.0798902	0.54685	0.544448	0.902205	#N/A	#N/A
AT1G07070.1	-0.329162	0.501261	0.56966	0.902205	RPL35AA	60S ribosomal protein L35a-1 [Source:UniProtKB/Swiss-Prot;Acc:Q9LMK0]
AT1G09200.1-AT3G27360.1-AT5G10390.1-AT5G10400....	-0.415328	0.331099	0.591316	0.902205	#N/A	#N/A
AT1G14610.1	-0.498913	0.383706	0.550838	0.902205	TWN2	Valine--tRNA ligase, mitochondrial 1 [Source:UniProtKB/Swiss-Prot;Acc:P93736]
AT1G14710.1	-0.244099	0.657495	0.538915	0.902205		Hydroxyproline-rich glycoprotein family protein [Source:UniProtKB/TrEMBL;Acc:F4HWB0]
AT1G18070.3	-0.711391	0.275544	0.599649	0.902205		T10F20.8 protein [Source:UniProtKB/TrEMBL;Acc:Q9LMS7]
AT1G20020.1	-0.711386	0.275537	0.599653	0.902205	LFNR2	Ferredoxin--NADP reductase, leaf isozyme 2, chloroplastic [Source:UniProtKB/Swiss-Prot;Acc:Q8W493]
AT1G20130.1	-0.248385	0.536486	0.577798	0.902205	APG	Anther-specific proline-rich protein APG [Source:UniProtKB/Swiss-Prot;Acc:P40602]
AT1G21500.1	-0.711397	0.275553	0.599643	0.902205		F24J8.11 protein [Source:UniProtKB/TrEMBL;Acc:Q9LPK9]
AT1G22760.1	-0.329159	0.501235	0.56966	0.902205	PAB3	Polyadenylate-binding protein 3 [Source:UniProtKB/Swiss-Prot;Acc:O64380]
AT1G23190.1	-0.711399	0.275549	0.599646	0.902205	PGM3	Probable phosphoglucomutase, cytoplasmic 1 [Source:UniProtKB/Swiss-Prot;Acc:O49299]
AT1G28290.1	-0.329178	0.50131	0.56966	0.902205	AGP31	Non-classical arabinogalactan protein 31 [Source:UniProtKB/Swiss-Prot;Acc:Q9FZA2]
AT1G32060.1	-0.498912	0.383702	0.550838	0.902205	PRK	Phosphoribulokinase [Source:UniProtKB/TrEMBL;Acc:A0A178WLP9]
AT1G41830.1	-0.711391	0.275544	0.599649	0.902205	SKS6	SKS6 [Source:UniProtKB/TrEMBL;Acc:A0A178W7S3]
AT1G47490.1	-0.498918	0.383716	0.550838	0.902205	RBP47C	Polyadenylate-binding protein RBP47C [Source:UniProtKB/Swiss-Prot;Acc:Q9SX79]
AT1G52570.1	-0.71139	0.275543	0.599649	0.902205	PLDALPHA2	Phospholipase D alpha 2 [Source:UniProtKB/Swiss-Prot;Acc:Q9SSQ9]
AT1G53210.1	-0.711397	0.275551	0.599644	0.902205	NCL	Sodium/calcium exchanger NCL [Source:UniProtKB/Swiss-Prot;Acc:Q8L636]
AT1G54410.1	-0.402988	0.582804	0.524048	0.902205	HIRD11	HIRD11 [Source:UniProtKB/TrEMBL;Acc:A0A178WR56]
AT1G67230.1	-0.711393	0.275543	0.599649	0.902205	CRWN1	Protein CROWDED NUCLEI 1 [Source:UniProtKB/Swiss-Prot;Acc:F4HRT5]
AT1G70410.2	-0.711397	0.275551	0.599644	0.902205	BCA4	Beta carbonic anhydrase 4 [Source:UniProtKB/Swiss-Prot;Acc:Q94CE4]
AT1G74850.1	-0.711393	0.275543	0.59965	0.902205	PTAC2	PTAC2 [Source:UniProtKB/TrEMBL;Acc:A0A178WNJ2]
AT1G75910.1	-0.16245	0.683237	0.516757	0.902205	EXL4	GDSL esterase/lipase EXL4 [Source:UniProtKB/Swiss-Prot;Acc:Q0WUV7]
AT1G76490.1	-0.71139	0.275543	0.599649	0.902205	HMG1	hydroxy methylglutaryl CoA reductase 1 [Source:TAIR;Acc:AT1G76490]
AT1G76850.1	-0.71139	0.275544	0.599649	0.902205	SEC5A	Exocyst complex component SEC5A [Source:UniProtKB/Swiss-Prot;Acc:Q8S3U9]
AT2G05920.1	-0.403017	0.583616	0.524048	0.902205	SBT1.8	Subtilisin-like protease SBT1.8 [Source:UniProtKB/Swiss-Prot;Acc:Q9ZUF6]
AT2G14120.3	-0.36266	0.54191	0.548184	0.902205	DRP3B	Dynamin related protein [Source:UniProtKB/TrEMBL;Acc:F4IFG2]
AT2G19080.1	-0.711392	0.275543	0.599649	0.902205	MTX1	Mitochondrial outer membrane import complex protein METAXIN [Source:UniProtKB/Swiss-Prot;Acc:O64471]
AT2G19480.1	-0.329171	0.501288	0.56966	0.902205	NAP1;2	Nucleosome assembly protein 1;2 [Source:UniProtKB/Swiss-Prot;Acc:Q9ZUP3]
AT2G22125.1	-0.711385	0.275538	0.599653	0.902205	CSI1	Protein CELLULOSE SYNTHASE INTERACTIVE 1 [Source:UniProtKB/Swiss-Prot;Acc:F4IIM1]
AT2G26280.1	-0.329164	0.501261	0.56966	0.902205	CID7	Polyadenylate-binding protein-interacting protein 7 [Source:UniProtKB/Swiss-Prot;Acc:O64843]
AT2G26890.1	-0.711398	0.275548	0.599646	0.902205	GRV2	DnaJ homolog subfamily C GRV2 [Source:UniProtKB/Swiss-Prot;Acc:F4IVL6]
AT2G29200.1	-0.233706	0.623968	0.548917	0.902205	APUM1	Pumilio homolog 1 [Source:UniProtKB/Swiss-Prot;Acc:Q9ZW07]
AT2G34480.1	-0.17969	0.541588	0.573384	0.902205		Ribosomal protein L18ae/LX family protein [Source:TAIR;Acc:AT2G34480]
AT2G40100.1	-0.711393	0.275543	0.59965	0.902205	LHCB4.3	Chlorophyll a-b binding protein, chloroplastic [Source:UniProtKB/TrEMBL;Acc:A0A178VTY4]
AT2G44730.1	-0.711399	0.275549	0.599646	0.902205		Alcohol dehydrogenase transcription factor Myb/SANT-like family protein [Source:UniProtKB/TrEMBL;Acc:O80512]
AT3G04920.1	-0.362658	0.541403	0.548184	0.902205	RPS24A	40S ribosomal protein S24-1 [Source:UniProtKB/Swiss-Prot;Acc:Q9SS17]
AT3G10950.1	-0.711393	0.275543	0.599649	0.902205	RPL37AB	Putative 60S ribosomal protein L37a-1 [Source:UniProtKB/Swiss-Prot;Acc:Q9SRK6]
AT3G13570.1	-0.415333	0.33111	0.591316	0.902205	SCL30A	Serine/arginine-rich SC35-like splicing factor SCL30A [Source:UniProtKB/Swiss-Prot;Acc:Q9LHP2]
AT3G13580.3	-0.317661	0.686358	0.522335	0.902205	RPL7D	Ribosomal protein L30/L7 family protein [Source:UniProtKB/TrEMBL;Acc:A0A178VHA2]
AT3G14310.1	-0.415334	0.331111	0.591316	0.902205	PME3	Pectinesterase/pectinesterase inhibitor 3 [Source:UniProtKB/Swiss-Prot;Acc:O49006]
AT3G14420.1	-0.36267	0.537217	0.548184	0.902205	GLO1	(S)-2-hydroxy-acid oxidase GLO1 [Source:UniProtKB/Swiss-Prot;Acc:Q9LRR9]
AT3G15680.1	-0.498927	0.383728	0.550838	0.902205		At3g15680 [Source:UniProtKB/TrEMBL;Acc:Q9LW11]
AT3G51310.1	-0.711398	0.275548	0.599646	0.902205	VPS35C	Vacuolar protein sorting-associated protein 35C [Source:UniProtKB/Swiss-Prot;Acc:A8R7K9]
AT3G55410.1	-0.498908	0.383693	0.550838	0.902205		2-oxoglutarate dehydrogenase, E1 component [Source:UniProtKB/TrEMBL;Acc:F4IWV2]
AT3G60830.1	-0.71139	0.275543	0.599649	0.902205	ARP7	Actin-related protein 7 [Source:UniProtKB/Swiss-Prot;Acc:Q8L4Y5]
AT3G62010.1	-0.711385	0.275538	0.599653	0.902205		Metal ion-binding protein [Source:UniProtKB/TrEMBL;Acc:F4IX22]
[truncated: 1,124 more rows]

## Sheet: Supplementary_Data_2d
Supplementary Data 2: Differential analysis of protein accumulation in URT1 IPs as compared to control or to m1 URT1 IPs, Related to Fig. 2 and Supplementary Fig. 3.
[truncated: 1,881 more rows]

[truncated: 1 more sheets: Supplementary_Data_2e]
