# Supplementary material for: The TUTase URT1 connects decapping activators and prevents the accumulation of excessively deadenylated mRNAs to avoid siRNA biogenesis
Source: Nat Commun. 2021 Feb 26;12:1298. doi: 10.1038/s41467-021-21382-2 (PMC7910438; doi:10.1038/s41467-021-21382-2)
Supplement: Supplementary file 9 — Supplementary Data 6 [file 41467_2021_21382_MOESM9_ESM.xlsx]

## Sheet: Supplementary_Data_6a
Supplementary Data 6: Source data related to small RNA-seq experiment, Related to Fig. 6.
(a) Summary of the number of reads obtained for small RNA-seq, Related to Fig. 6c, 6d and 6f
Genotype	Replicate	All reads	Read that map TAIR10 genome	Number of reads in differential analysis
WT	rep1	111568460	105630612	14357495
urt1-1	rep1	47287283	44903279	6781912
xrn4-3	rep1	54164883	51131431	7456344
urt1-1 xrn4-3	rep1	60982053	58537934	14482314
WT	rep2	53213453	50495130	9688568
urt1-1	rep2	39643090	37426225	5928924
xrn4-3	rep2	56603222	54203112	9196793
urt1-1 xrn4-3	rep2	116571786	110741326	29351093

## Sheet: Supplementary_Data_6b
Supplementary Data 6: Source data related to small RNA-seq experiment, Related to Fig. 6.
(b) Total number of 21-25 nt reads that map on mRNA in WT, urt1-1, xrn4-3 and urt1-1 xrn4-3, Related to Fig. 6c
Size	genotype	Biological replicate	Read count (CPM)
20	WT	rep1	32477.9
21	WT	rep1	37851.2
22	WT	rep1	28017.3
23	WT	rep1	33880.9
24	WT	rep1	90074.4
25	WT	rep1	22000.1
20	urt1	rep1	29045.8
21	urt1	rep1	41657.1
22	urt1	rep1	28453.5
23	urt1	rep1	34652.5
24	urt1	rep1	95252.6
25	urt1	rep1	18172.5
20	xrn4	rep1	30014.7
21	xrn4	rep1	49861.6
22	xrn4	rep1	31238.8
23	xrn4	rep1	31262.2
24	xrn4	rep1	79761.5
25	xrn4	rep1	23444.3
20	urt1xrn4	rep1	18472.3
21	urt1xrn4	rep1	192278
22	urt1xrn4	rep1	56688.6
23	urt1xrn4	rep1	22632
24	urt1xrn4	rep1	69422
25	urt1xrn4	rep1	10173.6
20	WT	rep2	29346.5
21	WT	rep2	32431.9
22	WT	rep2	24420.5
23	WT	rep2	29453.3
24	WT	rep2	78437.8
25	WT	rep2	13543.5
20	urt1	rep2	27640.4
21	urt1	rep2	35400.5
22	urt1	rep2	25205.8
23	urt1	rep2	28468.4
24	urt1	rep2	74454
25	urt1	rep2	19340.3
20	xrn4	rep2	27152.2
21	xrn4	rep2	93196.5
22	xrn4	rep2	35318.4
23	xrn4	rep2	29603
24	xrn4	rep2	93308.8
25	xrn4	rep2	16332.8
20	urt1xrn4	rep2	19480.1
21	urt1xrn4	rep2	141972
22	urt1xrn4	rep2	41276.2
23	urt1xrn4	rep2	18672.9
24	urt1xrn4	rep2	51136.9
25	urt1xrn4	rep2	9996.05

## Sheet: Supplementary_Data_6c
Supplementary Data 6: Source data related to small RNA-seq experiment, Related to Fig. 6.
(c) List of mRNA loci that show differential small RNA accumulation in urt1-1, xrn4-3, urt1-1 xrn4-3, Related to Fig. 6d
Differential analysis performed with edgeR (3.26.5)
	logFC	logCPM	LR	PValue	FDR
WT vs urt1-1
AT5G23020	-1.46076	3.53227	23.8294	1.05265e-06	0.00496535	down
AT4G13280	-2.95259	0.69962	22.0483	2.65876e-06	0.0100331	down
AT3G11760	-1.17442	3.44162	18.5248	1.67704e-05	0.0456038	down
AT2G45620	-3.16759	4.65779	18.508	1.6919e-05	0.0456038	down
AT4G22880	-1.47342	2.72265	18.1809	2.00883e-05	0.0473782	down
AT1G64795	7.74779	0.529117	70.5398	4.51063e-17	8.51065e-13	up
AT4G08093	4.52078	1.01309	56.5712	5.42e-14	5.11323e-10	up
AT3G50770	1.77258	4.23573	25.7168	3.95368e-07	0.0024866	up
WT vs xrn4-3
AT5G35935	-2.61745	1.43346	31.7518	1.75186e-08	0.00011018	down
AT1G73330	-1.5254	5.89519	23.3828	1.32758e-06	0.00139092	down
AT1G06160	-1.89959	3.12172	22.9904	1.62811e-06	0.00146282	down
AT1G54490	-1.6053	4.51586	20.5903	5.68844e-06	0.0046665	down
AT5G14120	-0.797288	8.19785	20.324	6.53755e-06	0.00509967	down
AT4G04205	-1.28351	3.68743	19.0846	1.25052e-05	0.0087388	down
AT3G58120	-0.990887	5.29302	17.9551	2.26183e-05	0.0142254	down
ATCG01080	-1.13556	3.39039	17.2155	3.33701e-05	0.017017	down
ATCG00530	-0.816449	6.68701	16.6398	4.51917e-05	0.0203018	down
AT1G29071	-1.8726	1.42226	16.1589	5.82453e-05	0.0249767	down
AT2G39410	-2.63598	0.469865	16.0249	6.25163e-05	0.0256425	down
AT1G72645	-1.05532	4.03574	15.4586	8.43336e-05	0.0306001	down
AT1G02660	-0.783184	6.7865	15.1525	9.91656e-05	0.0335026	down
AT5G23020	-1.10037	3.53227	15.0098	0.000106952	0.0351412	down
AT2G26010	-2.06917	1.28506	14.991	0.000108024	0.0351412	down
AT1G36370	-0.949106	4.7687	14.7515	0.000122647	0.0392222	down
AT1G08113	-1.79979	1.05182	14.3821	0.000149214	0.0454091	down
AT1G73870	6.23376	7.79921	80.0069	3.73105e-19	9.27501e-15	up
AT2G31230	5.1834	4.56165	76.5921	2.10181e-18	2.61244e-14	up
AT1G13360	5.50676	10.3338	74.2588	6.85179e-18	5.67762e-14	up
AT1G79110	5.67499	6.32546	73.3933	1.06226e-17	6.60169e-14	up
AT1G55920	5.43928	8.85748	71.4646	2.8228e-17	1.3903e-13	up
AT2G18560	5.08865	7.48555	71.1234	3.35564e-17	1.3903e-13	up
AT3G27250	5.64197	7.40498	69.4661	7.77381e-17	2.7607e-13	up
AT2G26975	5.37916	7.66572	68.3815	1.34735e-16	4.13674e-13	up
AT4G34135	5.223	7.53938	68.1729	1.49767e-16	4.13674e-13	up
AT4G24805	5.2073	6.84637	67.8041	1.80576e-16	4.48893e-13	up
AT4G15490	4.71284	8.26	66.4643	3.56294e-16	7.50531e-13	up
AT3G47500	4.60101	7.93766	66.4313	3.62298e-16	7.50531e-13	up
AT1G12020	5.40261	5.97881	66.1902	4.09448e-16	7.82958e-13	up
AT1G03410	3.28645	5.88956	65.7903	5.01546e-16	8.90567e-13	up
AT3G03990	5.4813	8.30451	65.5333	5.71393e-16	9.4695e-13	up
AT1G54040	3.87019	5.21712	65.3078	6.4067e-16	9.954e-13	up
AT3G25870	4.29274	5.25025	63.988	1.25178e-15	1.77072e-12	up
AT1G06000	4.44131	6.84251	63.9243	1.29296e-15	1.77072e-12	up
AT1G69160	4.52281	6.63169	63.8343	1.35338e-15	1.77072e-12	up
AT1G05560	5.04831	9.94799	63.6415	1.4925e-15	1.8551e-12	up
AT4G36030	4.43138	6.38417	63.3871	1.6983e-15	1.919e-12	up
AT5G10930	4.78126	5.83393	61.4262	4.59663e-15	4.96816e-12	up
AT2G39700	4.35544	6.51154	60.4161	7.67831e-15	7.95313e-12	up
AT3G13960	5.67687	7.26439	59.4128	1.27838e-14	1.26772e-11	up
AT3G60150	4.14721	2.73667	59.3409	1.32591e-14	1.26772e-11	up
AT3G19380	4.65278	7.85468	58.6104	1.92198e-14	1.76957e-11	up
AT2G15320	4.57847	6.42583	57.7944	2.90991e-14	2.58348e-11	up
AT2G36470	4.88808	5.54611	57.6452	3.13935e-14	2.69107e-11	up
AT3G10960	3.87954	6.20585	57.3625	3.62453e-14	2.81738e-11	up
AT1G18010	5.11414	9.90079	57.2948	3.75155e-14	2.81738e-11	up
AT2G18570	4.58573	8.22353	57.2847	3.77069e-14	2.81738e-11	up
AT1G18000	5.11286	9.90278	57.2558	3.82657e-14	2.81738e-11	up
AT3G60220	5.51912	5.77847	57.2421	3.85337e-14	2.81738e-11	up
AT3G23820	5.0687	9.48765	56.8716	4.65213e-14	3.30421e-11	up
AT4G29720	5.49513	7.40904	56.6075	5.32098e-14	3.67428e-11	up
AT3G63210	4.55353	6.86124	55.1953	1.0913e-13	7.33208e-11	up
AT3G21760	4.85246	7.89141	54.3779	1.65412e-13	1.0821e-10	up
AT1G11700	4.22293	8.64194	53.4292	2.68079e-13	1.70877e-10	up
AT3G46550	4.04929	7.15715	52.2491	4.88886e-13	3.0383e-10	up
AT3G61630	5.08531	6.24391	52.0637	5.37288e-13	3.25767e-10	up
AT1G19300	3.75546	6.34504	51.7	6.46626e-13	3.82726e-10	up
AT1G78080	3.98503	8.18786	51.3897	7.57335e-13	4.37828e-10	up
AT2G36090	4.01188	3.92705	51.1897	8.38576e-13	4.73776e-10	up
AT5G40800	4.48778	4.74464	51.1043	8.75874e-13	4.83852e-10	up
AT3G44720	4.06074	7.22338	50.5161	1.18192e-12	6.38727e-10	up
AT3G21750	3.84116	6.21179	50.1758	1.40571e-12	7.435e-10	up
AT3G20830	3.69272	4.80032	49.8153	1.68921e-12	8.74837e-10	up
AT4G14540	4.3942	4.95454	48.8306	2.79056e-12	1.40145e-09	up
AT5G20885	4.15263	5.52109	48.8108	2.8188e-12	1.40145e-09	up
AT1G21050	3.24415	4.46367	47.7495	4.84301e-12	2.36063e-09	up
AT3G46620	3.27045	5.66007	47.6827	5.01098e-12	2.39554e-09	up
AT1G05530	4.34288	6.36122	47.5872	5.26098e-12	2.45479e-09	up
AT4G39190	4.03781	3.92283	47.5608	5.33242e-12	2.45479e-09	up
AT1G15100	3.65377	5.13125	47.4401	5.67092e-12	2.56315e-09	up
AT4G23170	4.53693	6.19411	47.3956	5.80118e-12	2.57521e-09	up
AT4G25470	3.25623	2.85661	47.2528	6.23973e-12	2.72129e-09	up
AT3G07390	4.03167	7.27444	47.1828	6.46652e-12	2.76997e-09	up
AT1G49660	4.10057	5.04732	47.1268	6.65398e-12	2.76997e-09	up
AT3G11110	4.26161	4.73426	47.1175	6.68563e-12	2.76997e-09	up
AT5G53730	4.20696	4.40823	47.0416	6.94949e-12	2.83209e-09	up
AT5G46295	4.39272	1.11187	46.6734	8.38578e-12	3.33099e-09	up
AT4G12390	3.89004	4.15478	46.6604	8.44171e-12	3.33099e-09	up
AT2G35940	3.81581	8.48319	46.6078	8.67154e-12	3.36822e-09	up
AT3G07350	4.35444	7.73776	46.3899	9.69147e-12	3.70647e-09	up
AT4G25480	3.20264	3.02255	46.1578	1.09102e-11	4.10934e-09	up
AT1G22030	3.68678	5.08093	46.0019	1.1814e-11	4.38336e-09	up
AT2G25250	4.07995	5.91864	45.463	1.55551e-11	5.68652e-09	up
AT2G22850	3.77481	4.46243	45.3696	1.63146e-11	5.79616e-09	up
AT1G22640	3.59874	4.78648	45.3688	1.63213e-11	5.79616e-09	up
AT1G80520	4.01532	3.42242	45.2558	1.72907e-11	6.05395e-09	up
AT5G49480	3.42624	5.07918	44.627	2.38386e-11	8.23061e-09	up
AT2G46590	3.18301	4.1909	44.3355	2.76659e-11	9.42119e-09	up
AT5G41400	3.47874	5.20986	44.1805	2.99456e-11	1.00597e-08	up
AT2G36026	4.97211	4.69078	44.0989	3.12199e-11	1.03419e-08	up
AT5G59730	3.71077	6.51781	44.0741	3.16176e-11	1.03419e-08	up
AT1G78100	3.82934	5.81512	43.8168	3.606e-11	1.16417e-08	up
AT1G03730	3.96312	5.23284	43.7636	3.70528e-11	1.18089e-08	up
AT5G42750	4.16414	5.19945	43.6887	3.8498e-11	1.21111e-08	up
AT3G57400	4.09188	7.06784	43.6646	3.89753e-11	1.21111e-08	up
AT1G35560	3.97235	5.66796	43.5816	4.06651e-11	1.24802e-08	up
AT4G24780	3.67191	6.23076	42.978	5.53575e-11	1.67292e-08	up
AT1G07490	4.44304	3.02172	42.9605	5.58561e-11	1.67292e-08	up
AT3G50750	3.91574	5.95943	42.7693	6.15924e-11	1.82231e-08	up
AT3G42800	3.72923	3.50035	42.737	6.2615e-11	1.82231e-08	up
AT3G14440	3.96554	6.73779	42.7079	6.35564e-11	1.82231e-08	up
AT3G15210	2.80405	6.83194	42.7011	6.37759e-11	1.82231e-08	up
AT4G32020	3.33429	8.42523	42.6563	6.52542e-11	1.84336e-08	up
AT5G61340	3.97536	4.02868	42.4931	7.09329e-11	1.98126e-08	up
AT4G39840	3.84341	6.35028	42.4258	7.3415e-11	2.01291e-08	up
AT1G49780	4.05771	5.71575	42.4186	7.36857e-11	2.01291e-08	up
AT3G29670	4.08957	4.95578	42.2681	7.95792e-11	2.15028e-08	up
AT2G39870	4.60357	7.67017	42.0606	8.84883e-11	2.3653e-08	up
AT1G49200	4.07595	3.03217	41.2479	1.34099e-10	3.54634e-08	up
AT5G67350	3.46723	4.12493	40.6276	1.84187e-10	4.81969e-08	up
AT1G61930	3.63227	5.02894	40.6016	1.86654e-10	4.83337e-08	up
AT4G37730	4.1455	6.67483	40.5139	1.95219e-10	5.00305e-08	up
AT2G36030	5.55859	3.63586	40.434	2.03376e-10	5.15889e-08	up
AT3G61820	3.32679	5.43209	40.3973	2.07228e-10	5.20351e-08	up
AT2G26530	3.47814	4.26785	40.3474	2.12584e-10	5.28463e-08	up
AT3G17640	3.88438	4.77334	40.2669	2.21535e-10	5.45261e-08	up
AT2G44130	3.56652	5.92832	39.9488	2.60708e-10	6.3055e-08	up
AT3G59940	3.73427	8.42417	39.9301	2.63222e-10	6.3055e-08	up
AT2G32100	4.09809	6.16602	39.9258	2.63797e-10	6.3055e-08	up
AT3G25700	2.83329	3.46219	39.806	2.80476e-10	6.64035e-08	up
AT1G62422	3.46687	4.26386	39.7691	2.85832e-10	6.64343e-08	up
AT1G07485	4.28843	3.0306	39.7683	2.85952e-10	6.64343e-08	up
AT5G42680	3.22823	3.79009	39.5593	3.18252e-10	7.3254e-08	up
AT3G43430	3.07729	3.53578	39.4524	3.36155e-10	7.6665e-08	up
AT3G18950	3.87087	4.56484	39.3777	3.49258e-10	7.89292e-08	up
AT4G01070	3.11618	6.63954	39.278	3.67565e-10	8.23181e-08	up
AT2G26110	3.80698	6.06939	39.211	3.804e-10	8.44319e-08	up
AT2G02950	3.87909	6.35931	38.9944	4.25032e-10	9.35034e-08	up
AT1G76610	3.91493	3.11051	38.9692	4.30538e-10	9.38836e-08	up
AT2G01410	3.53959	5.454	38.8567	4.56077e-10	9.8588e-08	up
AT3G56260	3.7077	3.25835	38.6664	5.02793e-10	1.07749e-07	up
AT1G13670	3.1919	4.38234	38.6114	5.17159e-10	1.09881e-07	up
AT5G22630	4.00211	8.01308	38.4719	5.55489e-10	1.17025e-07	up
AT1G76070	3.55454	3.86562	38.4281	5.68082e-10	1.18672e-07	up
AT5G07000	2.91319	4.36535	38.0881	6.76214e-10	1.40083e-07	up
AT2G01630	3.41225	5.26309	38.0497	6.89641e-10	1.41684e-07	up
AT2G38210	3.68226	6.49319	37.7958	7.85521e-10	1.6006e-07	up
AT2G25490	3.17698	10.6911	37.6115	8.63323e-10	1.74482e-07	up
AT4G37540	3.83489	7.26052	37.5879	8.73843e-10	1.75184e-07	up
AT1G73500	3.24644	5.47714	37.5226	9.03621e-10	1.79705e-07	up
AT2G38230	3.7111	8.60456	37.4274	9.48799e-10	1.87192e-07	up
AT3G25590	3.4078	4.68462	37.1257	1.10756e-09	2.16794e-07	up
AT2G36430	3.80326	5.66891	36.934	1.22197e-09	2.35717e-07	up
AT1G64620	3.887	4.72374	36.932	1.2232e-09	2.35717e-07	up
AT2G28810	3.15625	2.80047	36.8718	1.26158e-09	2.39878e-07	up
AT3G61460	3.12752	6.41458	36.8679	1.26409e-09	2.39878e-07	up
AT4G25490	2.78692	2.61213	36.685	1.38842e-09	2.61475e-07	up
AT3G28920	3.29098	4.97913	36.5364	1.49841e-09	2.80068e-07	up
AT2G37100	3.73959	3.58827	35.9045	2.07229e-09	3.84441e-07	up
AT2G19570	3.08816	4.4669	35.8646	2.11515e-09	3.89485e-07	up
AT1G12320	3.10376	2.85209	35.7949	2.19224e-09	3.98823e-07	up
AT3G13720	3.18757	4.93452	35.7898	2.19795e-09	3.98823e-07	up
AT3G21560	3.20992	4.80149	35.4835	2.57215e-09	4.63341e-07	up
AT5G14570	3.45578	6.4307	35.4025	2.68138e-09	4.78083e-07	up
AT4G22980	3.34183	2.97201	35.3899	2.69884e-09	4.78083e-07	up
AT5G20700	3.26984	10.1912	35.3806	2.71168e-09	4.78083e-07	up
AT5G43190	3.26578	5.2926	35.1698	3.02169e-09	5.28988e-07	up
AT5G45100	3.10833	4.49037	35.1066	3.12143e-09	5.42627e-07	up
AT4G06744	3.18043	4.5535	35.0608	3.19565e-09	5.47867e-07	up
AT3G52540	3.94317	3.37955	34.9728	3.34345e-09	5.69279e-07	up
AT4G23150	3.56784	3.98555	34.9107	3.45177e-09	5.83725e-07	up
AT1G51170	3.43495	4.80028	34.8898	3.48898e-09	5.86031e-07	up
AT5G62220	3.44669	5.72132	34.7179	3.81103e-09	6.35827e-07	up
AT5G67420	3.8657	9.31774	34.703	3.8403e-09	6.36441e-07	up
AT4G29700	3.22988	4.64988	34.662	3.92217e-09	6.45704e-07	up
AT4G28180	3.08673	4.85077	34.5816	4.08749e-09	6.64211e-07	up
AT1G01300	3.17436	6.40113	34.5814	4.08803e-09	6.64211e-07	up
AT5G35732	3.18198	3.09344	34.4511	4.37101e-09	7.01025e-07	up
AT4G20880	2.81264	4.24526	34.2814	4.76907e-09	7.55625e-07	up
AT3G46900	3.67645	4.45354	34.2755	4.78358e-09	7.55625e-07	up
AT1G61740	3.33125	6.26503	34.2678	4.80263e-09	7.55625e-07	up
AT5G11890	3.25455	5.07118	34.2016	4.96869e-09	7.76834e-07	up
AT2G24762	3.25521	5.58765	34.1227	5.17451e-09	8.03957e-07	up
AT1G03440	3.56735	5.46184	34.0908	5.26006e-09	8.12173e-07	up
AT1G62180	3.2841	5.99566	34.0427	5.39152e-09	8.27332e-07	up
AT4G36620	3.56798	2.55292	34.0306	5.42521e-09	8.27395e-07	up
AT5G45820	3.55831	4.68972	33.9884	5.54412e-09	8.40374e-07	up
AT1G22190	2.95163	6.48993	33.9756	5.58076e-09	8.408e-07	up
AT2G45310	3.28366	5.5951	33.6901	6.4629e-09	9.67838e-07	up
AT1G79160	3.0923	4.26579	33.5723	6.86631e-09	1.02209e-06	up
AT1G60870	2.88812	5.31631	33.302	7.8901e-09	1.1675e-06	up
AT3G44430	3.20982	5.24932	33.1616	8.481e-09	1.24751e-06	up
AT2G34490	3.00386	5.70148	33.0825	8.83312e-09	1.29166e-06	up
AT2G40475	3.12466	3.8992	33.0413	9.02206e-09	1.31158e-06	up
AT3G11660	2.65106	3.44018	33.0063	9.18625e-09	1.32768e-06	up
AT5G05380	3.20286	3.09905	32.9935	9.24677e-09	1.3287e-06	up
AT3G60080	3.73282	6.78875	32.9074	9.66556e-09	1.3809e-06	up
AT1G54200	2.84071	4.52954	32.8839	9.78305e-09	1.3897e-06	up
AT2G45340	3.19498	5.25851	32.8045	1.01907e-08	1.43938e-06	up
AT3G50890	3.64262	4.08463	32.7522	1.04688e-08	1.47031e-06	up
AT5G39080	3.61888	5.50266	32.6857	1.0833e-08	1.50931e-06	up
AT2G15020	3.38014	4.37278	32.6795	1.0868e-08	1.50931e-06	up
AT2G48010	2.39175	4.11116	32.5916	1.13704e-08	1.57032e-06	up
AT4G34980	2.94218	6.76744	32.5698	1.14986e-08	1.57253e-06	up
AT1G20070	3.09228	2.94622	32.5674	1.1513e-08	1.57253e-06	up
AT5G15210	3.06007	4.91889	32.5079	1.18709e-08	1.61256e-06	up
AT3G63450	3.50516	3.68208	32.4405	1.22896e-08	1.66036e-06	up
AT3G10190	3.17333	4.44045	32.3629	1.27907e-08	1.71103e-06	up
AT4G34131	3.41135	5.47674	32.3611	1.28023e-08	1.71103e-06	up
AT5G65830	3.1974	2.97136	32.232	1.36816e-08	1.81877e-06	up
AT2G46160	3.66831	3.38671	32.1846	1.40201e-08	1.85386e-06	up
AT4G39780	3.13969	4.60615	32.0273	1.52023e-08	1.99954e-06	up
AT4G24570	2.40957	4.09692	31.8985	1.62446e-08	2.12539e-06	up
AT1G76880	3.18714	5.59881	31.8512	1.66444e-08	2.16631e-06	up
AT2G03090	2.48873	4.05568	31.7886	1.71901e-08	2.22567e-06	up
AT2G44140	2.94435	6.09533	31.6482	1.84784e-08	2.36997e-06	up
AT2G43540	3.30168	4.6222	31.6414	1.85438e-08	2.36997e-06	up
AT5G09460	2.20733	4.628	31.6068	1.88766e-08	2.36997e-06	up
AT5G09461	2.20733	4.628	31.6068	1.88766e-08	2.36997e-06	up
AT5G09462	2.20733	4.628	31.6068	1.88766e-08	2.36997e-06	up
AT5G09463	2.20733	4.628	31.6068	1.88766e-08	2.36997e-06	up
AT2G44670	2.69007	4.45661	31.4989	1.99558e-08	2.49287e-06	up
AT3G29680	3.50175	4.69533	31.456	2.04009e-08	2.53573e-06	up
AT3G22160	3.2154	3.87364	31.4243	2.07373e-08	2.56472e-06	up
AT1G68620	3.05732	4.41488	31.1552	2.38203e-08	2.92472e-06	up
AT4G23140	3.07116	4.28529	31.15	2.38834e-08	2.92472e-06	up
AT1G28310	2.99298	5.48284	31.0668	2.49299e-08	3.0379e-06	up
AT3G24520	3.05495	7.03779	31.0274	2.54413e-08	3.08509e-06	up
AT4G27657	3.12021	3.68786	30.9665	2.62524e-08	3.168e-06	up
AT5G03140	2.9901	4.91319	30.9069	2.70713e-08	3.23618e-06	up
AT5G04340	2.80948	4.08635	30.9064	2.70778e-08	3.23618e-06	up
AT2G39710	2.91554	4.97952	30.8213	2.82918e-08	3.3651e-06	up
AT3G20820	3.10149	7.01563	30.7171	2.98528e-08	3.53386e-06	up
AT5G58530	3.17248	3.70503	30.5909	3.18592e-08	3.75349e-06	up
AT2G40140	2.5279	5.05719	30.3853	3.54195e-08	4.15327e-06	up
AT5G18020	3.08354	3.1734	30.2958	3.70922e-08	4.32899e-06	up
AT1G69570	3.2714	5.05147	30.1946	3.90795e-08	4.53961e-06	up
AT5G01820	2.84247	6.77604	30.1522	3.9944e-08	4.61846e-06	up
AT5G52190	3.1845	3.62864	30.1423	4.01487e-08	4.62063e-06	up
AT2G36050	3.78089	5.30533	30.0605	4.18772e-08	4.79735e-06	up
AT2G30400	3.63798	1.23909	30.0031	4.31348e-08	4.91875e-06	up
AT1G20823	2.85132	3.78602	29.9586	4.41367e-08	5.01001e-06	up
AT3G18930	2.98468	6.09337	29.9138	4.51677e-08	5.10375e-06	up
AT5G61600	2.90607	4.85816	29.8663	4.62898e-08	5.1956e-06	up
AT4G30440	3.61914	7.94008	29.8617	4.63986e-08	5.1956e-06	up
AT5G24660	3.10465	4.44524	29.7757	4.85042e-08	5.40703e-06	up
AT3G47620	3.17337	9.27115	29.434	5.78528e-08	6.42037e-06	up
AT1G14920	3.04062	6.40359	29.2894	6.23367e-08	6.88724e-06	up
AT1G55210	2.81504	3.68934	29.1603	6.66292e-08	7.32892e-06	up
AT2G31940	3.8668	0.740154	29.1455	6.71418e-08	7.35276e-06	up
AT2G42760	2.71394	3.50084	29.1052	6.85534e-08	7.47443e-06	up
AT4G37650	3.01751	4.98298	29.0583	7.02317e-08	7.62397e-06	up
AT5G23070	3.00755	3.56579	28.8332	7.88891e-08	8.52654e-06	up
AT3G46600	2.7433	5.56441	28.7892	8.06994e-08	8.68445e-06	up
AT4G34588	3.32668	3.78281	28.7517	8.22772e-08	8.77823e-06	up
AT4G34590	3.32668	3.78281	28.7517	8.22772e-08	8.77823e-06	up
AT3G57540	2.8839	3.67384	28.5569	9.09842e-08	9.66571e-06	up
AT2G45120	3.26045	2.59104	28.4971	9.38381e-08	9.92648e-06	up
AT5G06790	3.01504	2.64944	28.3852	9.94207e-08	1.04725e-05	up
AT1G77400	2.72219	3.60818	28.3432	1.01604e-07	1.06349e-05	up
AT1G30260	3.07641	3.41474	28.3391	1.01819e-07	1.06349e-05	up
AT2G03760	3.14188	3.37515	28.2803	1.04956e-07	1.0894e-05	up
AT2G22500	2.6131	4.94587	28.2763	1.05176e-07	1.0894e-05	up
AT4G00940	2.55979	2.85647	28.2211	1.08217e-07	1.11625e-05	up
AT5G58150	2.77947	4.80147	28.1058	1.14861e-07	1.17989e-05	up
AT4G01410	2.60605	2.63303	28.0663	1.17228e-07	1.19925e-05	up
AT4G14010	3.05256	2.5493	28.0527	1.18059e-07	1.20182e-05	up
AT4G19700	2.56871	4.37002	28.0463	1.18446e-07	1.20182e-05	up
AT1G07240	2.47715	4.54145	27.9087	1.27176e-07	1.28007e-05	up
AT5G66300	2.77884	3.82334	27.9085	1.27188e-07	1.28007e-05	up
AT4G27652	2.98481	3.17008	27.8984	1.27853e-07	1.28157e-05	up
AT4G34560	2.74201	3.70044	27.8037	1.3427e-07	1.34049e-05	up
AT1G33600	2.73432	5.71014	27.787	1.35433e-07	1.34669e-05	up
AT4G34750	2.53777	3.42465	27.6824	1.42961e-07	1.41588e-05	up
AT3G51990	2.68146	3.29688	27.5688	1.51605e-07	1.49553e-05	up
AT1G61600	2.44843	3.14249	27.5066	1.56557e-07	1.53828e-05	up
AT4G14440	2.45736	3.75047	27.3024	1.73992e-07	1.70286e-05	up
AT4G16490	2.12589	5.3862	27.1865	1.84747e-07	1.80103e-05	up
AT2G01290	2.8038	4.06181	27.139	1.89337e-07	1.83857e-05	up
AT5G62470	3.28806	4.0265	27.0878	1.94423e-07	1.88061e-05	up
AT1G17700	2.93132	1.36634	27.0678	1.96444e-07	1.88764e-05	up
AT3G09070	2.30525	6.01162	27.0656	1.96668e-07	1.88764e-05	up
AT4G26080	2.48265	5.24327	27.0482	1.98449e-07	1.8974e-05	up
AT5G16600	2.82966	1.99395	27.0211	2.01251e-07	1.91682e-05	up
AT3G62820	2.93862	3.45717	26.9352	2.10393e-07	1.99624e-05	up
AT3G53950	2.71062	4.66678	26.9247	2.11543e-07	1.99753e-05	up
AT1G07720	3.00068	5.80609	26.9193	2.12135e-07	1.99753e-05	up
AT5G42200	2.80553	3.32404	26.8859	2.15832e-07	2.02467e-05	up
AT5G02480	2.35117	5.54098	26.8691	2.17716e-07	2.03466e-05	up
AT3G21890	3.2064	1.72912	26.8512	2.19743e-07	2.04591e-05	up
AT2G21560	2.91184	4.13288	26.8069	2.24829e-07	2.08546e-05	up
AT1G26920	2.87329	5.72609	26.7722	2.28908e-07	2.1154e-05	up
AT1G78270	2.89292	5.11702	26.7272	2.34304e-07	2.15724e-05	up
AT1G31770	2.54765	4.17276	26.5971	2.50619e-07	2.29894e-05	up
AT3G45210	2.68784	3.48408	26.4757	2.66873e-07	2.43904e-05	up
AT2G03750	2.70055	4.59834	26.4373	2.72235e-07	2.47893e-05	up
AT4G21740	2.67491	3.49473	26.399	2.77688e-07	2.51936e-05	up
AT2G44730	2.61249	4.61645	26.3692	2.82002e-07	2.54919e-05	up
AT2G23670	2.91582	5.2525	26.3454	2.85501e-07	2.57147e-05	up
AT3G23000	2.40817	5.74036	26.2959	2.92909e-07	2.62867e-05	up
AT2G05810	2.48464	5.33066	26.1422	3.17184e-07	2.83629e-05	up
AT1G56430	3.38665	2.3017	25.9933	3.4261e-07	3.05267e-05	up
AT4G21500	3.1149	3.03434	25.9462	3.51074e-07	3.11691e-05	up
AT5G59550	1.97829	4.79335	25.8988	3.59796e-07	3.18298e-05	up
AT1G68840	2.98514	6.67715	25.7037	3.98061e-07	3.50901e-05	up
AT3G18490	2.58615	7.48442	25.6936	4.00144e-07	3.51491e-05	up
AT4G37409	3.8521	7.62923	25.6444	4.1048e-07	3.57017e-05	up
AT4G37410	3.8521	7.62923	25.6444	4.1048e-07	3.57017e-05	up
AT3G60200	2.68805	3.2666	25.546	4.31968e-07	3.74157e-05	up
AT1G09240	2.51663	2.93344	25.4718	4.48896e-07	3.87469e-05	up
AT2G01570	2.5509	6.17995	25.4444	4.55325e-07	3.91658e-05	up
AT1G18810	2.89636	3.60582	25.4072	4.64177e-07	3.95982e-05	up
AT1G69690	2.51411	4.47433	25.3944	4.67277e-07	3.95982e-05	up
AT3G01470	2.59777	6.09895	25.3904	4.68243e-07	3.95982e-05	up
AT3G01472	2.59777	6.09895	25.3904	4.68243e-07	3.95982e-05	up
AT2G37380	2.70026	3.0917	25.3901	4.68317e-07	3.95982e-05	up
AT5G59030	2.3481	4.36977	25.327	4.83898e-07	4.0777e-05	up
AT3G02910	2.81757	4.01282	25.3064	4.89078e-07	4.09962e-05	up
AT5G21125	2.63039	3.61774	25.3036	4.89797e-07	4.09962e-05	up
AT1G71130	2.7416	3.42162	25.2725	4.97757e-07	4.15226e-05	up
AT1G68490	2.87515	7.19755	25.2209	5.11264e-07	4.25067e-05	up
AT1G44830	2.7149	1.62545	25.2105	5.14021e-07	4.25935e-05	up
AT5G03110	2.68077	3.53779	25.0912	5.46831e-07	4.51617e-05	up
AT4G18670	2.70494	7.93336	25.0238	5.66257e-07	4.66112e-05	up
AT1G49230	2.427	2.63314	25.0055	5.71683e-07	4.69025e-05	up
AT4G26540	2.54771	6.99323	24.9978	5.73962e-07	4.69346e-05	up
AT2G13660	2.50988	2.23474	24.9672	5.83144e-07	4.73815e-05	up
AT2G46630	2.97303	4.65141	24.9669	5.83239e-07	4.73815e-05	up
AT4G27310	2.77118	5.4966	24.918	5.98201e-07	4.84387e-05	up
AT1G35260	3.59947	4.66232	24.8979	6.0448e-07	4.87882e-05	up
AT4G14400	1.95512	3.56384	24.8782	6.10681e-07	4.91292e-05	up
AT5G54470	2.64683	2.4247	24.8264	6.27321e-07	5.03051e-05	up
AT1G53170	2.29131	3.49346	24.5803	7.12765e-07	5.67904e-05	up
AT1G75490	3.61177	3.65505	24.5087	7.39767e-07	5.87536e-05	up
AT4G29710	3.46261	1.77469	24.4729	7.53636e-07	5.95652e-05	up
AT5G51680	2.24187	2.52888	24.47	7.54778e-07	5.95652e-05	up
AT4G31730	2.48966	3.72739	24.4615	7.58085e-07	5.96368e-05	up
AT4G04925	2.74778	4.20613	24.4015	7.82067e-07	6.13293e-05	up
AT4G15248	4.73438	0.333003	24.3329	8.10421e-07	6.3353e-05	up
AT5G63790	1.92533	4.7509	24.2297	8.55029e-07	6.66306e-05	up
AT5G47560	2.78853	7.43776	24.1099	9.09912e-07	7.06859e-05	up
AT3G05800	2.69317	4.37578	24.0636	9.32059e-07	7.21808e-05	up
AT2G45970	2.51755	4.80764	24.0224	9.52238e-07	7.35145e-05	up
AT5G40140	2.29042	4.43928	23.8447	1.04431e-06	8.0373e-05	up
AT1G08650	1.98239	3.70944	23.7646	1.08869e-06	8.35302e-05	up
AT1G51700	2.39061	3.53902	23.6984	1.12676e-06	8.61469e-05	up
AT2G36800	3.09551	4.96914	23.6933	1.12973e-06	8.61469e-05	up
AT5G65310	2.40219	6.56048	23.6016	1.18487e-06	9.00758e-05	up
AT4G32290	2.33216	4.54212	23.5696	1.20477e-06	9.13093e-05	up
AT2G18160	3.07043	6.48614	23.5485	1.21805e-06	9.17316e-05	up
AT2G18162	3.07043	6.48614	23.5485	1.21805e-06	9.17316e-05	up
AT2G21210	2.15595	4.92347	23.5431	1.22146e-06	9.17316e-05	up
AT2G40900	2.39878	4.16325	23.5322	1.2284e-06	9.17316e-05	up
AT1G78310	2.57299	4.10293	23.531	1.22915e-06	9.17316e-05	up
AT4G34220	2.70644	5.15519	23.5258	1.23248e-06	9.17316e-05	up
AT5G44670	2.3249	3.73929	23.4791	1.26281e-06	9.37083e-05	up
AT5G22090	2.16654	4.76364	23.473	1.26677e-06	9.37225e-05	up
AT2G44940	2.45778	5.42306	23.4662	1.27127e-06	9.3776e-05	up
AT1G71910	2.81549	1.84949	23.4321	1.294e-06	9.48898e-05	up
AT2G27310	2.53029	3.84695	23.3864	1.32512e-06	9.68855e-05	up
AT3G52060	2.48465	5.998	23.3773	1.33144e-06	9.7062e-05	up
AT3G57980	2.55239	3.66699	23.2474	1.42445e-06	0.000103539	up
AT1G29640	2.95472	2.97199	23.1094	1.53038e-06	0.000110915	up
AT2G29450	2.76679	4.78822	23.0967	1.54054e-06	0.000111326	up
AT3G60690	2.39289	4.5885	23.0436	1.58369e-06	0.000114113	up
AT5G22250	3.3622	3.4855	23.0091	1.61233e-06	0.000115841	up
AT5G18060	2.67906	3.17519	22.9815	1.63568e-06	0.000117179	up
AT1G25400	2.8296	4.80025	22.9694	1.64601e-06	0.000117581	up
AT5G18030	2.71671	3.63098	22.8911	1.7144e-06	0.000122115	up
AT3G16280	2.4886	1.93527	22.8498	1.75169e-06	0.000124415	up
AT5G03190	2.76845	3.6882	22.7186	1.87541e-06	0.000132823	up
AT2G39220	2.37891	3.13896	22.6401	1.95366e-06	0.000137972	up
AT3G49950	2.18247	3.20593	22.5625	2.03419e-06	0.000143252	up
AT1G45165	2.53958	4.22137	22.5346	2.06389e-06	0.00014449	up
AT1G70470	2.80202	3.61896	22.5291	2.06987e-06	0.00014449	up
AT5G65700	2.03134	6.41124	22.5271	2.07198e-06	0.00014449	up
AT5G19970	2.32807	2.26052	22.5243	2.07502e-06	0.00014449	up
AT4G23880	2.66437	2.56767	22.4999	2.10156e-06	0.000145929	up
AT3G02550	2.51842	5.17325	22.4708	2.1336e-06	0.000147741	up
AT5G55450	2.89965	0.944092	22.4109	2.20126e-06	0.000152003	up
AT2G36790	3.25808	4.69474	22.2496	2.39404e-06	0.000164727	up
AT5G01830	2.36108	5.46717	22.2458	2.39878e-06	0.000164727	up
AT1G78370	2.12702	5.30059	22.2148	2.43785e-06	0.000166949	up
AT4G30940	2.65889	2.97527	22.1423	2.53166e-06	0.000172897	up
AT4G16750	2.32227	2.50254	22.1006	2.58725e-06	0.000175806	up
AT2G14460	2.58955	3.75859	22.0998	2.5884e-06	0.000175806	up
AT3G15530	1.87107	4.55877	22.061	2.64117e-06	0.000178901	up
AT5G18010	2.56365	3.33843	22.0468	2.66085e-06	0.000179744	up
AT1G28680	2.36968	3.79646	22.0305	2.68359e-06	0.000180789	up
AT3G19000	2.36027	3.54091	22.0204	2.69768e-06	0.000181247	up
AT5G15950	2.58161	3.90765	21.9883	2.74321e-06	0.00018381	up
AT3G22968	2.15969	7.09083	21.871	2.91613e-06	0.000194349	up
AT3G22970	2.15969	7.09083	21.871	2.91613e-06	0.000194349	up
AT4G29110	2.68103	3.15645	21.8572	2.93707e-06	0.000194934	up
AT3G17950	2.25951	3.64502	21.8549	2.94059e-06	0.000194934	up
AT3G18710	2.43048	2.91043	21.8266	2.98434e-06	0.000196922	up
AT5G52900	2.48668	2.95658	21.8253	2.98643e-06	0.000196922	up
AT5G09820	2.205	2.25652	21.7425	3.11801e-06	0.000205054	up
AT1G64690	2.45826	2.11677	21.7229	3.15015e-06	0.000206114	up
AT3G25890	2.08336	4.12902	21.7225	3.1507e-06	0.000206114	up
AT4G37790	2.14517	3.99046	21.7024	3.18399e-06	0.000207745	up
AT1G70370	2.62149	5.83228	21.697	3.19283e-06	0.000207776	up
AT5G15948	2.57354	3.91656	21.6902	3.20426e-06	0.000207976	up
AT3G27906	2.4002	4.0138	21.6724	3.23412e-06	0.000209367	up
AT5G57780	2.44987	4.41634	21.6262	3.31301e-06	0.000213917	up
AT2G25625	2.6475	3.53552	21.5847	3.38542e-06	0.000218027	up
AT1G08315	2.30779	3.81693	21.5535	3.44102e-06	0.000221035	up
AT2G41900	2.10725	6.03534	21.4961	3.54553e-06	0.000227161	up
AT3G56360	2.88663	7.20734	21.4695	3.59499e-06	0.000229737	up
AT4G38620	2.51417	3.25843	21.456	3.6205e-06	0.000230774	up
AT5G07580	1.95049	4.20168	21.3822	3.76244e-06	0.000239208	up
AT2G24540	2.32863	5.0176	21.3727	3.78121e-06	0.000239788	up
AT5G57685	3.03842	4.77999	21.3629	3.80065e-06	0.000240408	up
AT3G57830	2.35531	5.18568	21.2714	3.9864e-06	0.000251517	up
AT2G19780	2.6949	2.69981	21.2162	4.10289e-06	0.000258044	up
AT3G62660	2.25397	6.60038	21.209	4.1182e-06	0.000258044	up
AT1G55590	2.13216	3.03672	21.2077	4.12098e-06	0.000258044	up
AT5G51670	2.34336	4.76355	21.1932	4.15228e-06	0.00025935	up
AT5G60890	2.06054	4.17247	21.1464	4.25495e-06	0.000265097	up
AT1G72620	2.55782	1.7028	21.1381	4.2735e-06	0.000265587	up
AT3G50930	2.14631	4.58481	21.0754	4.41559e-06	0.000273734	up
AT2G44310	2.27482	3.81713	21.0536	4.4662e-06	0.000274991	up
AT3G17100	2.24804	5.36893	21.0531	4.46727e-06	0.000274991	up
AT1G79720	2.24461	3.38626	21.0523	4.46906e-06	0.000274991	up
AT1G67810	2.67295	2.00227	21.0253	4.53269e-06	0.000278218	up
AT2G43060	2.35583	4.05275	20.9695	4.66656e-06	0.000285729	up
AT3G20900	2.46242	3.55934	20.9504	4.71328e-06	0.000287881	up
AT1G45163	2.36012	4.3171	20.9431	4.73119e-06	0.000288266	up
AT1G70940	2.20443	6.83688	20.9243	4.77799e-06	0.000290406	up
AT4G16141	2.2498	4.28537	20.9174	4.79528e-06	0.000290657	up
AT1G07130	2.18997	3.41551	20.9133	4.80551e-06	0.000290657	up
AT1G69260	2.48531	4.37192	20.8944	4.85304e-06	0.00029282	up
AT3G17490	2.73735	3.21812	20.8611	4.93823e-06	0.000297238	up
AT1G27730	1.87396	3.78357	20.8471	4.97458e-06	0.000298703	up
AT3G48240	2.5438	3.16312	20.836	5.00335e-06	0.000299707	up
AT2G47910	2.43592	4.58612	20.7898	5.12559e-06	0.000306291	up
AT2G40480	2.26028	3.61831	20.7627	5.19852e-06	0.000309904	up
AT4G13770	2.29484	5.32642	20.747	5.24124e-06	0.000311704	up
AT5G58580	2.53225	2.32307	20.7127	5.33597e-06	0.00031658	up
AT4G16140	3.16306	3.03513	20.6944	5.38723e-06	0.00031886	up
AT5G04470	2.39596	3.00504	20.6551	5.49915e-06	0.000324711	up
AT3G02140	2.91387	3.8064	20.5886	5.69343e-06	0.000335386	up
AT2G46690	2.71944	3.12945	20.5317	5.86516e-06	0.000344686	up
AT5G53830	2.71834	2.75032	20.5262	5.88192e-06	0.000344855	up
AT5G46780	2.45981	3.42976	20.4935	5.98331e-06	0.000349974	up
AT2G17300	2.62506	3.16425	20.4884	5.99933e-06	0.000350088	up
AT2G21180	2.23105	3.10096	20.474	6.04475e-06	0.000351912	up
AT5G22390	3.27513	4.20869	20.4131	6.24014e-06	0.000362218	up
AT3G49790	2.48723	5.32347	20.4098	6.25092e-06	0.000362218	up
AT2G41940	2.45719	4.77932	20.394	6.30266e-06	0.000364367	up
AT4G30400	2.26874	2.86574	20.3841	6.33524e-06	0.000365401	up
AT5G03230	2.18644	4.93034	20.3719	6.37578e-06	0.000366888	up
AT3G18485	2.76146	2.18436	20.3616	6.41046e-06	0.000368032	up
AT5G03210	3.39206	0.754138	20.3262	6.5299e-06	0.000374025	up
AT2G26730	2.06638	4.84302	20.3128	6.57606e-06	0.000375803	up
AT5G62770	2.64152	3.13985	20.2567	6.77172e-06	0.000386097	up
AT5G23680	2.41873	3.80883	20.1877	7.02037e-06	0.000399358	up
AT5G55790	2.45845	4.48696	20.1046	7.33191e-06	0.000415059	up
AT3G46700	2.22395	3.10501	20.1028	7.3388e-06	0.000415059	up
AT2G32030	2.57801	1.01648	20.1008	7.34648e-06	0.000415059	up
AT2G17880	2.67203	5.12002	19.9862	7.80015e-06	0.000439691	up
AT1G12100	3.39602	-0.0777636	19.9534	7.93537e-06	0.000445294	up
AT5G65520	2.13856	3.20513	19.9333	8.01928e-06	0.000448989	up
AT2G44410	1.85916	3.4103	19.914	8.10043e-06	0.000452514	up
AT5G10770	1.92027	3.57597	19.8829	8.23319e-06	0.000458899	up
AT5G18080	2.68049	3.62366	19.8374	8.43181e-06	0.000468918	up
AT1G63380	2.43017	2.4841	19.8203	8.5073e-06	0.00047206	up
AT5G66560	2.16939	4.83176	19.7824	8.67791e-06	0.000480455	up
AT3G58990	2.09594	3.41497	19.7692	8.73796e-06	0.000482704	up
AT2G45210	2.29742	2.95815	19.7433	8.85715e-06	0.000488204	up
AT5G66440	2.14236	3.06749	19.7055	9.03412e-06	0.000496856	up
AT3G11690	2.30355	4.71985	19.6594	9.25467e-06	0.000507863	up
AT5G13180	2.32507	5.12025	19.5649	9.72385e-06	0.000532434	up
AT3G20310	2.30137	5.12232	19.4957	1.00826e-05	0.000550865	up
AT1G15000	2.19558	3.72223	19.3835	1.06925e-05	0.000582903	up
AT3G16720	1.76095	3.34244	19.3792	1.0717e-05	0.000582964	up
AT4G34760	2.38307	4.97964	19.3077	1.11257e-05	0.000603003	up
AT5G15850	2.46643	5.39471	19.3063	1.11339e-05	0.000603003	up
AT5G17860	2.64117	5.91935	19.2797	1.129e-05	0.000610126	up
AT5G06470	2.43233	1.70204	19.2321	1.15752e-05	0.000624184	up
AT1G25510	2.02479	3.55843	19.2026	1.1755e-05	0.000632507	up
AT4G29920	2.83279	5.11712	19.1461	1.21086e-05	0.000650123	up
AT2G28500	4.65732	2.95694	19.1033	1.23832e-05	0.000663437	up
AT2G44600	2.37668	2.42461	19.0787	1.2544e-05	0.000667644	up
AT4G32800	2.41692	4.18701	19.0779	1.25488e-05	0.000667644	up
AT2G01400	2.15434	3.39699	19.0768	1.25559e-05	0.000667644	up
AT5G05250	2.96137	4.94484	19.0748	1.25692e-05	0.000667644	up
AT2G36485	2.24687	1.94261	19.0602	1.26659e-05	0.000671345	up
AT5G15830	2.56338	1.86063	19.0084	1.30143e-05	0.000688345	up
AT4G19170	2.54829	7.75688	18.9806	1.32052e-05	0.000696959	up
AT4G09590	2.6269	2.15987	18.9658	1.33084e-05	0.000700916	up
AT1G12060	2.58244	2.40883	18.9523	1.34031e-05	0.000704414	up
AT3G03820	2.63886	2.31516	18.9255	1.35921e-05	0.000712838	up
AT1G31320	3.92623	3.20977	18.9053	1.37373e-05	0.000718247	up
AT4G26130	2.1133	5.08149	18.9031	1.3753e-05	0.000718247	up
AT3G44260	2.78769	4.17865	18.8846	1.3887e-05	0.000723724	up
AT3G12700	2.18463	3.643	18.84	1.42153e-05	0.000738175	up
AT2G39705	2.5883	3.15384	18.8389	1.42237e-05	0.000738175	up
AT1G60000	2.33895	4.05519	18.8317	1.42774e-05	0.000739419	up
AT1G02700	2.30121	1.52839	18.7816	1.46575e-05	0.000757035	up
AT2G41410	2.16418	4.75478	18.7789	1.46784e-05	0.000757035	up
AT3G63110	2.24871	2.76111	18.7533	1.48764e-05	0.00076548	up
AT4G23160	2.36867	3.75707	18.7498	1.49037e-05	0.00076548	up
AT3G22820	3.07394	1.15675	18.7453	1.49392e-05	0.00076572	up
AT2G42900	2.14468	2.64403	18.7124	1.51989e-05	0.000777425	up
AT4G39270	2.07955	4.77355	18.6818	1.54448e-05	0.000787182	up
AT1G16730	2.37444	3.53315	18.6808	1.5453e-05	0.000787182	up
AT1G78020	2.14539	4.51657	18.6734	1.55132e-05	0.000788635	up
AT1G01830	2.07885	3.1392	18.6518	1.569e-05	0.000794509	up
AT5G19340	2.67893	2.92553	18.6515	1.56927e-05	0.000794509	up
AT4G13510	2.00741	5.23034	18.6032	1.60953e-05	0.00081324	up
AT5G67390	2.56705	2.44471	18.5744	1.63404e-05	0.000823947	up
AT1G16500	2.04543	2.14632	18.5466	1.658e-05	0.000834335	up
AT2G41010	2.11763	3.10633	18.5385	1.66506e-05	0.000836195	up
AT3G13229	2.31769	1.21091	18.5181	1.683e-05	0.000843502	up
AT2G47670	2.67368	0.898426	18.4758	1.72074e-05	0.000859514	up
AT3G52470	1.8958	3.38735	18.4746	1.72186e-05	0.000859514	up
AT3G22840	2.1383	2.30157	18.4251	1.76711e-05	0.000880333	up
AT4G22190	2.12743	5.15373	18.4069	1.78411e-05	0.000887022	up
AT4G16380	2.02641	4.41335	18.3777	1.81161e-05	0.000898899	up
AT1G32640	2.06225	5.64981	18.3705	1.81853e-05	0.000900537	up
AT1G08250	1.69721	3.70572	18.3516	1.83667e-05	0.000907708	up
AT4G38660	2.04101	4.79754	18.3217	1.86566e-05	0.000920208	up
AT2G35970	2.47619	2.01789	18.2071	1.98141e-05	0.000972466	up
AT5G41920	2.17834	4.38465	18.2065	1.98206e-05	0.000972466	up
AT1G29410	4.75759	4.396	18.2052	1.98335e-05	0.000972466	up
AT1G23205	2.34695	1.86884	18.1668	2.02373e-05	0.000990315	up
AT2G45680	2.27838	4.41395	18.1542	2.03721e-05	0.000994585	up
AT1G50640	1.79885	4.64142	18.1511	2.04046e-05	0.000994585	up
AT3G53400	2.40952	3.14961	18.1329	2.06009e-05	0.00100023	up
AT3G53402	2.40952	3.14961	18.1329	2.06009e-05	0.00100023	up
AT1G80440	2.3684	6.57029	18.1208	2.07323e-05	0.00100465	up
AT4G23690	2.23839	1.76467	18.0425	2.16027e-05	0.00104479	up
AT5G39050	2.43551	5.13562	18.0316	2.17267e-05	0.00104874	up
AT4G26490	2.60604	2.13745	18.0086	2.19914e-05	0.00105947	up
AT5G44210	2.37325	2.80803	17.9606	2.25526e-05	0.00108231	up
AT5G21940	2.29874	7.05359	17.9492	2.26881e-05	0.00108671	up
AT1G01420	2.31347	3.3587	17.9271	2.29532e-05	0.0010973	up
AT2G38470	1.68309	3.99391	17.8581	2.38009e-05	0.00113564	up
AT3G03550	1.90489	3.9189	17.8498	2.39049e-05	0.00113842	up
AT3G25710	3.50382	5.26143	17.843	2.399e-05	0.00114028	up
AT4G14580	2.64691	5.23123	17.8194	2.42888e-05	0.00115228	up
AT1G63840	2.16384	4.35682	17.7878	2.46956e-05	0.00116935	up
AT5G49700	2.1665	5.03984	17.7756	2.48548e-05	0.00117388	up
AT5G62560	1.77514	5.31898	17.7733	2.48857e-05	0.00117388	up
AT1G20450	1.94938	6.50328	17.7074	2.57627e-05	0.00121294	up
AT5G09620	1.66986	4.8202	17.696	2.59174e-05	0.00121792	up
AT5G18600	2.63144	2.94404	17.6907	2.59891e-05	0.00121899	up
AT3G62630	2.47928	4.72082	17.6725	2.62396e-05	0.00122654	up
AT1G48745	2.56263	1.1487	17.6718	2.62488e-05	0.00122654	up
AT5G01560	2.03599	3.96559	17.6041	2.72006e-05	0.00126863	up
AT1G64500	2.54469	5.3097	17.5631	2.77936e-05	0.00129386	up
AT3G25717	2.11906	3.63916	17.5549	2.79125e-05	0.00129697	up
AT3G52500	2.32526	6.57304	17.5297	2.82859e-05	0.00131187	up
AT5G49280	2.47363	4.59858	17.5142	2.85166e-05	0.0013201	up
AT3G63200	2.40669	4.37144	17.4883	2.89084e-05	0.00133575	up
AT1G01180	1.96866	3.30978	17.4589	2.9358e-05	0.00135401	up
AT2G27830	2.09967	5.09318	17.417	3.00131e-05	0.00138166	up
AT3G06750	2.19902	4.33566	17.4082	3.0152e-05	0.00138549	up
AT3G44380	2.02049	1.84226	17.379	3.06193e-05	0.00140436	up
AT2G47840	1.8569	3.81583	17.336	3.13196e-05	0.00143384	up
AT1G75540	1.86455	4.68767	17.3247	3.15068e-05	0.00143976	up
AT4G15765	1.95243	2.55036	17.2769	3.23084e-05	0.00147368	up
AT3G01140	1.94293	3.1586	17.2723	3.23872e-05	0.00147457	up
AT1G23710	1.8295	2.92477	17.2054	3.35477e-05	0.00152461	up
AT1G28380	1.8459	4.67177	17.1507	3.45278e-05	0.00156629	up
AT5G24890	2.24568	5.03149	17.1365	3.47867e-05	0.00157289	up
AT4G26850	1.80119	4.62517	17.1338	3.48361e-05	0.00157289	up
AT2G27420	2.40266	1.65862	17.1324	3.48632e-05	0.00157289	up
AT3G12630	1.87563	5.66271	17.1004	3.54551e-05	0.0015967	up
AT1G80450	2.30201	2.40265	17.087	3.57066e-05	0.00160512	up
AT3G11090	2.2648	1.60516	17.0523	3.63646e-05	0.00163175	up
AT1G60190	2.292	3.61167	17.0061	3.72595e-05	0.00166889	up
AT1G14890	2.09136	3.96398	16.9699	3.79769e-05	0.00169796	up
AT5G67190	2.37919	3.46681	16.9264	3.88564e-05	0.00173417	up
AT2G33855	2.13407	2.77545	16.8572	4.02996e-05	0.00179502	up
AT2G40000	2.36962	6.89387	16.8542	4.03643e-05	0.00179502	up
AT5G19290	2.20369	3.94624	16.8318	4.08433e-05	0.00181308	up
AT5G10750	1.75274	3.53222	16.7963	4.16153e-05	0.00184077	up
AT5G62120	3.75952	0.45866	16.7051	4.36634e-05	0.00192752	up
AT2G44300	2.14096	2.02564	16.7021	4.37316e-05	0.00192752	up
AT3G06145	2.04706	2.82837	16.6955	4.38852e-05	0.00192959	up
AT5G47370	1.95551	3.57764	16.6934	4.39338e-05	0.00192959	up
AT5G47790	1.80365	3.46732	16.6772	4.43099e-05	0.00194268	up
AT3G11650	1.96541	2.95615	16.6681	4.45228e-05	0.00194689	up
AT3G17130	1.81938	3.58013	16.6664	4.45626e-05	0.00194689	up
AT5G40790	2.03712	2.0543	16.6502	4.49462e-05	0.00196021	up
AT3G50350	2.19953	2.19108	16.6374	4.52492e-05	0.00196997	up
AT5G37540	1.69325	3.60392	16.5458	4.74884e-05	0.00206216	up
AT1G35330	3.40217	2.02833	16.5441	4.75328e-05	0.00206216	up
AT3G01970	1.91857	3.03004	16.497	4.87261e-05	0.00211025	up
AT1G68110	2.20235	3.35469	16.4644	4.95723e-05	0.00214316	up
AT3G50760	1.91103	2.57096	16.4426	5.01456e-05	0.00216418	up
AT3G13110	2.08914	4.79214	16.4317	5.04348e-05	0.00217289	up
AT2G29660	1.97362	3.30769	16.4173	5.08192e-05	0.00218567	up
AT4G14465	1.84151	3.77142	16.3623	5.23157e-05	0.00224614	up
AT1G23040	2.24482	3.46995	16.3234	5.34009e-05	0.00228878	up
AT1G14687	2.0922	1.77089	16.2728	5.48465e-05	0.0023467	up
AT3G61550	2.1024	3.14108	16.2655	5.50576e-05	0.00235168	up
AT2G22330	2.07829	4.84569	16.2127	5.66141e-05	0.00241401	up
AT4G21780	3.03063	1.17002	16.1984	5.70425e-05	0.00242812	up
AT5G03870	1.74157	2.9085	16.1948	5.71501e-05	0.00242854	up
AT4G13830	2.07023	4.793	16.1844	5.74645e-05	0.00243773	up
AT5G06440	1.68828	3.25877	16.1554	5.83533e-05	0.00247122	up
AT3G05770	1.88669	2.2515	16.1315	5.90922e-05	0.00249825	up
AT2G23340	1.68133	3.15731	16.1225	5.93754e-05	0.00250597	up
AT3G26085	1.83305	2.20406	16.1031	5.99866e-05	0.00252747	up
AT1G78210	1.72256	3.33037	16.0897	6.0411e-05	0.00254104	up
AT5G58680	2.44476	1.72765	16.0697	6.10527e-05	0.0025637	up
AT4G23930	2.37873	1.61662	16.0147	6.28536e-05	0.00263487	up
AT4G14430	1.68009	3.76665	15.9924	6.35977e-05	0.00266158	up
AT5G25280	2.25683	6.44509	15.8915	6.70796e-05	0.00279319	up
AT1G25550	2.14972	5.27265	15.8792	6.75163e-05	0.00280667	up
AT4G23870	2.29095	4.13008	15.8544	6.8407e-05	0.00283333	up
AT5G49100	2.19643	3.19776	15.8518	6.84996e-05	0.00283333	up
AT3G18690	2.0344	2.54179	15.8164	6.9794e-05	0.00288208	up
AT5G49170	2.36103	1.67299	15.8078	7.01134e-05	0.00288662	up
AT2G17450	2.14738	4.19616	15.8045	7.02362e-05	0.00288662	up
AT2G24320	4.06421	3.89352	15.804	7.02525e-05	0.00288662	up
AT4G12310	1.87843	3.87286	15.7407	7.26445e-05	0.00297998	up
AT4G17245	2.05304	4.81218	15.722	7.33657e-05	0.00300461	up
AT1G78450	2.19952	1.22058	15.6676	7.55064e-05	0.0030872	up
AT2G23690	2.26958	3.15959	15.6121	7.7757e-05	0.00316879	up
AT3G27880	1.91493	1.84673	15.5996	7.82696e-05	0.0031821	up
AT4G30960	1.77461	6.7903	15.5979	7.83396e-05	0.0031821	up
AT5G05590	5.27621	5.87492	15.5715	7.94449e-05	0.00322173	up
AT5G04190	2.00946	3.94382	15.5643	7.97447e-05	0.00322862	up
AT1G50630	1.71504	3.61831	15.5302	8.11967e-05	0.00328206	up
AT3G23810	1.50188	4.97194	15.518	8.17218e-05	0.00329793	up
AT3G28930	1.71358	2.83843	15.5063	8.22291e-05	0.00331302	up
AT1G74070	1.96874	3.04935	15.4999	8.2509e-05	0.00331892	up
AT5G11090	2.08625	4.99173	15.4967	8.26485e-05	0.00331916	up
AT1G30825	1.82509	2.25371	15.4842	8.31989e-05	0.00333587	up
AT2G01150	1.72932	3.01027	15.3487	8.93825e-05	0.00357803	up
AT5G60680	2.09275	6.13056	15.2736	9.30087e-05	0.00371721	up
AT4G37470	1.93111	4.75858	15.2701	9.31819e-05	0.00371815	up
AT1G54215	1.9748	1.36437	15.2654	9.34129e-05	0.0037214	up
AT5G01540	2.1961	3.38233	15.2363	9.48643e-05	0.00376833	up
AT1G15825	2.39709	0.825739	15.2357	9.48942e-05	0.00376833	up
AT2G16500	1.7747	5.30658	15.2324	9.50599e-05	0.00376889	up
AT3G15760	2.32314	2.53912	15.2207	9.56502e-05	0.00378626	up
AT5G41810	1.89978	3.96234	15.1928	9.70734e-05	0.00383648	up
AT5G08770	1.67555	3.8518	15.1377	9.99456e-05	0.00394373	up
AT5G48090	3.6564	4.30228	15.1222	0.00010077	0.00396996	up
AT5G22020	1.7892	2.33456	15.0946	0.000102256	0.00402213	up
AT5G67160	1.88545	2.38723	15.072	0.000103487	0.00406412	up
AT3G09030	1.65828	4.54267	15.0614	0.000104071	0.00408059	up
AT3G17998	1.65744	3.52066	15.0276	0.000105952	0.00414128	up
AT3G18000	1.65744	3.52066	15.0276	0.000105952	0.00414128	up
AT1G76065	2.40486	4.39879	14.9774	0.000108806	0.00424615	up
AT1G11210	1.61158	3.85908	14.9695	0.000109262	0.00425729	up
AT1G12330	1.98088	3.45746	14.9343	0.000111323	0.00433079	up
AT3G47560	1.76105	2.41663	14.9261	0.000111805	0.00434274	up
AT1G64900	1.695	4.77115	14.9182	0.000112277	0.00434904	up
AT2G18500	2.01876	3.76664	14.9175	0.000112317	0.00434904	up
AT3G14490	1.9961	1.48997	14.8505	0.000116379	0.00449934	up
AT3G02020	1.93631	5.84818	14.8366	0.000117238	0.00452549	up
AT2G22430	1.53226	7.35147	14.8128	0.000118725	0.00457579	up
AT5G62180	1.70682	2.77739	14.8048	0.00011923	0.00458815	up
AT3G08730	1.85555	4.5189	14.7998	0.000119549	0.00459332	up
AT1G23390	2.24002	6.19475	14.7863	0.000120405	0.00461906	up
AT4G32890	1.9435	3.89862	14.7778	0.000120948	0.00463275	up
AT4G38740	1.78324	6.03927	14.7692	0.000121503	0.00463971	up
AT2G01120	1.98639	2.74711	14.7618	0.000121979	0.00464996	up
AT5G01075	2.03926	1.85276	14.7572	0.000122282	0.00464996	up
AT2G47490	2.0374	2.7681	14.7564	0.000122333	0.00464996	up
AT2G48090	2.17925	1.59531	14.7427	0.000123222	0.00467662	up
AT1G07780	4.73393	6.21904	14.7258	0.000124335	0.00471167	up
AT3G16870	1.81598	4.08784	14.7177	0.000124869	0.00472468	up
AT5G58540	1.62944	3.44211	14.6811	0.000127319	0.00480877	up
AT5G52750	2.24641	0.527441	14.6787	0.000127478	0.00480877	up
AT1G28280	2.08971	4.69331	14.6529	0.000129234	0.00486389	up
AT5G03890	2.23514	0.770022	14.6515	0.000129331	0.00486389	up
AT2G45600	2.12244	2.20994	14.6139	0.000131938	0.00494756	up
AT1G55580	2.50107	3.38956	14.6137	0.000131953	0.00494756	up
AT3G52800	1.95288	5.17045	14.5527	0.000136291	0.0051025	up
AT2G28400	2.41885	3.94599	14.5473	0.000136683	0.00510947	up
AT2G17705	2.09941	2.90316	14.5026	0.000139967	0.00522437	up
AT2G45450	2.58593	0.652204	14.458	0.00014332	0.00534153	up
AT4G15500	1.52605	3.72655	14.4265	0.000145739	0.00542355	up
AT1G24625	1.78078	3.34932	14.4165	0.000146514	0.00544424	up
AT4G34160	1.95978	3.39072	14.3936	0.000148306	0.00550259	up
AT1G14930	4.46487	3.12869	14.3725	0.00014998	0.00555639	up
AT4G33565	1.87826	2.41945	14.3453	0.000152161	0.0056283	up
AT1G04260	1.81005	3.63656	14.3427	0.000152373	0.0056283	up
AT4G13990	1.75506	2.28265	14.3358	0.000152928	0.00563513	up
AT2G01505	2.39686	0.872646	14.3348	0.000153011	0.00563513	up
AT2G03140	2.36102	4.68309	14.3025	0.000155661	0.00572424	up
AT4G37260	2.03905	5.44098	14.2971	0.000156105	0.00573209	up
AT1G68050	1.7039	4.29712	14.2174	0.000162861	0.00595377	up
AT1G48760	1.63233	3.82442	14.1798	0.000166144	0.00605885	up
AT5G11970	1.89731	3.49188	14.1789	0.000166223	0.00605885	up
AT5G03170	2.0224	1.42668	14.1685	0.000167147	0.00608363	up
AT2G30766	3.1475	1.96965	14.1611	0.000167801	0.00609849	up
AT5G26230	1.82567	3.1091	14.1423	0.000169488	0.00615079	up
AT1G52630	1.86875	2.67972	14.129	0.000170689	0.00618538	up
AT4G20270	1.48523	5.38538	14.1027	0.000173091	0.00626112	up
AT4G26520	1.91998	4.70376	14.1007	0.000173283	0.00626112	up
AT5G47610	2.1787	2.23025	14.092	0.000174083	0.0062809	up
AT5G04950	2.00403	4.43178	14.0665	0.000176455	0.00635723	up
AT2G18210	2.68064	0.950221	14.0271	0.000180195	0.00648258	up
AT3G56710	2.0963	1.32167	13.9934	0.000183452	0.0065788	up
AT4G26070	1.71507	2.00909	13.9898	0.000183802	0.0065788	up
AT5G65710	1.60005	3.24835	13.9858	0.000184193	0.0065788	up
AT4G26090	1.80052	4.1569	13.9575	0.000186993	0.00666924	up
AT5G54130	2.10986	2.08596	13.921	0.000190654	0.00679006	up
AT2G42620	1.5268	4.39525	13.8958	0.000193228	0.00687191	up
AT3G57120	2.18437	5.06519	13.888	0.000194033	0.00688274	up
AT1G14140	1.97129	2.22244	13.8875	0.000194087	0.00688274	up
AT2G31160	1.93385	4.57275	13.8696	0.000195946	0.00693878	up
AT4G10265	3.25916	0.696888	13.8506	0.000197935	0.00699922	up
AT3G58000	2.54972	1.88608	13.8445	0.000198576	0.00701194	up
AT4G28240	1.67965	5.59076	13.8245	0.000200701	0.00707693	up
AT1G15030	1.67209	3.48224	13.8079	0.000202481	0.00712956	up
AT4G12290	1.62101	4.73946	13.7727	0.000206314	0.00725426	up
AT4G17870	1.99884	4.59134	13.765	0.000207157	0.00727361	up
AT3G11410	1.56825	6.77496	13.7391	0.000210035	0.00736028	up
AT5G67360	1.60901	6.20237	13.7116	0.00021313	0.00744129	up
AT1G53350	3.02462	4.12505	13.7086	0.00021347	0.0074427	up
AT4G11140	1.84582	2.17971	13.698	0.000214688	0.00747469	up
AT2G36770	2.21478	2.74293	13.6834	0.000216356	0.00751995	up
AT5G23100	1.84862	3.64146	13.6814	0.000216593	0.00751995	up
AT4G38840	2.11891	4.26628	13.6759	0.000217223	0.00752797	up
AT1G72300	1.68332	3.80602	13.6741	0.00021743	0.00752797	up
AT4G30460	1.74589	2.35019	13.6708	0.000217819	0.00753097	up
AT1G58340	1.9008	3.03923	13.6636	0.000218655	0.00754938	up
AT5G28300	1.77608	4.22675	13.6606	0.000219005	0.00755095	up
AT2G36220	1.52578	3.81416	13.6471	0.000220586	0.00759367	up
AT1G10370	1.68112	2.11649	13.6448	0.000220855	0.00759367	up
AT2G23290	1.89113	3.60352	13.6384	0.000221607	0.00760448	up
AT1G24100	1.73676	6.23132	13.6369	0.000221781	0.00760448	up
AT3G20015	1.79397	3.71467	13.6104	0.000224935	0.007702	up
AT5G47060	1.84725	2.87801	13.5942	0.000226882	0.00775801	up
AT3G44171	2.34514	0.332175	13.5539	0.000231814	0.00791576	up
AT3G58710	2.43472	3.36041	13.5269	0.000235164	0.00800813	up
AT1G66490	1.52469	5.27261	13.4601	0.000243696	0.008276	up
AT1G34140	1.56172	2.4846	13.4123	0.000249977	0.00847775	up
AT3G24500	2.03093	2.90453	13.4096	0.000250346	0.00847869	up
AT5G52420	1.78801	2.55064	13.376	0.000254865	0.00860872	up
AT1G67590	1.85897	3.44836	13.3759	0.000254878	0.00860872	up
AT1G31335	2.05944	1.06023	13.372	0.000255409	0.00861493	up
AT1G74940	1.84656	5.14631	13.3605	0.000256984	0.00864867	up
AT1G66140	1.78335	3.68246	13.3596	0.000257105	0.00864867	up
AT3G18800	1.94651	2.0773	13.3519	0.000258164	0.00867255	up
AT5G19260	2.19035	2.00164	13.3398	0.000259837	0.00871699	up
AT5G10600	1.82159	2.81184	13.3372	0.000260199	0.00871737	up
AT1G25560	1.82774	5.70908	13.3179	0.000262879	0.00879529	up
AT4G40060	1.69898	4.30865	13.3018	0.000265151	0.00885941	up
AT1G25440	1.51828	7.24497	13.2874	0.000267192	0.0089156	up
AT2G41870	1.52447	3.60631	13.2756	0.000268887	0.00896013	up
AT4G12980	1.79319	4.47055	13.2725	0.000269331	0.0089629	up
AT5G08790	1.60846	3.54525	13.2657	0.000270312	0.00898354	up
AT2G16860	1.77309	2.49939	13.2409	0.000273911	0.00909098	up
AT5G16540	1.71283	2.86205	13.2293	0.0002756	0.00913486	up
AT3G03690	1.56252	2.51203	13.1947	0.000280749	0.00928077	up
AT5G12310	1.65875	3.06001	13.1859	0.000282065	0.0093119	up
AT5G01640	1.85639	1.7787	13.1799	0.000282961	0.00932909	up
AT1G72050	1.76314	3.29816	13.1706	0.000284373	0.00934827	up
AT3G49100	1.8405	1.26015	13.1687	0.000284671	0.00934827	up
AT2G29190	1.65935	4.56889	13.1657	0.000285122	0.00935073	up
AT4G37095	2.68993	0.173233	13.1294	0.000290696	0.00952095	up
AT2G31560	1.77615	2.47792	13.1113	0.000293521	0.00960084	up
AT2G42800	1.75194	2.51214	13.103	0.000294818	0.00963061	up
AT4G16008	2.41781	0.88475	13.0874	0.000297284	0.00969841	up
AT2G41180	1.74651	2.40008	13.0789	0.000298642	0.00972995	up
AT1G23050	1.82558	4.79115	13.0756	0.000299175	0.00973455	up
AT5G07110	3.11137	3.84854	13.0536	0.000302699	0.00983632	up
AT1G49650	1.91112	3.00727	13.0415	0.000304656	0.00988701	up
AT1G13245	1.95126	5.21256	12.998	0.000311825	0.0101065	up
AT1G02110	1.50042	4.39378	12.9726	0.000316082	0.0102311	up
AT5G02890	1.71184	1.89653	12.969	0.000316686	0.0102373	up
AT5G01910	1.77871	1.33356	12.9529	0.000319429	0.0103126	up
AT5G56040	1.41886	4.53057	12.9391	0.000321783	0.0103751	up
AT3G05200	1.54163	4.57869	12.9352	0.000322457	0.0103834	up
AT2G24310	4.80546	3.82666	12.9294	0.00032347	0.0104025	up
AT5G41320	1.698	2.26696	12.9235	0.000324488	0.0104218	up
AT2G01100	1.5975	3.14848	12.9191	0.000325238	0.0104324	up
AT5G62170	2.4953	3.18008	12.9103	0.000326779	0.0104683	up
AT4G15700	2.42585	0.583203	12.8995	0.000328672	0.0105154	up
AT5G17350	2.07692	2.61648	12.8853	0.000331168	0.0105816	up
AT1G64460	1.97442	2.00468	12.8655	0.000334695	0.0106806	up
AT4G33050	1.66108	2.98309	12.8557	0.000336449	0.0107131	up
AT3G07590	1.99768	1.05903	12.855	0.000336576	0.0107131	up
AT1G59970	1.49823	3.19507	12.8515	0.000337201	0.0107193	up
AT2G03890	1.73062	5.93995	12.8395	0.000339378	0.0107747	up
AT5G18050	1.77424	2.75231	12.8295	0.000341196	0.0108186	up
AT1G68238	2.6264	1.75747	12.8071	0.000345305	0.0109349	up
AT5G07690	2.00843	4.08442	12.8034	0.000345993	0.0109428	up
AT3G61580	1.75326	6.80433	12.7992	0.000346769	0.0109534	up
AT1G78410	1.89555	1.0863	12.7478	0.000356436	0.0112445	up
AT5G01790	1.80868	2.44448	12.7195	0.00036187	0.0114014	up
AT4G34710	1.38604	7.25084	12.713	0.000363129	0.0114266	up
AT3G56590	1.46757	3.78035	12.6445	0.000376675	0.0118379	up
AT1G53230	1.5853	4.23322	12.6308	0.000379437	0.0118946	up
AT3G06500	1.40856	3.7352	12.6199	0.000381664	0.0119373	up
AT5G22370	3.1854	3.27091	12.6194	0.000381759	0.0119373	up
AT5G37260	2.10186	3.45407	12.6073	0.000384251	0.0120001	up
AT1G49470	1.55643	3.93445	12.5684	0.000392329	0.012237	up
AT1G69295	1.39996	3.93476	12.5603	0.000394029	0.0122746	up
AT4G02130	1.86427	6.40651	12.5327	0.000399887	0.0124415	up
AT3G03470	1.87725	5.4269	12.5084	0.00040513	0.0125889	up
AT3G03460	1.89214	1.54981	12.4826	0.000410761	0.012748	up
AT5G09800	1.79943	2.71792	12.4645	0.000414757	0.0128559	up
AT2G42350	2.03822	1.13247	12.4456	0.000418972	0.0129704	up
AT1G13390	1.46448	3.46419	12.4381	0.000420663	0.0130066	up
AT5G48060	2.23696	2.37857	12.4321	0.000422019	0.0130323	up
AT1G21140	2.16295	1.14789	12.4219	0.000424321	0.0130871	up
AT3G48800	1.67614	2.52064	12.4031	0.000428624	0.0131871	up
AT5G67280	1.59085	3.80583	12.366	0.000437225	0.0134185	up
AT3G63360	2.65285	0.190416	12.3537	0.000440103	0.0134902	up
AT4G34990	1.75842	2.26065	12.3337	0.000444854	0.013619	up
AT3G18280	1.91877	1.42363	12.3262	0.000446645	0.013657	up
AT1G73480	1.81068	4.74898	12.3124	0.000449959	0.0137415	up
AT2G47560	1.74073	1.91575	12.2771	0.000458545	0.0139865	up
AT1G48100	1.64409	2.79554	12.2689	0.000460569	0.014031	up
AT2G12461	2.31967	0.644778	12.2643	0.000461704	0.0140483	up
AT5G09990	3.42781	0.851041	12.2592	0.000462958	0.0140693	up
AT1G22220	1.81754	2.78827	12.2512	0.000464966	0.014113	up
AT4G34920	1.61921	4.6225	12.2479	0.000465775	0.0141204	up
AT1G63850	1.68758	3.30871	12.2424	0.00046716	0.0141351	up
AT3G47420	1.80323	4.77876	12.2414	0.000467398	0.0141351	up
AT5G63130	1.82958	2.57711	12.2116	0.000474936	0.0143403	up
AT4G34020	2.07512	3.67611	12.2087	0.00047568	0.0143403	up
AT1G27670	1.50253	2.63795	12.2006	0.000477744	0.014378	up
AT5G18150	2.09156	2.11176	12.195	0.000479173	0.0144036	up
AT1G64780	1.74888	4.34536	12.1911	0.000480186	0.0144166	up
AT1G64470	2.00273	0.793044	12.1841	0.000481983	0.0144531	up
AT1G22230	1.85711	2.87388	12.1773	0.000483738	0.0144883	up
AT3G52740	1.88842	2.11115	12.1652	0.000486882	0.0145649	up
AT2G45620	3.04934	5.42101	12.1435	0.000492589	0.0147022	up
AT3G05270	1.4357	2.60924	12.1426	0.000492836	0.0147022	up
AT1G30140	2.76721	0.682284	12.141	0.000493248	0.0147022	up
AT5G09445	2.0735	2.66299	12.1238	0.000497826	0.0148046	up
AT5G54660	1.70078	2.21642	12.1236	0.000497875	0.0148046	up
AT3G10910	2.22298	2.35748	12.1062	0.000502556	0.0148904	up
AT3G10912	2.22298	2.35748	12.1062	0.000502556	0.0148904	up
AT2G36970	1.87269	3.07046	12.098	0.00050477	0.0149382	up
AT5G25110	1.72096	3.02014	12.0888	0.000507251	0.0149938	up
AT5G37760	3.89173	2.7809	12.0793	0.000509859	0.015053	up
AT1G80290	1.7562	1.69468	12.073	0.000511568	0.0150855	up
AT3G27060	1.5255	3.3622	12.0701	0.000512365	0.0150911	up
AT4G16790	1.69744	3.18722	12.0645	0.000513898	0.0151183	up
AT5G52500	1.73024	2.1941	12.0346	0.000522224	0.0153451	up
AT4G37330	1.47856	3.74944	12.0307	0.000523303	0.0153587	up
AT5G03700	1.66568	3.53314	12.0222	0.000525703	0.0154109	up
AT1G56020	1.49639	3.1977	12.0173	0.000527083	0.0154332	up
AT2G05180	2.99589	2.28427	12.0111	0.000528836	0.0154663	up
AT1G02720	1.50111	2.8416	12.0052	0.000530523	0.0154974	up
AT5G39940	1.7603	2.55223	11.9882	0.000535374	0.0156207	up
AT4G15360	2.69996	2.33933	11.971	0.000540344	0.0157473	up
AT5G51690	1.38353	3.2103	11.9087	0.000558712	0.0162445	up
AT5G08330	1.74705	5.34629	11.9083	0.000558854	0.0162445	up
AT2G36780	2.03737	2.75481	11.9066	0.000559366	0.0162445	up
AT5G11590	1.94943	3.52385	11.8944	0.000563025	0.0163317	up
AT1G02620	1.80409	2.19675	11.8888	0.000564723	0.0163618	up
AT5G23050	1.47615	3.70493	11.8769	0.000568333	0.0164473	up
AT1G06800	1.53068	4.21429	11.8705	0.000570298	0.0164849	up
AT1G16916	2.04099	1.68899	11.842	0.000579083	0.0167	up
AT4G01026	1.63815	3.48943	11.8355	0.000581129	0.0167396	up
AT5G64620	1.66464	2.96677	11.8286	0.000583269	0.0167818	up
AT1G33470	1.73006	4.93084	11.811	0.000588816	0.0169218	up
AT1G13100	1.62638	3.13861	11.7982	0.000592881	0.017019	up
AT3G24860	1.84197	2.70183	11.7619	0.000604553	0.017334	up
AT3G21790	1.60888	3.75033	11.7478	0.000609151	0.017445	up
AT1G64065	1.71295	2.17401	11.7457	0.000609826	0.017445	up
AT4G16350	3.01016	1.68845	11.7321	0.000614316	0.0175431	up
AT2G47780	1.88986	0.65831	11.731	0.000614669	0.0175431	up
AT1G66180	1.7201	6.04595	11.7281	0.000615644	0.0175508	up
AT1G16790	1.93508	1.95297	11.7077	0.000622405	0.0177232	up
AT5G54145	1.84499	3.39203	11.6739	0.000633832	0.018028	up
AT1G05870	1.53465	2.53421	11.659	0.000638937	0.0181403	up
AT1G55760	1.6435	1.63854	11.6581	0.000639241	0.0181403	up
AT2G32880	1.47767	2.59214	11.6015	0.000658991	0.0186794	up
AT1G55910	2.18101	2.33453	11.5716	0.000669655	0.0189516	up
AT4G36240	1.79991	2.73966	11.5704	0.000670118	0.0189516	up
AT3G61700	1.52847	3.34011	11.5563	0.000675209	0.0190535	up
AT3G13440	1.67505	4.16716	11.5544	0.000675878	0.0190535	up
AT5G65660	2.03184	7.64656	11.554	0.00067602	0.0190535	up
AT1G56150	1.70507	1.59059	11.535	0.000682968	0.0192275	up
AT4G23810	1.58982	2.25702	11.5295	0.000685006	0.0192631	up
AT4G22250	1.90381	1.15759	11.5179	0.000689308	0.0193622	up
AT1G06645	1.7945	3.15116	11.5101	0.000692194	0.0194213	up
AT2G40400	1.32678	3.32668	11.5028	0.000694899	0.0194752	up
AT2G16600	1.48611	5.04804	11.49	0.000699704	0.0195855	up
AT2G02450	1.66002	3.41856	11.4882	0.000700409	0.0195855	up
AT3G06590	1.37328	3.93428	11.4741	0.000705712	0.0196862	up
AT1G48040	1.65423	2.28988	11.4731	0.000706126	0.0196862	up
AT1G35830	1.80011	1.91424	11.4724	0.000706389	0.0196862	up
AT1G59710	1.74613	4.17967	11.4618	0.000710418	0.0197253	up
AT1G75388	1.62477	2.33338	11.461	0.000710717	0.0197253	up
AT1G75390	1.62477	2.33338	11.461	0.000710717	0.0197253	up
AT5G42800	1.94547	1.70664	11.4604	0.000710963	0.0197253	up
AT2G47890	1.4149	4.4474	11.4555	0.000712846	0.0197301	up
AT1G49750	1.48603	5.62568	11.4549	0.000713052	0.0197301	up
AT4G11300	1.46494	3.56375	11.4537	0.00071352	0.0197301	up
AT2G34340	1.77587	2.39376	11.4482	0.000715647	0.019767	up
AT5G04820	1.8215	2.4116	11.4324	0.000721736	0.019913	up
AT1G75230	1.65956	2.6182	11.4263	0.000724113	0.0199565	up
AT3G23030	1.93564	7.16559	11.3181	0.000767548	0.0211067	up
AT5G66590	1.60872	2.13908	11.3028	0.00077391	0.0212581	up
AT3G60290	2.14975	1.53562	11.2797	0.000783584	0.0215001	up
AT3G26932	1.68887	1.73474	11.2523	0.000795252	0.0217962	up
AT4G01390	1.77106	1.10614	11.2389	0.000801012	0.0219299	up
AT5G17220	2.23457	1.32728	11.2221	0.000808282	0.0221046	up
AT4G29140	1.31634	4.32815	11.2065	0.00081513	0.0222674	up
AT4G14870	1.47028	3.31403	11.1909	0.000821998	0.0224303	up
AT5G23090	1.55567	1.88211	11.1794	0.000827095	0.0225447	up
AT1G78110	1.65719	3.7319	11.1751	0.000829023	0.0225725	up
AT5G67610	1.67895	2.54046	11.1034	0.000861713	0.0233857	up
AT5G62020	1.86703	3.49946	11.0982	0.000864111	0.0234252	up
AT1G62030	1.38594	3.24141	11.0957	0.000865271	0.0234311	up
AT1G75580	2.1098	1.63386	11.0901	0.000867881	0.0234507	up
AT3G63290	1.4595	2.58066	11.0825	0.000871472	0.0235222	up
AT5G64870	1.64766	1.70823	11.0724	0.000876243	0.0236253	up
AT2G35860	1.47375	4.37686	11.0537	0.000885112	0.0238386	up
AT3G15630	1.72325	4.35097	11.0431	0.000890173	0.0239489	up
AT1G20320	2.64159	1.77121	11.0375	0.000892878	0.0239957	up
AT5G19530	1.45362	2.92774	11.0333	0.00089489	0.0240238	up
AT2G33320	1.63668	3.69444	11.0297	0.000896623	0.0240444	up
AT3G17225	2.09523	0.36885	11.0252	0.000898807	0.024077	up
AT1G72510	2.07642	3.95474	11.0127	0.000904899	0.0242141	up
AT3G09220	1.37403	3.54145	11.0016	0.000910337	0.0243334	up
AT5G05160	1.46676	2.92227	10.9987	0.000911781	0.0243458	up
AT5G05440	1.99621	4.72301	10.9807	0.000920649	0.0245562	up
AT4G18920	2.08513	1.12938	10.9656	0.000928194	0.024731	up
AT5G39860	3.23821	1.90778	10.9528	0.000934643	0.0248268	up
AT3G10040	1.35855	3.66808	10.9527	0.00093466	0.0248268	up
AT4G31875	1.71895	0.805534	10.9525	0.000934789	0.0248268	up
AT1G06980	1.73258	2.31479	10.9194	0.000951609	0.0252197	up
AT3G47510	1.87232	1.67811	10.9081	0.000957471	0.025348	up
AT4G25670	1.31235	3.61744	10.8893	0.000967197	0.0255496	up
AT4G25672	1.31235	3.61744	10.8893	0.000967197	0.0255496	up
AT5G11270	1.61372	2.37685	10.8875	0.000968168	0.0255496	up
AT1G48000	1.62274	1.93653	10.8771	0.000973607	0.0256659	up
AT2G47860	1.51596	3.18737	10.8697	0.000977516	0.0257416	up
AT5G21280	1.69613	1.32123	10.8504	0.000987742	0.0259834	up
AT1G35210	2.13053	0.736778	10.8441	0.000991125	0.0260448	up
AT4G25620	1.33747	4.15618	10.8247	0.00100155	0.0262354	up
AT5G55620	1.52273	2.27299	10.8206	0.00100377	0.0262659	up
AT2G47450	1.46422	6.26111	10.809	0.00101005	0.0263602	up
AT1G69530	1.30906	4.02159	10.8082	0.00101049	0.0263602	up
AT4G38910	1.67734	1.65178	10.8079	0.00101068	0.0263602	up
AT1G27930	1.46121	3.81503	10.8062	0.00101161	0.0263602	up
AT1G47655	2.11998	2.57463	10.8031	0.00101328	0.026376	up
AT1G02390	1.58128	1.83795	10.7873	0.001022	0.0265199	up
AT3G15250	1.97628	2.17487	10.7795	0.0010263	0.0266035	up
AT3G01480	1.64571	4.81026	10.7508	0.00104232	0.0269907	up
AT1G75335	1.85984	2.73583	10.7475	0.00104421	0.0270116	up
AT1G72600	2.03775	1.41407	10.7329	0.00105247	0.0271424	up
AT3G51110	1.64565	3.45231	10.7328	0.00105255	0.0271424	up
AT4G05010	1.93606	1.29882	10.724	0.00105756	0.0272434	up
AT1G69320	1.90626	0.54116	10.7092	0.00106605	0.0274338	up
AT3G59400	1.47932	7.1134	10.6996	0.00107157	0.0275099	up
AT3G54680	1.56272	3.05172	10.6804	0.00108279	0.0277494	up
AT4G11660	1.65863	3.11355	10.6725	0.0010874	0.0278303	up
AT4G34138	1.49026	4.28267	10.6712	0.00108818	0.0278303	up
AT3G22070	1.58321	2.52581	10.6645	0.00109214	0.0279028	up
AT4G24700	2.05699	1.3076	10.66	0.00109479	0.0279419	up
AT4G04630	1.9111	2.00006	10.6501	0.00110064	0.0280351	up
AT1G72770	1.55961	3.24078	10.65	0.0011007	0.0280351	up
AT4G23530	1.48743	3.55796	10.641	0.00110605	0.0281139	up
AT4G36590	2.47407	0.864816	10.6223	0.00111732	0.0283714	up
AT4G20300	1.40356	3.67555	10.616	0.00112111	0.0284383	up
AT4G00880	2.01551	1.53546	10.6063	0.00112703	0.0285596	up
AT3G08600	2.05807	3.24515	10.6003	0.00113067	0.0286225	up
AT5G63500	1.62814	1.86732	10.5913	0.00113621	0.0287334	up
AT5G44005	1.61796	3.0167	10.5825	0.00114164	0.0288415	up
AT1G62610	1.43377	3.95988	10.5774	0.0011448	0.0288919	up
AT1G10480	2.1139	2.804	10.5589	0.0011563	0.0291525	up
AT5G53588	1.84871	3.1113	10.5385	0.00116912	0.0294163	up
AT5G53590	1.84871	3.1113	10.5385	0.00116912	0.0294163	up
AT4G36010	1.28489	3.86177	10.5361	0.00117065	0.0294248	up
AT3G24515	2.66081	2.11998	10.5246	0.00117793	0.029578	up
AT3G55970	1.51595	2.28232	10.5051	0.00119048	0.0298629	up
AT4G24060	1.75873	3.54498	10.492	0.00119895	0.0300452	up
AT4G01030	1.75432	3.38231	10.4833	0.00120459	0.030149	up
AT5G64660	1.37824	3.03797	10.4819	0.00120552	0.030149	up
AT1G55265	1.66067	2.97502	10.4689	0.00121401	0.0303308	up
AT2G25900	1.73992	6.18259	10.4617	0.00121878	0.0303888	up
AT4G36040	1.77457	7.1603	10.4574	0.00122159	0.0304283	up
AT1G51680	1.64504	7.05648	10.445	0.00122981	0.0305825	up
AT3G17250	1.41539	2.02674	10.4444	0.00123024	0.0305825	up
AT2G24230	1.36545	3.12833	10.4325	0.0012382	0.0307496	up
AT5G42110	1.71186	2.81807	10.4235	0.00124419	0.0308677	up
AT1G52890	1.63434	2.82267	10.4144	0.00125034	0.0309584	up
AT4G02440	1.56085	4.3457	10.3989	0.00126091	0.0311891	up
AT1G74780	1.88918	2.70619	10.3959	0.00126298	0.0312091	up
AT4G36840	1.47161	2.84568	10.3846	0.00127072	0.0313694	up
AT5G01170	1.32948	4.52665	10.3797	0.00127408	0.0314211	up
AT5G48560	1.64418	2.72451	10.375	0.0012773	0.0314692	up
AT5G61420	1.90144	5.42132	10.3697	0.00128101	0.031505	up
AT1G61260	1.36465	3.16201	10.3693	0.00128129	0.031505	up
AT1G71970	1.67612	3.46535	10.3512	0.00129392	0.031784	up
AT2G38640	1.81368	2.03126	10.3402	0.00130161	0.0319414	up
AT2G48000	1.44521	2.02819	10.3069	0.00132532	0.0324912	up
AT5G66320	1.39238	3.89213	10.2883	0.0013388	0.0327894	up
AT5G24655	2.45352	2.16824	10.2848	0.00134133	0.0328189	up
AT3G55520	1.80106	2.37421	10.2743	0.00134896	0.0329409	up
AT2G37360	1.40953	2.90526	10.2711	0.00135133	0.0329664	up
AT4G25690	1.40823	2.93307	10.2554	0.00136287	0.0331763	up
AT4G25692	1.40823	2.93307	10.2554	0.00136287	0.0331763	up
AT3G03680	1.80018	5.01011	10.2539	0.00136394	0.0331763	up
AT4G39280	1.34715	4.15319	10.2513	0.00136585	0.0331902	up
AT3G46680	1.77152	1.23661	10.2462	0.00136964	0.03325	up
AT1G76090	1.69112	5.34122	10.2409	0.0013736	0.0333135	up
AT2G35960	1.6688	4.54774	10.2284	0.00138294	0.0335073	up
AT4G18270	1.46186	2.51065	10.2213	0.00138825	0.0336031	up
AT4G21310	2.1204	0.14155	10.2037	0.00140159	0.0338838	up
AT5G39610	1.57909	3.37609	10.2024	0.00140257	0.0338838	up
AT3G18980	1.44229	3.42365	10.1833	0.00141716	0.03417	up
AT4G38210	1.48961	2.28925	10.1811	0.00141887	0.0341779	up
AT5G11370	3.01364	3.39562	10.1623	0.00143341	0.0344947	up
AT1G18570	1.46392	2.88294	10.125	0.00146271	0.0351318	up
AT2G40020	1.57163	2.8137	10.1226	0.00146461	0.0351436	up
AT1G65620	1.67884	2.46005	10.1134	0.00147198	0.0352864	up
AT2G16720	1.72653	2.52936	10.1092	0.00147529	0.0353315	up
AT4G16980	1.35353	5.95511	10.094	0.00148752	0.035556	up
AT1G58235	1.41135	2.9536	10.0916	0.00148945	0.035568	up
AT3G14067	1.52202	6.25941	10.0834	0.00149607	0.0356717	up
AT1G74120	1.92892	1.74765	10.081	0.00149803	0.0356717	up
AT3G61970	1.82565	2.79015	10.081	0.0014981	0.0356717	up
AT4G15550	1.45821	3.89614	10.0641	0.00151189	0.0359656	up
AT2G34585	1.32956	3.68034	10.0578	0.00151704	0.0360386	up
AT4G26740	1.53748	1.86104	10.0568	0.00151786	0.0360386	up
AT3G08720	1.31618	2.91349	10.0331	0.00153753	0.0364708	up
AT2G47950	1.77839	1.31352	10.0099	0.00155698	0.036897	up
AT1G80080	1.51902	3.62241	9.98171	0.00158103	0.0373956	up
AT5G67070	1.41013	3.57803	9.95034	0.0016082	0.037966	up
AT4G17500	1.9429	4.35255	9.94057	0.00161676	0.0380957	up
AT3G26000	1.45967	3.15775	9.92429	0.00163111	0.0383976	up
AT2G03500	1.62401	3.05401	9.91155	0.00164245	0.0386279	up
AT5G47050	1.52785	2.88765	9.90346	0.00164968	0.0387613	up
AT3G10570	1.39066	2.03151	9.89972	0.00165304	0.0388035	up
AT1G29450	2.06479	1.48778	9.89234	0.00165968	0.0389227	up
AT5G67245	1.93296	1.30868	9.87857	0.00167214	0.0391411	up
AT5G67300	1.79141	5.6314	9.84655	0.00170151	0.0397536	up
AT5G63595	1.81145	0.882796	9.83543	0.00171182	0.0399194	up
AT1G76870	1.90299	1.66491	9.82839	0.00171839	0.040035	up
AT5G17300	1.70398	4.20102	9.81361	0.00173225	0.0403203	up
AT3G56410	1.24816	4.42338	9.8088	0.00173678	0.0403879	up
AT1G67050	1.50201	2.8712	9.77209	0.00177181	0.0411638	up
AT3G20760	1.64858	2.66111	9.76869	0.00177509	0.0412017	up
AT2G37230	1.50388	3.58469	9.75709	0.00178632	0.0414237	up
AT4G12030	1.65571	1.68418	9.74699	0.00179616	0.041613	up
AT2G14660	2.97559	-0.431277	9.74326	0.00179981	0.0416436	up
AT5G51795	1.65944	2.09656	9.74222	0.00180083	0.0416436	up
AT4G29780	1.29318	4.5348	9.72943	0.0018134	0.0418194	up
AT1G69760	1.64842	3.6311	9.71022	0.00183246	0.0421787	up
AT2G20570	1.21601	4.46977	9.70333	0.00183934	0.0422801	up
AT5G64470	1.7578	2.13047	9.70241	0.00184026	0.0422801	up
AT1G67880	1.64101	1.94187	9.69599	0.0018467	0.0423755	up
AT1G70850	1.88087	7.14154	9.69488	0.00184782	0.0423755	up
AT4G14120	2.25617	1.66157	9.68944	0.0018533	0.0424227	up
AT3G52710	1.30922	3.71106	9.68086	0.00186197	0.0425634	up
AT5G06860	1.84023	5.52016	9.67998	0.00186286	0.0425634	up
AT1G68320	1.74863	0.477148	9.67642	0.00186648	0.0426068	up
AT2G03200	1.38697	2.77303	9.67091	0.00187209	0.042614	up
AT1G32860	1.41083	3.19836	9.66987	0.00187315	0.042614	up
AT1G78800	1.39183	2.20136	9.66883	0.00187421	0.042614	up
AT3G56880	1.32417	4.38581	9.66769	0.00187537	0.042614	up
AT4G38860	1.58409	3.76235	9.65925	0.00188401	0.0427601	up
AT1G04180	1.57124	1.75816	9.65805	0.00188524	0.0427601	up
AT1G76180	1.29805	7.2514	9.64971	0.00189381	0.0429043	up
AT4G14380	1.61053	1.6253	9.64852	0.00189504	0.0429043	up
AT5G11000	1.66561	3.53154	9.64259	0.00190117	0.0429728	up
AT4G31550	1.29924	3.81069	9.64174	0.00190205	0.0429728	up
AT2G46310	1.44982	3.02311	9.63928	0.0019046	0.0429728	up
AT1G67030	1.75217	4.88279	9.63891	0.00190498	0.0429728	up
AT2G17430	2.20572	2.27743	9.63075	0.00191346	0.0431249	up
AT5G39340	1.54046	1.73391	9.60794	0.00193738	0.0436245	up
AT2G17060	1.50174	2.3591	9.60156	0.00194412	0.0437366	up
AT1G23200	1.57771	3.04276	9.58648	0.00196016	0.0440379	up
AT1G77660	1.43016	2.57037	9.58563	0.00196106	0.0440379	up
AT3G13350	1.61597	2.09634	9.57291	0.0019747	0.0443042	up
AT3G62650	1.49414	4.60229	9.56141	0.00198711	0.0445423	up
AT3G14370	1.51371	2.55546	9.55845	0.00199031	0.0445739	up
AT4G37430	1.29102	2.9866	9.55429	0.00199482	0.0446348	up
AT2G44790	1.41496	3.32729	9.55018	0.0019993	0.0446948	up
AT1G20100	1.45357	3.06632	9.51965	0.00203283	0.0453985	up
AT3G44326	1.52412	1.95437	9.51821	0.00203443	0.0453985	up
AT1G52140	1.76942	1.92549	9.49404	0.00206141	0.0459592	up
AT4G15660	1.97759	1.41428	9.45391	0.002107	0.0468224	up
AT2G32510	1.61495	1.35215	9.44282	0.00211978	0.0470496	up
AT5G44260	1.70584	5.60405	9.4359	0.00212778	0.0471699	up
AT1G44810	1.44381	2.55561	9.4292	0.00213558	0.0471699	up
AT5G64340	1.44977	4.0575	9.42833	0.00213658	0.0471699	up
AT5G64341	1.44977	4.0575	9.42833	0.00213658	0.0471699	up
AT5G64342	1.44977	4.0575	9.42833	0.00213658	0.0471699	up
AT5G64343	1.44977	4.0575	9.42833	0.00213658	0.0471699	up
AT3G46130	1.63775	2.3583	9.4228	0.00214304	0.0472704	up
AT4G05100	1.61568	1.89977	9.38093	0.00219254	0.048234	up
AT1G07725	1.33199	3.80263	9.36861	0.00220733	0.0485163	up
AT4G14620	1.36489	3.09202	9.36506	0.00221161	0.0485246	up
AT4G14622	1.36489	3.09202	9.36506	0.00221161	0.0485246	up
AT3G62420	1.58803	5.25651	9.36109	0.0022164	0.0485441	up
AT3G62422	1.58803	5.25651	9.36109	0.0022164	0.0485441	up
AT3G49960	1.5196	2.09928	9.34652	0.00223409	0.0488454	up
AT5G18310	1.26913	2.98442	9.33416	0.00224921	0.0491327	up
AT4G23280	1.49989	2.19847	9.31324	0.00227503	0.0496532	up
AT4G13340	1.75124	8.04297	9.30703	0.00228276	0.0497783	up
AT4G34555	1.58043	1.40015	9.29781	0.00229428	0.0499855	up
WT vs urt1-1 xrn4-3
AT1G47389	-5.06738	1.67068	70.6121	4.34844e-17	1.36833e-14	down
AT1G22015	-3.76083	1.73832	43.4817	4.27936e-11	3.68099e-09	down
AT3G22770	-3.22325	4.8785	43.3239	4.63886e-11	3.94923e-09	down
AT2G06025	-2.59953	5.27668	41.7702	1.02657e-10	8.15317e-09	down
AT4G10603	-3.06599	3.88702	33.8448	5.9689e-09	3.02201e-07	down
AT5G05290	-3.83424	8.08239	33.7988	6.11169e-09	3.08176e-07	down
AT5G07270	-3.55739	8.09677	33.5819	6.83245e-09	3.40376e-07	down
AT4G27595	-3.12137	8.6854	33.5762	6.85262e-09	3.40699e-07	down
AT4G36925	-2.42069	5.58724	31.3504	2.15419e-08	9.66625e-07	down
AT1G10745	-4.16758	2.49836	30.2598	3.77875e-08	1.58408e-06	down
AT4G15396	-2.46077	3.84184	29.0061	7.21496e-08	2.77642e-06	down
AT5G24030	-2.29889	5.71736	24.9709	5.8202e-07	1.79732e-05	down
AT5G38440	-2.84433	1.34228	24.9164	5.98697e-07	1.83836e-05	down
AT5G35737	-2.08287	4.40214	23.92	1.00422e-06	2.93004e-05	down
AT1G74670	-2.28076	3.59573	22.6153	1.97902e-06	5.39434e-05	down
AT4G22505	-1.80581	4.93474	22.451	2.1557e-06	5.80592e-05	down
AT1G03240	-2.59813	5.17328	22.4408	2.1672e-06	5.83057e-05	down
AT1G22690	-2.19209	2.50962	21.7437	3.11604e-06	7.99397e-05	down
AT1G11260	-2.34538	7.59415	21.5822	3.38988e-06	8.60766e-05	down
AT4G35770	-1.95526	6.38278	21.5396	3.46602e-06	8.77411e-05	down
AT5G24490	-2.12006	5.95113	21.099	4.36162e-06	0.000107993	down
AT4G03298	-2.31327	0.790274	21.0035	4.5845e-06	0.000112726	down
AT2G07732	-1.77854	10.0007	19.7527	8.81377e-06	0.000201195	down
ATCG00140	-1.75021	7.78436	19.6428	9.3356e-06	0.000211746	down
AT5G25980	-1.99953	4.59087	19.4645	1.02487e-05	0.000228908	down
ATMG00280	-1.74929	9.41076	19.4186	1.04978e-05	0.000233623	down
ATCG00490	-1.75801	12.3933	19.2518	1.1456e-05	0.000253594	down
AT3G17400	-1.9284	9.9193	19.2276	1.16021e-05	0.000255915	down
ATCG01060	-1.68204	6.6504	19.1491	1.20896e-05	0.00026484	down
AT1G03200	-2.38294	5.07381	18.9495	1.34224e-05	0.000289894	down
AT5G57655	-1.73107	5.79013	18.6158	1.59886e-05	0.000339421	down
AT1G66100	-1.66785	3.51304	18.6085	1.605e-05	0.000340143	down
AT4G30740	-1.67076	4.21787	18.5526	1.65276e-05	0.000348777	down
AT1G20020	-1.7146	5.78248	18.5186	1.68258e-05	0.000354715	down
AT1G32337	-1.73293	4.14313	18.5004	1.69866e-05	0.00035725	down
AT5G52490	-4.29423	3.08817	18.4817	1.71544e-05	0.000359867	down
AT5G64040	-1.88541	6.37019	18.318	1.8693e-05	0.000388535	down
AT2G30940	-2.01177	2.13112	18.1848	2.00471e-05	0.000413878	down
AT3G26800	-1.87844	3.75829	17.9088	2.31751e-05	0.000471833	down
AT5G02160	-1.71478	5.84551	17.7999	2.45393e-05	0.000493944	down
AT3G62030	-2.03508	4.17681	17.785	2.47322e-05	0.000497425	down
AT1G55770	-1.68274	9.3538	17.4818	2.90079e-05	0.000576424	down
ATCG01110	-1.64824	8.16721	17.3228	3.15376e-05	0.000621231	down
ATCG00480	-1.55468	8.38498	17.302	3.18848e-05	0.000627572	down
AT3G28899	-1.60267	6.30978	17.2301	3.31145e-05	0.000650232	down
AT5G02110	-4.02181	3.71407	17.0631	3.61582e-05	0.000702231	down
AT5G06690	-1.87512	2.61291	16.9064	3.92685e-05	0.000750904	down
AT2G19800	-1.77866	2.73676	16.9021	3.93577e-05	0.000752032	down
AT5G56870	-1.64017	4.32999	16.8595	4.02523e-05	0.000765009	down
AT1G49800	-3.21838	1.39619	16.5557	4.72413e-05	0.00088365	down
ATCG01090	-1.64171	4.98468	16.4803	4.91571e-05	0.000916726	down
AT1G50350	-1.84146	4.05429	16.394	5.14467e-05	0.000953702	down
AT1G62340	-2.98582	3.56783	16.3682	5.21543e-05	0.000963227	down
ATCG01080	-1.6263	5.63585	16.2187	5.64332e-05	0.00103304	down
AT3G19940	-2.49303	1.09817	16.1369	5.89253e-05	0.00107156	down
AT4G28750	-1.81463	6.79905	16.113	5.96735e-05	0.00108279	down
AT4G11720	-1.51949	4.99599	15.9911	6.36407e-05	0.00114974	down
AT5G06670	-1.43776	7.19616	15.9837	6.38906e-05	0.00115342	down
AT3G45140	-1.76033	6.34137	15.7176	7.35353e-05	0.00130759	down
AT3G01500	-1.4921	7.03309	15.7006	7.41999e-05	0.00131847	down
ATCG00210	-1.48904	5.37526	15.4589	8.43193e-05	0.00147301	down
AT3G04170	-1.90305	1.27091	15.4136	8.63646e-05	0.00150136	down
AT3G63160	-1.74105	3.98892	15.2654	9.3414e-05	0.00161262	down
AT5G46610	-1.53837	3.33659	15.1306	0.000100326	0.00172835	down
ATCG00120	-1.52976	8.34103	15.0139	0.000106723	0.00182089	down
AT2G31690	-2.14199	0.991547	14.882	0.000114449	0.00192625	down
ATCG01010	-1.3863	6.02886	14.8781	0.000114684	0.00192891	down
ATCG00680	-1.51503	9.76806	14.8638	0.000115558	0.00193967	down
AT3G20440	-2.77886	4.03612	14.8618	0.000115684	0.00194048	down
AT3G46390	-1.58229	3.93871	14.7987	0.000119617	0.00200319	down
AT4G15350	-3.40746	3.45949	14.7617	0.000121989	0.00203455	down
AT3G27160	-1.52763	3.88933	14.6701	0.000128061	0.00212193	down
AT5G26000	-1.75708	6.48018	14.5977	0.000133075	0.00218645	down
AT2G41100	-1.86169	5.11302	14.5592	0.000135824	0.00221988	down
AT3G25720	-1.45657	5.3372	14.5059	0.000139725	0.00227466	down
AT3G21055	-1.61798	5.73858	14.4128	0.000146801	0.00237742	down
AT4G16195	-2.24756	1.33185	14.355	0.000151373	0.00244191	down
AT1G29630	-1.7133	2.87219	14.3521	0.000151611	0.00244417	down
ATCG00440	-1.50429	5.38088	14.2788	0.000157627	0.00252803	down
AT5G01530	-1.69384	7.90107	14.225	0.000162198	0.00258633	down
AT3G23420	-1.68791	3.18401	14.15	0.000168798	0.00267782	down
AT1G21110	-1.49421	4.55201	14.0637	0.000176723	0.002784	down
AT5G65610	-1.47073	5.73924	14.0387	0.000179088	0.00281577	down
AT1G06680	-1.7558	7.47023	13.9613	0.000186614	0.00291156	down
AT2G05117	-1.52439	2.99962	13.9082	0.000191957	0.0029787	down
AT3G61470	-1.5571	8.27274	13.8753	0.000195348	0.00302187	down
AT5G09660	-1.50367	5.95947	13.8232	0.000200838	0.00309716	down
AT5G40420	-1.53399	2.8953	13.8111	0.000202136	0.00311331	down
AT5G35890	-1.46893	5.2656	13.7932	0.000204071	0.00313923	down
AT3G48420	-1.41392	3.21566	13.6504	0.00022019	0.00336223	down
AT5G03310	-2.40081	-0.17261	13.6416	0.000221225	0.00337595	down
AT5G13280	-1.33289	6.94147	13.6359	0.000221898	0.00338207	down
AT3G62550	-1.62988	5.25818	13.6224	0.000223507	0.00340242	down
AT2G15535	-1.71752	2.02563	13.522	0.000235783	0.00356313	down
AT1G32470	-1.49373	3.07586	13.4432	0.0002459	0.00368687	down
AT4G37930	-1.68175	6.19579	13.4278	0.000247918	0.00371265	down
AT1G77210	-1.50327	3.29267	13.4032	0.000251191	0.00374362	down
AT4G38020	-1.85826	2.76654	13.371	0.000255551	0.00380632	down
AT1G20350	-2.03562	1.64875	13.307	0.000264421	0.00391965	down
AT3G54890	-1.66197	8.22167	13.2768	0.000268714	0.00397616	down
ATCG00510	-1.43273	4.29644	13.235	0.000274767	0.00405607	down
AT5G48375	-1.82791	1.46097	13.2233	0.000276484	0.00407658	down
AT2G20260	-1.4087	4.84264	13.1935	0.000280925	0.00412981	down
ATCG00600	-1.36255	5.17667	13.1771	0.000283391	0.00416104	down
ATCG00720	-1.46426	8.78063	13.1435	0.000288514	0.00422389	down
ATCG00160	-1.46596	3.88442	13.1338	0.000290019	0.00424093	down
AT3G48131	-1.6459	2.42043	13.1168	0.000292655	0.00427445	down
AT5G06265	-1.45694	6.72275	13.1151	0.00029293	0.00427595	down
AT2G02560	-1.49741	5.85744	13.0809	0.000298327	0.00434199	down
ATCG00550	-1.45846	7.11255	13.0203	0.000308135	0.00446238	down
AT5G43270	-1.34093	10.8317	12.8674	0.000334358	0.00477142	down
AT1G78140	-2.50281	3.44213	12.8558	0.000336431	0.00479275	down
AT2G30570	-1.64585	6.95278	12.7674	0.000352721	0.00499725	down
AT4G23820	-1.66048	4.05514	12.767	0.000352797	0.00499725	down
AT3G26616	-1.409	3.94868	12.736	0.000358683	0.00506619	down
ATCG01070	-1.45517	4.13431	12.6985	0.000365951	0.00515713	down
AT3G13750	-1.49032	7.33742	12.6949	0.000366657	0.00516416	down
ATCG00470	-1.34184	6.76335	12.6747	0.000370628	0.00520828	down
AT1G61520	-1.61675	8.82644	12.5915	0.000387514	0.00540888	down
AT5G35066	-1.31566	7.58567	12.5887	0.000388086	0.00541078	down
AT3G09162	-1.7198	3.23461	12.5635	0.000393355	0.00547149	down
AT4G01310	-1.55168	3.92344	12.5096	0.000404876	0.00561026	down
AT5G63810	-1.45726	4.91092	12.4929	0.000408507	0.00565428	down
AT5G21020	-1.55301	4.05573	12.355	0.0004398	0.00602037	down
AT1G32980	-1.40999	2.60533	12.3444	0.000442306	0.00604802	down
AT3G58680	-1.72477	4.13538	12.3358	0.000444364	0.00606947	down
AT3G14030	-1.38231	4.13553	12.3264	0.000446601	0.00609334	down
AT4G33585	-1.70658	1.47034	12.3126	0.000449905	0.00613169	down
AT4G18110	-1.48718	5.14942	12.3002	0.000452917	0.00616935	down
ATCG00130	-1.48356	7.14583	12.2941	0.000454395	0.00618609	down
AT4G05180	-1.56263	6.95335	12.2026	0.000477232	0.00645457	down
AT2G03821	-1.40408	7.68104	12.1134	0.000500597	0.00671941	down
AT3G61260	-1.56514	4.72412	12.0641	0.000514016	0.00686985	down
ATCG00300	-1.45601	6.30447	12.0547	0.000516611	0.00689712	down
AT5G36910	-1.69175	0.895905	12.0359	0.000521853	0.00695589	down
AT4G15735	-1.53088	1.76466	11.9958	0.000533207	0.00709962	down
ATCG00560	-1.45349	5.56065	11.989	0.000535144	0.00711778	down
AT3G48530	-1.55334	3.94636	11.9875	0.000535583	0.00711982	down
AT2G42130	-1.67963	1.88186	11.941	0.000549108	0.00727238	down
AT5G51820	-1.66389	3.43	11.9262	0.000553485	0.00732255	down
ATCG00900	-1.34782	5.5543	11.9115	0.000557892	0.0073691	down
ATCG01240	-1.34782	5.5543	11.9115	0.000557892	0.0073691	down
AT3G55800	-1.36138	4.68129	11.8719	0.000569885	0.00750359	down
AT2G32785	-1.27053	7.44152	11.8702	0.000570398	0.00750636	down
AT5G20250	-1.35313	7.1801	11.8293	0.000583069	0.0076569	down
AT1G79040	-1.68405	8.31789	11.8073	0.000589998	0.00770718	down
AT4G08875	-1.99641	0.880977	11.7863	0.000596683	0.00779041	down
AT5G23650	-1.68151	3.6246	11.7644	0.000603728	0.00785763	down
ATCG01020	-1.59247	2.87348	11.7609	0.000604867	0.00786834	down
AT2G39300	-2.64898	3.20631	11.7333	0.000613918	0.00795278	down
AT1G52220	-1.55225	3.1551	11.7151	0.000619958	0.00802568	down
AT5G47240	-1.42542	2.70242	11.7144	0.000620191	0.00802568	down
AT5G26690	-1.67484	1.28626	11.6782	0.000632373	0.00814095	down
AT1G65260	-1.35617	3.68168	11.636	0.000646877	0.00828903	down
ATCG00570	-1.39044	7.35474	11.6339	0.000647594	0.00829325	down
AT3G31910	-1.40411	2.89949	11.6331	0.000647898	0.00829325	down
ATCG00020	-1.36208	14.4512	11.5962	0.000660879	0.00840987	down
AT3G44261	-1.94036	0.357114	11.5957	0.000661043	0.00840987	down
AT1G21130	-1.4305	5.18353	11.5798	0.000666722	0.00846478	down
AT3G04380	-1.52564	1.88983	11.4917	0.000699081	0.00882155	down
AT2G25630	-1.33484	3.98888	11.473	0.000706157	0.00888829	down
AT5G44630	-1.32186	5.89642	11.4079	0.000731311	0.00915391	down
AT5G43610	-1.29475	8.69019	11.3877	0.000739314	0.00923173	down
AT5G61850	-1.3497	5.20131	11.3493	0.000754773	0.00938614	down
AT5G14910	-1.5823	3.91389	11.3371	0.000759735	0.00942899	down
AT4G31640	-2.09677	1.0723	11.3099	0.000770964	0.00954928	down
AT1G03130	-1.32479	6.14211	11.2874	0.000780366	0.0096465	down
AT1G73655	-1.38896	2.8581	11.2318	0.000804092	0.00990531	down
AT5G26970	-1.36155	3.60589	11.2176	0.000810268	0.00994914	down
ATCG00710	-1.3513	6.52121	11.1991	0.000818376	0.0100316	down
AT5G36300	-1.28732	4.09581	11.152	0.000839397	0.0102639	down
ATCG00580	-1.34398	7.72188	11.1171	0.000855377	0.0104234	down
ATCG00180	-1.33725	6.24457	11.1131	0.000857194	0.0104405	down
AT1G01460	-1.91572	2.09537	11.1016	0.000862537	0.0104992	down
AT1G14250	-1.86675	3.07639	11.1008	0.000862913	0.0104992	down
AT5G66570	-1.65042	8.51071	11.0982	0.000864135	0.0105044	down
AT3G27680	-1.34511	5.95946	11.0866	0.000869555	0.0105495	down
AT1G15980	-1.41722	3.75455	11.078	0.000873602	0.010573	down
AT5G58260	-1.34115	2.36035	11.045	0.000889258	0.0107311	down
AT5G65220	-1.38555	4.25256	11.0425	0.000890463	0.0107404	down
ATCG00730	-1.33058	8.54838	11.0096	0.000906391	0.0109066	down
AT2G27920	-1.36451	2.37653	11.0012	0.000910546	0.0109395	down
AT1G70820	-1.31246	3.90066	10.9908	0.00091566	0.0109804	down
AT4G03565	-1.39341	4.99575	10.9809	0.000920541	0.011023	down
AT5G28821	-1.35676	2.24222	10.978	0.000922009	0.011033	down
AT1G07550	-1.5697	1.31622	10.9775	0.000922262	0.011033	down
AT2G07738	-1.37033	4.92094	10.8983	0.000962535	0.0114651	down
AT1G48953	-1.25332	9.00935	10.8867	0.000968547	0.0115091	down
AT5G60950	-1.47553	5.74227	10.8662	0.00097936	0.011621	down
AT3G30775	-1.44548	4.50057	10.8326	0.000997283	0.0117886	down
AT5G45113	-1.33927	3.02209	10.8263	0.0010007	0.0118118	down
ATCG00630	-1.3138	6.24974	10.8124	0.00100824	0.0118899	down
AT1G08380	-1.44032	7.52382	10.8112	0.00100888	0.0118918	down
AT5G60540	-1.37811	2.82547	10.7473	0.0010443	0.0122005	down
AT3G20557	-1.51758	3.0492	10.7215	0.00105897	0.0123302	down
AT4G36850	-1.25967	3.93704	10.6622	0.00109348	0.012649	down
ATCG00540	-1.36428	7.24456	10.6461	0.00110304	0.0127537	down
AT5G16460	-1.79969	0.499282	10.5941	0.00113446	0.0130321	down
AT2G04041	-1.78403	1.03983	10.574	0.00114688	0.0131323	down
AT2G34940	-1.64185	2.06901	10.5427	0.00116645	0.0132891	down
AT5G23980	-1.39842	3.10007	10.5328	0.00117274	0.0133546	down
ATCG00530	-1.30883	5.5121	10.5308	0.00117404	0.0133633	down
AT2G31840	-1.48523	1.28858	10.5019	0.00119253	0.0135613	down
AT3G17190	-1.23623	4.5004	10.4984	0.0011948	0.0135809	down
AT1G35320	-1.17114	6.17031	10.4691	0.00121389	0.0137699	down
AT3G08940	-1.24226	7.31174	10.4678	0.00121474	0.0137699	down
AT2G03630	-1.51585	2.67594	10.4589	0.00122058	0.0138298	down
AT2G04032	-1.3504	3.26119	10.4478	0.00122796	0.0139007	down
ATCG01100	-1.44838	7.16501	10.4413	0.00123231	0.0139372	down
AT5G63000	-3.05551	3.248	10.3971	0.00126213	0.0142291	down
AT5G23820	-1.29481	2.79711	10.3667	0.00128309	0.0144458	down
AT1G69830	-1.58582	4.61668	10.3549	0.00129131	0.014512	down
AT1G73560	-2.63071	0.790517	10.3385	0.00130283	0.0146217	down
AT1G52510	-1.24475	3.51888	10.3129	0.00132107	0.0147797	down
AT2G30950	-1.4966	5.99326	10.2771	0.00134688	0.015001	down
ATCG00780	-1.21783	4.17375	10.2719	0.00135073	0.015037	down
AT4G12800	-1.23326	7.73101	10.2484	0.00136803	0.015216	down
AT1G27870	-1.28021	8.33204	10.2335	0.00137913	0.0153053	down
AT5G44770	-1.21966	4.66739	10.1967	0.00140693	0.0155582	down
AT5G50920	-1.43994	7.44879	10.1913	0.00141103	0.0155828	down
AT5G28823	-1.33008	6.35241	10.177	0.00142204	0.0156792	down
AT1G73177	-1.35127	1.81827	10.1601	0.00143515	0.0157939	down
AT1G66320	-1.4075	2.75754	10.16	0.00143523	0.0157939	down
AT3G44440	-1.45018	2.09734	10.1266	0.00146147	0.01604	down
AT1G77815	-1.25688	8.55864	10.1121	0.00147302	0.0161526	down
AT3G16140	-1.69499	5.92206	10.0943	0.00148727	0.0162657	down
AT1G09260	-1.31681	5.70873	10.0881	0.0014923	0.0163064	down
AT5G28450	-1.20622	6.59008	10.0791	0.00149961	0.0163791	down
AT2G43930	-1.17644	3.83485	10.0682	0.00150852	0.016462	down
AT3G50820	-1.3631	6.69553	10.0592	0.00151593	0.016521	down
AT1G54780	-1.29069	4.48407	10.0519	0.00152191	0.0165716	down
AT4G14130	-1.66975	3.38853	10.0194	0.00154904	0.0168449	down
AT5G54190	-1.35149	2.63729	10.0138	0.00155375	0.0168888	down
AT5G60600	-1.47986	5.37287	10.0084	0.00155826	0.0169304	down
AT1G05190	-1.34896	3.92601	10.0019	0.00156377	0.0169828	down
AT4G18823	-1.57886	1.07992	9.99042	0.00157357	0.0170669	down
AT2G35605	-2.0148	3.53763	9.95481	0.0016043	0.0173246	down
AT3G11630	-1.38017	5.02203	9.95392	0.00160507	0.0173254	down
AT1G21120	-1.36773	4.62544	9.91032	0.00164354	0.0176793	down
AT5G26890	-1.51395	1.68735	9.90693	0.00164658	0.0177042	down
AT5G47110	-1.23535	3.88116	9.90614	0.00164729	0.0177042	down
AT5G38260	-1.62834	0.73834	9.9043	0.00164893	0.0177143	down
AT1G48360	-1.56556	6.27161	9.85309	0.00169547	0.0180729	down
AT5G65730	-1.14143	4.25096	9.84105	0.0017066	0.0181611	down
AT5G52220	-1.17418	4.14729	9.83076	0.00171617	0.0182395	down
AT3G15360	-1.31174	5.25094	9.82793	0.00171882	0.0182598	down
ATCG01120	-1.34022	2.30716	9.82582	0.00172079	0.018273	down
AT5G57670	-1.28279	7.17975	9.80768	0.00173785	0.0184305	down
AT5G44495	-1.43519	6.66174	9.79832	0.00174671	0.0185166	down
AT2G39730	-1.32513	8.5354	9.76504	0.00177861	0.0188227	down
AT3G25130	-1.45483	4.71383	9.72413	0.00181864	0.0191566	down
AT2G06520	-1.30398	7.2072	9.68592	0.00185685	0.0194778	down
AT2G30615	-1.17601	3.35919	9.68464	0.00185815	0.0194778	down
AT4G04840	-1.15256	6.47789	9.67925	0.00186361	0.0195227	down
AT5G41390	-1.39632	1.27095	9.65733	0.00188598	0.0196907	down
AT1G17150	-1.79834	5.22575	9.64867	0.00189489	0.0197506	down
AT5G16410	-1.2551	3.32249	9.62455	0.00191994	0.0199364	down
AT5G48300	-1.53797	4.71871	9.6219	0.0019227	0.0199401	down
AT5G50240	-2.11328	3.3598	9.61208	0.00193302	0.0200217	down
AT2G26470	-1.45046	3.8207	9.60962	0.0019356	0.0200321	down
AT5G44020	-1.39209	5.91933	9.59673	0.00194924	0.0201401	down
AT4G27440	-1.12138	6.01406	9.59669	0.00194928	0.0201401	down
AT1G54450	-1.75798	1.72046	9.56046	0.00198813	0.0204905	down
AT5G25370	-1.1131	8.45252	9.55315	0.00199606	0.0205637	down
AT3G55665	-1.29387	3.67134	9.5503	0.00199917	0.0205794	down
AT5G50060	-3.39088	2.88903	9.52267	0.00202949	0.0208562	down
AT1G02560	-1.60344	4.29224	9.51717	0.00203559	0.0209102	down
AT2G14870	-1.3386	5.16827	9.49392	0.00206154	0.0210723	down
AT3G05900	-1.28932	4.93213	9.49058	0.00206529	0.021102	down
AT4G00260	-1.64852	1.14515	9.48982	0.00206615	0.0211021	down
AT1G71692	-1.40572	1.67942	9.47783	0.0020797	0.0212012	down
AT5G09580	-1.22839	5.62598	9.47671	0.00208097	0.0212012	down
AT3G45780	-1.0904	6.92351	9.45927	0.00210084	0.0213686	down
AT1G52400	-1.38584	5.58592	9.45404	0.00210685	0.0214122	down
AT3G13784	-1.50968	1.58448	9.44646	0.00211557	0.021492	down
AT4G22890	-1.24715	4.46728	9.43315	0.00213098	0.0216132	down
AT3G26060	-1.45318	3.53828	9.42392	0.00214174	0.0216966	down
AT3G16130	-1.52031	4.39466	9.40413	0.00216498	0.0218777	down
AT3G12780	-1.38206	6.48915	9.39419	0.00217674	0.0219609	down
ATCG00670	-1.20215	7.09933	9.38074	0.00219277	0.0221046	down
AT5G45930	-1.23058	2.32592	9.36911	0.00220673	0.0222003	down
AT1G76430	-2.58621	4.12773	9.34949	0.00223048	0.0223669	down
AT2G25260	-1.16478	3.86049	9.32915	0.00225536	0.0225709	down
ATCG00905	-1.23217	6.21993	9.32001	0.00226665	0.0226656	down
ATCG01230	-1.23217	6.21993	9.32001	0.00226665	0.0226656	down
AT5G60310	-1.63897	5.4794	9.31697	0.00227041	0.0226849	down
AT5G38410	-1.24956	8.31147	9.31172	0.00227693	0.022741	down
AT2G45740	-1.45447	2.82197	9.3031	0.00228767	0.022839	down
AT3G13400	-1.37969	1.71573	9.29537	0.00229733	0.0229023	down
AT2G26800	-1.11058	7.69677	9.28302	0.00231288	0.0230352	down
AT1G43670	-1.32323	3.88323	9.25069	0.00235407	0.0233519	down
AT5G51451	-1.5699	0.593438	9.21074	0.00240599	0.0237418	down
AT2G24645	-1.88771	2.00973	9.20468	0.00241397	0.0237847	down
AT2G30600	-1.09109	5.73482	9.19951	0.0024208	0.0238425	down
AT5G50130	-1.40191	1.94784	9.18641	0.00243819	0.0239948	down
AT1G22570	-1.1414	3.50137	9.18097	0.00244544	0.0240566	down
AT1G37010	-1.79154	0.560571	9.16587	0.0024657	0.0242188	down
AT3G25719	-1.49328	1.08095	9.16579	0.00246582	0.0242188	down
AT2G41240	-1.34855	4.19348	9.15568	0.00247947	0.024324	down
AT2G07706	-1.13313	10.8243	9.14833	0.00248945	0.0244123	down
AT3G52155	-1.47671	1.76431	9.13712	0.00250475	0.024543	down
AT4G01150	-1.30997	5.5978	9.12602	0.00252	0.0246535	down
AT1G54570	-1.28273	7.33304	9.12292	0.00252427	0.0246662	down
AT5G26140	-1.70193	0.254254	9.11471	0.00253562	0.0247577	down
AT4G19490	-1.9513	4.74155	9.10874	0.00254391	0.0248288	down
AT1G19396	-1.25133	2.50961	9.10544	0.00254851	0.0248542	down
AT2G05530	-1.40186	2.02721	9.08557	0.00257634	0.0250863	down
AT1G53080	-1.20543	3.15665	9.05554	0.00261901	0.025422	down
AT3G29830	-1.42178	1.14689	9.03929	0.00264238	0.025589	down
AT3G54050	-1.25198	4.9105	9.02934	0.0026568	0.0256786	down
AT4G29200	-1.19922	6.97774	9.02483	0.00266336	0.0257112	down
AT2G15860	-2.09128	3.68711	9.02418	0.00266431	0.0257112	down
AT3G13120	-1.29308	4.14684	9.01733	0.00267431	0.0257577	down
AT4G05080	-1.19677	3.54744	9.01345	0.00268	0.0258026	down
AT2G05520	-1.38229	7.53882	9.0014	0.00269773	0.025903	down
AT2G25080	-1.12691	4.54344	8.98824	0.00271723	0.0260567	down
AT1G55660	-1.50871	1.2329	8.98776	0.00271793	0.0260567	down
ATCG00220	-1.15544	5.42516	8.98095	0.00272808	0.0261061	down
AT2G37660	-1.2487	3.92552	8.98078	0.00272834	0.0261061	down
AT4G21280	-1.29282	5.39481	8.97567	0.00273598	0.0261485	down
AT2G20270	-1.25354	2.13151	8.96933	0.0027455	0.0261997	down
AT2G14670	-1.20058	8.40704	8.95401	0.00276862	0.0263698	down
AT5G24790	-1.81902	1.41854	8.92917	0.00280651	0.026649	down
AT1G77410	-1.43598	5.9895	8.92816	0.00280807	0.0266536	down
AT1G75380	-1.18096	4.8612	8.91445	0.00282924	0.0268221	down
AT5G51850	-1.37242	2.48028	8.91141	0.00283394	0.0268479	down
AT5G35950	-1.28451	2.04908	8.90566	0.00284287	0.0269221	down
AT3G28925	-1.09727	8.21902	8.90406	0.00284537	0.0269254	down
AT1G72645	-1.07795	6.65055	8.90233	0.00284807	0.0269407	down
AT2G37130	-1.75787	3.77878	8.87384	0.00289287	0.0272607	down
AT1G33710	-1.84254	-0.355725	8.86484	0.00290716	0.0273746	down
AT2G03980	-1.14127	4.55591	8.84794	0.0029342	0.0275667	down
AT3G43083	-1.42746	0.892953	8.84513	0.00293872	0.0275986	down
AT3G15190	-1.28367	4.22948	8.83307	0.0029582	0.0277501	down
AT4G01140	-1.26203	1.86137	8.8271	0.0029679	0.0278306	down
AT1G80865	-1.5895	0.201437	8.82377	0.00297333	0.027871	down
AT5G38920	-1.23006	3.47832	8.8204	0.00297881	0.0278991	down
AT5G08315	-1.21448	5.44613	8.82003	0.00297942	0.0278991	down
AT5G16100	-1.77788	4.53194	8.81956	0.00298018	0.0278991	down
AT4G08039	-1.27065	3.10932	8.80649	0.00300161	0.0280515	down
AT1G53265	-1.42128	6.0225	8.75519	0.00308722	0.0286899	down
AT1G31330	-1.34485	7.43316	8.75347	0.00309013	0.0287061	down
AT5G06020	-1.29534	1.76457	8.74984	0.00309629	0.0287526	down
AT4G22000	-1.21754	5.71291	8.74896	0.00309778	0.0287527	down
AT2G04870	-1.16618	3.58004	8.7461	0.00310265	0.0287755	down
AT3G49070	-1.39748	7.51847	8.74395	0.00310631	0.0287811	down
AT3G45940	-1.22565	3.48489	8.72874	0.00313233	0.028979	down
AT3G50808	-1.34929	5.42641	8.71433	0.00315719	0.0291764	down
AT2G07190	-1.35165	2.07771	8.69486	0.00319109	0.0294023	down
AT3G63140	-1.19298	4.93257	8.69259	0.00319506	0.029428	down
AT1G44575	-1.15279	5.47698	8.68246	0.00321287	0.0295482	down
AT3G07290	-1.37368	4.80879	8.6772	0.00322215	0.0296116	down
AT3G48500	-1.11134	6.31974	8.66763	0.00323912	0.0296908	down
AT1G59530	-1.38613	3.84565	8.65817	0.00325598	0.0298014	down
AT1G02660	-1.33097	3.71463	8.64063	0.00328747	0.0300232	down
AT5G28800	-1.34457	4.1504	8.63808	0.00329209	0.0300543	down
AT5G07150	-1.17832	9.84141	8.62715	0.0033119	0.0301909	down
AT1G18730	-1.32502	2.58074	8.62147	0.00332225	0.030263	down
AT3G23400	-1.16019	3.69436	8.61858	0.0033275	0.0302887	down
ATCG00770	-1.14098	5.29127	8.61596	0.00333231	0.0303213	down
AT1G07025	-1.15888	2.58894	8.60356	0.00335506	0.0304949	down
AT1G30820	-1.50153	7.50727	8.58679	0.0033861	0.0307231	down
AT2G33450	-1.26822	3.40246	8.5862	0.0033872	0.0307231	down
AT1G05500	-1.15769	3.2819	8.58599	0.00338758	0.0307231	down
AT2G27385	-1.12361	4.37679	8.55855	0.00343904	0.0311329	down
AT5G47290	-1.39475	1.22432	8.49973	0.00355198	0.0319807	down
AT5G36870	-1.02268	9.12668	8.47212	0.0036063	0.0323526	down
AT4G14940	-1.09298	6.69598	8.46149	0.00362744	0.032507	down
AT2G43480	-1.43253	2.21748	8.44513	0.00366022	0.0327418	down
ATCG01050	-1.2163	7.63236	8.44106	0.00366842	0.0328034	down
AT4G35470	-1.13627	4.8655	8.43856	0.00367347	0.0328367	down
AT1G67580	-1.06527	7.43617	8.43578	0.00367908	0.0328615	down
AT4G33145	-1.82274	-0.0256341	8.43522	0.00368022	0.0328615	down
AT2G12170	-1.42621	2.5923	8.43379	0.00368311	0.0328756	down
ATCG01040	-1.12909	5.76423	8.42756	0.00369576	0.032953	down
AT2G24020	-1.22738	1.86652	8.40234	0.00374739	0.0333654	down
AT5G42260	-1.31147	4.44204	8.39481	0.00376295	0.0334575	down
AT1G47765	-1.31316	5.16444	8.38606	0.00378109	0.0335573	down
AT1G24180	-1.02527	6.90032	8.3766	0.00380082	0.0337204	down
AT4G29970	-1.62876	1.97742	8.3742	0.00380586	0.033753	down
AT5G16400	-1.23189	2.90726	8.36342	0.0038285	0.0339417	down
AT4G23940	-1.695	4.26389	8.3536	0.00384923	0.0341134	down
AT5G57620	-1.4937	1.02116	8.33441	0.0038901	0.0344388	down
AT3G03620	-1.08784	3.41002	8.32425	0.00391192	0.0346073	down
AT5G35170	-1.06534	4.31769	8.31779	0.00392587	0.0347059	down
AT1G42190	-1.4582	0.709646	8.29939	0.00396584	0.0349599	down
AT2G31040	-1.27737	3.22833	8.29452	0.0039765	0.0350414	down
AT1G05055	-1.42118	5.63899	8.28998	0.00398644	0.0350793	down
AT3G44890	-1.18296	3.18318	8.28882	0.00398898	0.0350892	down
AT4G26120	-1.21977	5.1344	8.28387	0.00399987	0.0351477	down
AT1G80480	-1.12913	3.28206	8.28251	0.00400288	0.0351617	down
AT1G68010	-1.12536	5.57159	8.27495	0.00401957	0.035246	down
AT3G56050	-1.15038	9.86004	8.2728	0.00402434	0.0352754	down
AT3G50120	-1.21564	6.37838	8.26932	0.00403206	0.0353276	down
AT4G36280	-1.59046	1.75784	8.25517	0.0040636	0.0354949	down
AT2G20380	-1.24892	1.96676	8.24041	0.00409679	0.0356965	down
AT2G22990	-1.17272	5.07822	8.23803	0.00410216	0.0357246	down
AT4G25130	-1.2376	3.19494	8.23702	0.00410445	0.0357257	down
AT1G54110	-1.16458	5.89662	8.22939	0.00412175	0.0358386	down
AT3G62210	-1.37076	1.49251	8.22681	0.0041276	0.0358682	down
AT1G30755	-1.35115	7.52052	8.21537	0.00415371	0.0360661	down
AT1G26140	-1.82911	-0.0578155	8.20693	0.00417308	0.0361804	down
AT3G30320	-1.19083	8.74518	8.20646	0.00417416	0.0361804	down
AT2G37035	-1.23693	7.07706	8.17225	0.00425361	0.0367526	down
AT5G54760	-1.04298	4.85433	8.17123	0.00425601	0.0367526	down
AT3G11680	-1.10488	3.32397	8.16515	0.00427029	0.0368467	down
AT3G50180	-1.16435	2.44439	8.14602	0.00431558	0.0372245	down
AT3G47920	-1.33689	6.22851	8.14021	0.00432942	0.037318	down
AT4G20050	-1.31545	3.08591	8.13873	0.00433296	0.0373355	down
AT3G58140	-1.17166	3.01113	8.13431	0.00434353	0.0374007	down
AT1G42700	-1.29771	1.46751	8.13065	0.00435232	0.0374634	down
AT1G74880	-1.13522	2.72366	8.11096	0.00439984	0.0377628	down
AT4G37740	-1.22233	2.98667	8.10674	0.0044101	0.0378298	down
AT5G44572	-1.38313	0.990821	8.08434	0.00446495	0.0382606	down
AT1G29670	-1.42563	5.23326	8.07692	0.00448326	0.0384043	down
AT2G34510	-1.38078	5.18712	8.07562	0.00448647	0.0384186	down
ATMG01190	-1.02079	7.70045	8.07015	0.00450003	0.038491	down
AT3G47340	-1.53439	8.08747	8.06628	0.00450965	0.0385375	down
AT5G59250	-1.44386	3.29234	8.05914	0.00452748	0.0386632	down
AT5G14320	-1.1966	4.36207	8.05718	0.00453237	0.0386917	down
AT3G25920	-1.07896	3.86714	8.05306	0.00454269	0.0387531	down
AT5G08055	-1.28929	5.1483	8.04318	0.00456752	0.0389212	down
AT1G16080	-1.43531	3.06056	8.04211	0.00457022	0.0389212	down
AT4G24230	-1.21578	3.86666	8.0368	0.00458363	0.0390087	down
AT5G63060	-1.32419	4.29085	8.03369	0.00459153	0.0390359	down
AT2G46190	-1.23313	4.59018	8.02049	0.00462511	0.0392504	down
AT1G29395	-1.19721	4.0882	8.02005	0.00462624	0.0392504	down
AT1G07990	-1.26802	7.64217	8.0128	0.00464479	0.0393405	down
AT2G22780	-1.02864	4.70214	8.00237	0.00467162	0.0395409	down
AT5G07020	-1.28498	3.69507	7.98962	0.00470463	0.0397662	down
AT1G77810	-1.18293	5.34726	7.98677	0.00471205	0.0398049	down
AT2G34060	-2.83402	3.30513	7.9854	0.0047156	0.0398049	down
AT4G12470	-1.42449	2.10045	7.98457	0.00471776	0.0398095	down
AT3G47470	-1.15106	8.50968	7.96183	0.00477741	0.0402173	down
ATCG00660	-1.14984	4.2098	7.95993	0.00478243	0.0402459	down
AT4G24030	-1.5747	6.66952	7.95817	0.00478707	0.0402714	down
AT1G27490	-1.49656	0.938586	7.94977	0.00480936	0.0404315	down
AT2G46820	-1.29177	5.82942	7.94678	0.00481729	0.0404571	down
ATCG01130	-1.2496	7.41486	7.9446	0.00482311	0.0404627	down
AT4G04700	-1.39231	1.0185	7.94449	0.00482341	0.0404627	down
AT3G62180	-1.64239	0.196762	7.93324	0.00485348	0.0406786	down
AT5G35526	-1.08122	5.54838	7.91444	0.00490417	0.041046	down
AT1G21940	-1.23473	1.59805	7.90933	0.00491805	0.0411366	down
AT2G07362	-1.83075	-0.0783166	7.90502	0.00492978	0.0412208	down
AT1G62170	-1.0481	6.27145	7.89186	0.00496579	0.04148	down
AT3G10950	-1.13371	4.42451	7.88055	0.00499692	0.041698	down
AT2G15890	-1.20257	5.77356	7.87607	0.00500931	0.0417734	down
ATCG00065	-1.18416	2.84945	7.87211	0.0050203	0.0418112	down
AT1G14300	-2.60096	3.54307	7.86768	0.00503261	0.0418834	down
AT3G28120	-1.3786	1.76112	7.86278	0.00504628	0.041948	down
AT5G28090	-1.18575	5.46882	7.85596	0.00506534	0.0420572	down
ATCG00070	-1.13603	6.28914	7.85402	0.00507078	0.0420743	down
AT1G52070	-1.4951	1.67321	7.83089	0.00513609	0.0425027	down
AT5G50790	-1.55976	0.259825	7.82088	0.00516461	0.0426252	down
AT4G37220	-1.50287	0.57973	7.81339	0.00518606	0.0427455	down
AT1G11180	-1.22352	1.82336	7.80839	0.00520043	0.0428425	down
AT5G66190	-1.36364	5.66943	7.80809	0.00520129	0.0428425	down
AT5G50600	-1.32967	1.08492	7.80491	0.00521045	0.0428612	down
AT5G50700	-1.32967	1.08492	7.80491	0.00521045	0.0428612	down
AT5G43240	-1.47158	0.41905	7.79691	0.00523355	0.043037	down
AT5G03880	-1.26457	3.41201	7.78554	0.0052666	0.0432658	down
AT5G49590	-1.23598	9.65677	7.77515	0.00529697	0.0434529	down
AT4G10613	-1.0063	4.8385	7.771	0.00530915	0.0435148	down
AT3G16180	-1.24913	3.1784	7.76354	0.00533113	0.0436661	down
AT5G48540	-1.35139	3.21406	7.75575	0.00535418	0.0437972	down
AT4G16460	-1.06337	3.33593	7.75183	0.00536581	0.0438586	down
AT3G02645	-1.40513	2.3268	7.75084	0.00536874	0.0438586	down
AT3G47850	-1.11562	5.88883	7.74372	0.00538996	0.0439946	down
AT4G15070	-1.44418	2.88084	7.74347	0.0053907	0.0439946	down
AT3G42130	-1.17827	5.78621	7.72892	0.00543432	0.0443069	down
AT1G77960	-1.02659	4.86598	7.72034	0.00546021	0.0444597	down
AT1G11785	-1.18855	6.97834	7.71471	0.00547728	0.044555	down
AT1G22460	-1.47097	4.44896	7.7147	0.0054773	0.044555	down
AT1G06148	-1.10446	5.93331	7.71129	0.00548766	0.0446218	down
AT4G36700	-1.20144	2.34079	7.71082	0.00548909	0.0446218	down
AT5G58850	-1.45948	3.17568	7.7091	0.00549432	0.0446324	down
AT5G28885	-1.17426	2.14996	7.70268	0.00551389	0.0447355	down
ATMG00070	-1.05695	4.98099	7.69973	0.00552292	0.0447942	down
AT2G46460	-1.14772	8.30317	7.69263	0.00554468	0.0449409	down
AT1G77060	-1.16879	2.9931	7.69206	0.00554643	0.0449409	down
ATCG00340	-1.15456	10.4291	7.68525	0.0055674	0.0450961	down
AT5G38420	-1.07163	7.71505	7.67213	0.00560803	0.045372	down
AT3G15353	-1.20872	6.22195	7.67189	0.00560876	0.045372	down
AT2G23148	-1.34633	3.29688	7.6673	0.00562306	0.0454581	down
AT3G05780	-1.10177	2.58335	7.66503	0.00563012	0.0455004	down
AT1G09790	-1.73626	7.00871	7.66303	0.00563637	0.0455361	down
ATCG00150	-1.18983	7.33774	7.65264	0.00566894	0.0457398	down
AT5G66530	-1.11397	10.7135	7.64636	0.00568869	0.0458396	down
ATCG01000	-1.26841	6.97108	7.63075	0.00573815	0.0461184	down
AT1G35680	-1.21	3.88049	7.62473	0.00575733	0.0462428	down
AT3G07380	-1.0333	8.22029	7.62325	0.00576205	0.0462658	down
AT3G03150	-1.11558	4.13745	7.61273	0.00579577	0.0465215	down
AT4G08300	-1.12396	5.2794	7.60276	0.00582792	0.0467253	down
AT1G09026	-1.31332	1.01445	7.60252	0.00582868	0.0467253	down
AT1G10060	-1.24742	1.32811	7.59302	0.00585946	0.0469266	down
AT2G42730	-1.08241	3.68176	7.5867	0.00588005	0.0470612	down
AT4G30140	-1.4711	1.83613	7.57323	0.00592415	0.0473079	down
AT4G32340	-1.12522	3.78308	7.57153	0.00592974	0.047337	down
AT2G31540	-1.37038	2.09859	7.56591	0.00594825	0.0474239	down
AT5G04290	-1.10905	9.37424	7.55926	0.00597026	0.0475688	down
AT1G52180	-1.25356	6.56263	7.55138	0.00599642	0.047716	down
AT1G10980	-1.3162	2.16193	7.54937	0.00600312	0.0477541	down
AT3G49230	-1.29141	6.96766	7.54742	0.0060096	0.0477903	down
AT4G32280	-1.26402	1.3325	7.545	0.00601767	0.0478086	down
AT1G25275	-1.18664	3.94953	7.54382	0.00602162	0.0478247	down
AT2G01320	-1.18549	7.67519	7.54181	0.00602835	0.0478629	down
AT1G60370	-1.68175	0.0976709	7.53842	0.0060397	0.0479377	down
AT1G66210	-1.22991	2.24319	7.52368	0.00608933	0.0482032	down
AT3G03060	-1.09186	3.78499	7.52298	0.00609169	0.0482032	down
AT4G29460	-1.85672	1.01357	7.52224	0.00609417	0.0482032	down
AT2G34790	-1.09539	8.16644	7.51714	0.00611148	0.0483069	down
AT3G15840	-1.1568	4.55139	7.51399	0.00612215	0.0483605	down
AT5G23210	-1.22948	4.06256	7.50671	0.00614696	0.0485103	down
AT3G62710	-1.63527	2.86855	7.50446	0.00615465	0.0485387	down
AT2G24940	-0.971574	5.25356	7.49571	0.00618461	0.04873	down
AT2G24945	-0.971574	5.25356	7.49571	0.00618461	0.04873	down
AT1G51402	-1.05612	4.36639	7.49488	0.00618747	0.0487361	down
AT3G06670	-1.26641	7.57202	7.49042	0.0062028	0.048796	down
AT2G28490	-1.48569	3.11508	7.46968	0.00627466	0.0492211	down
AT1G16250	-1.35633	8.52698	7.46579	0.00628825	0.0492655	down
AT4G24180	-1.01621	4.17771	7.4505	0.0063419	0.0495992	down
AT2G06925	-1.28485	1.66707	7.44951	0.00634538	0.0495992	down
AT3G30160	-1.19006	5.90241	7.44911	0.00634679	0.0495992	down
AT5G10540	7.67743	10.5025	206.188	9.32214e-47	2.31739e-42	up
AT1G48300	7.12367	8.97676	200.517	1.61074e-45	2.00206e-41	up
AT5G65630	8.1188	10.8099	197.097	8.98203e-45	7.44281e-41	up
AT5G10550	8.5643	10.4586	175.281	5.19805e-40	3.23046e-36	up
AT5G54510	5.84128	7.9644	170.395	6.0654e-39	3.01559e-35	up
AT1G37130	9.05388	14.9725	162.637	3.00295e-37	1.24417e-33	up
AT2G25490	7.5527	10.6911	146.191	1.1792e-33	4.18769e-30	up
AT1G67030	6.72107	4.88279	129.922	4.26155e-30	1.32422e-26	up
AT4G20270	4.8595	5.38538	127.605	1.36957e-29	3.78289e-26	up
AT5G20700	7.24703	10.1912	123.954	8.62343e-29	2.1437e-25	up
AT3G59400	5.7074	7.1134	117.842	1.87748e-27	4.24293e-24	up
AT2G21210	5.15172	4.92347	115.443	6.2944e-27	1.30394e-23	up
AT1G25440	4.98412	7.24497	111.901	3.75613e-26	6.84116e-23	up
AT1G77760	9.51601	14.4754	111.851	3.85278e-26	6.84116e-23	up
AT1G15100	5.88765	5.13125	107.474	3.50543e-25	5.80944e-22	up
AT1G24100	5.56426	6.23132	106.636	5.35061e-25	8.31317e-22	up
AT2G03090	4.64584	4.05568	104.537	1.54312e-24	2.25649e-21	up
AT5G45100	5.65525	4.49037	103.151	3.10544e-24	4.28878e-21	up
AT2G24762	6.23917	5.58765	100.992	9.23752e-24	1.20861e-20	up
AT3G15210	4.6008	6.83194	100.127	1.42933e-23	1.77659e-20	up
AT2G39700	5.91929	6.51154	99.7905	1.69405e-23	2.00535e-20	up
AT1G55920	6.84044	8.85748	98.9856	2.54339e-23	2.87392e-20	up
AT3G22968	5.06261	7.09083	95.9422	1.18287e-22	1.2252e-19	up
AT3G22970	5.06261	7.09083	95.9422	1.18287e-22	1.2252e-19	up
AT1G78080	5.73881	8.18786	92.292	7.4787e-22	7.30672e-19	up
AT3G48160	4.91093	3.5563	92.2492	7.64209e-22	7.30672e-19	up
AT3G13960	7.62535	7.26439	91.3574	1.19932e-21	1.10422e-18	up
AT2G44940	5.262	5.42306	89.0185	3.91132e-21	3.47255e-18	up
AT2G40900	4.81598	4.16325	86.7836	1.2107e-20	1.03782e-17	up
AT5G65310	5.04359	6.56048	86.5163	1.3859e-20	1.1484e-17	up
AT4G24780	5.5288	6.23076	86.252	1.58408e-20	1.27028e-17	up
AT3G12580	3.98897	6.0764	85.4902	2.32853e-20	1.77688e-17	up
AT1G13360	5.97029	10.3338	85.4647	2.35878e-20	1.77688e-17	up
AT3G47620	6.04528	9.27115	85.0252	2.94581e-20	2.15382e-17	up
AT3G25870	5.05572	5.25025	84.8454	3.22639e-20	2.29156e-17	up
AT3G19380	5.82829	7.85468	84.1769	4.52415e-20	3.12405e-17	up
AT3G43430	4.53281	3.53578	83.7984	5.47889e-20	3.68107e-17	up
AT2G18560	5.58564	7.48555	83.6475	5.91337e-20	3.86843e-17	up
AT5G20885	5.73762	5.52109	83.4277	6.60888e-20	4.21257e-17	up
AT3G09070	4.32639	6.01162	82.8502	8.8514e-20	5.50093e-17	up
AT4G32020	4.92014	8.42523	82.5011	1.05614e-19	6.40353e-17	up
AT3G56470	4.40676	2.73384	82.3561	1.13648e-19	6.72662e-17	up
AT1G12200	3.78956	4.78087	82.2684	1.18808e-19	6.8203e-17	up
AT3G44720	5.4214	7.22338	82.2368	1.20718e-19	6.8203e-17	up
AT2G40480	4.55363	3.61831	81.9693	1.38215e-19	7.63529e-17	up
AT3G47500	5.19432	7.93766	81.2742	1.96479e-19	1.05812e-16	up
AT4G34760	5.26823	4.97964	81.2385	2.00056e-19	1.05812e-16	up
AT4G34135	5.77822	7.53938	80.4678	2.95479e-19	1.53027e-16	up
AT2G40140	4.32121	5.05719	79.408	5.0522e-19	2.56311e-16	up
AT1G16030	4.03057	4.03919	78.9633	6.32759e-19	3.14595e-16	up
AT3G23000	4.4509	5.74036	78.5635	7.74674e-19	3.77601e-16	up
AT3G10190	5.18805	4.44045	78.5217	7.9124e-19	3.78259e-16	up
AT3G63210	5.74082	6.86124	77.9753	1.04335e-18	4.89372e-16	up
AT4G29720	6.63569	7.40904	77.9065	1.08033e-18	4.97333e-16	up
AT1G68490	5.5599	7.19755	77.8657	1.10289e-18	4.98484e-16	up
AT4G27657	5.11925	3.68786	77.1998	1.54505e-18	6.85866e-16	up
AT5G25340	4.60658	5.52892	77.1427	1.59045e-18	6.93633e-16	up
AT2G39220	4.38437	3.13896	76.8137	1.87873e-18	8.05229e-16	up
AT2G29970	3.79584	5.12124	76.6268	2.06521e-18	8.70153e-16	up
AT4G15490	5.11939	8.26	76.5208	2.17907e-18	9.02824e-16	up
AT5G49480	4.67407	5.07918	76.4332	2.27788e-18	9.28291e-16	up
AT2G31230	5.12825	4.56165	76.0491	2.767e-18	1.10943e-15	up
AT4G16141	4.5189	4.28537	75.5914	3.48876e-18	1.37662e-15	up
AT2G28510	4.5968	4.02269	74.7999	5.20934e-18	2.02342e-15	up
AT1G79110	5.64058	6.32546	74.5535	5.90166e-18	2.24248e-15	up
AT5G67420	6.20116	9.31774	74.5362	5.95374e-18	2.24248e-15	up
AT5G41400	4.74487	5.20986	74.2886	6.74913e-18	2.50413e-15	up
AT2G46590	4.21953	4.1909	74.2577	6.85583e-18	2.50631e-15	up
AT5G03230	4.42219	4.93034	73.6624	9.26896e-18	3.33938e-15	up
AT2G22430	3.67218	7.35147	73.5896	9.61688e-18	3.41523e-15	up
AT5G57130	5.50119	6.43038	73.4821	1.01553e-17	3.55566e-15	up
AT2G41140	3.3986	4.82784	72.3239	1.82619e-17	6.30517e-15	up
AT5G11590	4.9081	3.52385	72.0947	2.05119e-17	6.985e-15	up
AT5G52640	3.89284	4.55587	72.0288	2.12079e-17	7.12442e-15	up
AT5G53730	5.42939	4.40823	71.798	2.38399e-17	7.90181e-15	up
AT5G40140	4.14105	4.43928	71.0668	3.45331e-17	1.12955e-14	up
AT1G21050	4.02702	4.46367	70.9987	3.57454e-17	1.15204e-14	up
AT2G26420	4.0115	3.31484	70.9767	3.61476e-17	1.15204e-14	up
AT2G18570	5.13697	8.22353	70.2049	5.34529e-17	1.66098e-14	up
AT1G68238	5.34622	1.75747	69.9823	5.98375e-17	1.83642e-14	up
AT3G27250	5.64256	7.40498	69.9422	6.10668e-17	1.85129e-14	up
AT4G24805	5.21134	6.84637	69.7012	6.90055e-17	2.06676e-14	up
AT3G20900	4.64144	3.55934	69.6115	7.2214e-17	2.1371e-14	up
AT3G02550	4.65341	5.17325	68.6483	1.17686e-16	3.44182e-14	up
AT4G35930	3.84935	2.95639	68.1964	1.47997e-16	4.27799e-14	up
AT4G28180	4.49989	4.85077	67.7914	1.81738e-16	5.19289e-14	up
AT3G46620	3.98528	5.66007	67.3889	2.22906e-16	6.29684e-14	up
AT1G22030	4.54877	5.08093	67.3113	2.31853e-16	6.476e-14	up
AT2G26975	5.21265	7.66572	66.9181	2.83018e-16	7.81728e-14	up
AT1G73870	5.42869	7.79921	66.7258	3.1202e-16	8.52362e-14	up
AT1G06000	4.49346	6.84251	66.5349	3.43749e-16	9.28831e-14	up
AT5G48050	4.46548	3.35879	66.4541	3.5813e-16	9.57284e-14	up
AT2G35940	4.69394	8.48319	66.2671	3.93773e-16	1.04136e-13	up
AT5G10930	5.00622	5.83393	65.8142	4.95494e-16	1.29658e-13	up
AT3G11410	3.68523	6.77496	65.5726	5.6013e-16	1.45045e-13	up
AT3G52360	3.97164	3.33316	65.4641	5.91813e-16	1.51669e-13	up
AT1G05560	5.10405	9.94799	65.3749	6.19237e-16	1.57078e-13	up
AT5G22630	5.52505	8.01308	65.0824	7.18321e-16	1.80371e-13	up
AT4G01070	4.19863	6.63954	64.7198	8.6344e-16	2.13457e-13	up
AT1G20823	4.28147	3.78602	64.7035	8.70605e-16	2.13457e-13	up
AT1G11700	4.74819	8.64194	64.6917	8.75845e-16	2.13457e-13	up
AT5G49640	3.71517	3.59594	63.7039	1.44597e-15	3.48984e-13	up
AT3G10960	4.08743	6.20585	63.5085	1.59672e-15	3.81663e-13	up
AT4G33960	4.31828	3.87138	63.4483	1.64632e-15	3.8977e-13	up
AT5G47060	3.91632	2.87801	63.2955	1.77915e-15	4.17244e-13	up
AT5G65660	5.22235	7.64656	63.0127	2.0538e-15	4.77153e-13	up
AT5G43190	4.58617	5.2926	62.9319	2.13978e-15	4.92526e-13	up
AT1G74940	4.24411	5.14631	62.7087	2.39654e-15	5.46565e-13	up
AT1G28390	4.12246	3.0521	61.812	3.77864e-15	8.53938e-13	up
AT4G34588	5.03223	3.78281	61.7758	3.84883e-15	8.54269e-13	up
AT4G34590	5.03223	3.78281	61.7758	3.84883e-15	8.54269e-13	up
AT1G69160	4.37698	6.63169	61.7534	3.89272e-15	8.55783e-13	up
AT1G61930	4.61728	5.02894	61.7374	3.9245e-15	8.55783e-13	up
AT5G49280	4.88135	4.59858	61.2429	5.04514e-15	1.09058e-12	up
AT2G41900	3.77964	6.03534	61.2222	5.09836e-15	1.09259e-12	up
AT1G13390	3.25193	3.46419	61.1665	5.24452e-15	1.1143e-12	up
AT1G80520	4.77845	3.42242	61.0492	5.56657e-15	1.17271e-12	up
AT5G61480	3.65005	4.9457	60.9229	5.93556e-15	1.23993e-12	up
AT3G14440	4.92682	6.73779	60.8995	6.00633e-15	1.24426e-12	up
AT1G49780	4.95102	5.71575	60.8718	6.09159e-15	1.25149e-12	up
AT5G60850	3.17015	6.44961	60.8478	6.1662e-15	1.25644e-12	up
AT4G37540	5.02681	7.26052	60.6081	6.96459e-15	1.40758e-12	up
AT1G51680	4.47507	7.05648	60.3717	7.85359e-15	1.57445e-12	up
AT5G42200	4.30053	3.32404	60.3317	8.01447e-15	1.59385e-12	up
AT4G34710	3.19237	7.25084	60.173	8.6878e-15	1.71405e-12	up
AT5G49700	4.28045	5.03984	60.1479	8.79925e-15	1.72237e-12	up
AT5G35732	4.20708	3.09344	60.1193	8.92804e-15	1.73392e-12	up
AT2G25250	4.75281	5.91864	60.0968	9.03053e-15	1.74023e-12	up
AT2G44670	3.79631	4.45661	60.0393	9.29805e-15	1.778e-12	up
AT3G03990	5.0508	8.30451	59.8724	1.01211e-14	1.92061e-12	up
AT4G14580	5.11773	5.23123	59.4587	1.24889e-14	2.35199e-12	up
AT5G40800	4.90336	4.74464	59.3478	1.32129e-14	2.46962e-12	up
AT5G10200	3.29137	3.63274	59.201	1.42363e-14	2.64104e-12	up
AT1G22190	4.02219	6.48993	59.09	1.50623e-14	2.77358e-12	up
AT5G25890	4.13289	2.52618	59.0559	1.53259e-14	2.80137e-12	up
AT5G65700	3.43332	6.41124	59.0312	1.55193e-14	2.80346e-12	up
AT5G23100	3.92025	3.64146	59.0257	1.55629e-14	2.80346e-12	up
AT5G15210	4.28408	4.91889	58.9208	1.64152e-14	2.93572e-12	up
AT2G15320	4.55582	6.42583	58.8978	1.66074e-14	2.94889e-12	up
AT5G62560	3.35241	5.31898	58.4279	2.10882e-14	3.71795e-12	up
AT5G22090	3.53713	4.76364	58.3214	2.22614e-14	3.89715e-12	up
AT1G78370	3.57865	5.30059	58.2985	2.25216e-14	3.91513e-12	up
AT4G27652	4.33969	3.17008	58.2604	2.29614e-14	3.96387e-12	up
AT3G24050	3.96051	6.09512	58.0283	2.58368e-14	4.4076e-12	up
AT3G60220	5.44126	5.77847	58.0246	2.58864e-14	4.4076e-12	up
AT2G37040	3.03009	5.13395	57.8527	2.825e-14	4.77733e-12	up
AT1G77400	3.94433	3.60818	57.4535	3.46059e-14	5.81262e-12	up
AT1G51355	6.35481	3.36707	57.3951	3.56499e-14	5.9478e-12	up
AT2G45210	3.84924	2.95815	56.5487	5.48246e-14	9.0859e-12	up
AT3G20830	3.92325	4.80032	56.5005	5.6184e-14	9.24952e-12	up
AT1G77885	4.68151	2.93829	56.4761	5.68854e-14	9.30338e-12	up
AT3G61630	5.2649	6.24391	56.4118	5.87764e-14	9.54982e-12	up
AT4G16490	3.1668	5.3862	56.3835	5.96273e-14	9.62516e-12	up
AT5G11970	3.83806	3.49188	56.1613	6.67636e-14	1.07076e-11	up
AT3G04670	3.36375	3.27014	56.1365	6.76096e-14	1.07738e-11	up
AT1G35560	4.54217	5.66796	55.8099	7.98266e-14	1.26103e-11	up
AT3G61460	3.9452	6.41458	55.802	8.01493e-14	1.26103e-11	up
AT3G46550	4.18746	7.15715	55.7223	8.34682e-14	1.30499e-11	up
AT3G56360	5.10763	7.20734	55.4904	9.39142e-14	1.45913e-11	up
AT4G00940	3.56307	2.85647	55.3463	1.01062e-13	1.54572e-11	up
AT1G49200	4.698	3.03217	55.342	1.0128e-13	1.54572e-11	up
AT4G29700	4.14511	4.64988	55.3406	1.01352e-13	1.54572e-11	up
AT4G31730	3.77997	3.72739	55.0465	1.17713e-13	1.77538e-11	up
AT1G55210	3.94646	3.68934	55.0444	1.1784e-13	1.77538e-11	up
AT3G23820	4.80339	9.48765	54.7369	1.37794e-13	2.06351e-11	up
AT4G38840	4.42718	4.26628	54.7236	1.38729e-13	2.06507e-11	up
AT4G14560	3.2233	3.53308	54.6117	1.4686e-13	2.17309e-11	up
AT3G16870	3.61055	4.08784	54.5499	1.51551e-13	2.22924e-11	up
AT3G24770	3.83635	2.30197	54.2849	1.73426e-13	2.536e-11	up
AT1G54200	3.6883	4.52954	53.8666	2.14573e-13	3.11643e-11	up
AT4G36030	4.00981	6.38417	53.857	2.15627e-13	3.11643e-11	up
AT2G28810	3.7725	2.80047	53.5528	2.51733e-13	3.61725e-11	up
AT1G29640	4.56739	2.97199	53.443	2.66209e-13	3.80327e-11	up
AT3G25890	3.33002	4.12902	53.324	2.82826e-13	4.01758e-11	up
AT4G25480	3.40583	3.02255	53.1433	3.10087e-13	4.3798e-11	up
AT3G23030	4.51802	7.16559	53.0338	3.27857e-13	4.58569e-11	up
AT1G78020	3.74479	4.51657	53.0308	3.28353e-13	4.58569e-11	up
AT4G39400	2.98611	7.26005	52.9351	3.44759e-13	4.78791e-11	up
AT4G14620	3.20441	3.09202	52.8996	3.51039e-13	4.82127e-11	up
AT4G14622	3.20441	3.09202	52.8996	3.51039e-13	4.82127e-11	up
AT5G59730	4.08119	6.51781	52.8572	3.58695e-13	4.89934e-11	up
AT1G68520	3.86168	6.68366	52.7482	3.79177e-13	5.15079e-11	up
AT1G24580	4.65929	1.95977	52.7222	3.84227e-13	5.19103e-11	up
AT2G04795	3.87822	2.29782	52.5382	4.21957e-13	5.66996e-11	up
AT5G04950	4.06899	4.43178	52.4416	4.43235e-13	5.92386e-11	up
AT3G21760	4.61916	7.89141	52.1643	5.10445e-13	6.78565e-11	up
AT2G01150	3.15539	3.01027	51.953	5.68451e-13	7.51655e-11	up
AT4G27260	3.67378	7.23876	51.7581	6.27759e-13	8.25685e-11	up
AT1G66140	3.57657	3.68246	51.5405	7.01345e-13	9.17617e-11	up
AT1G07490	4.80703	3.02172	51.505	7.14162e-13	9.29495e-11	up
AT2G14460	4.10733	3.75859	51.4118	7.48877e-13	9.69601e-11	up
AT2G03730	3.10432	3.46087	51.2075	8.31e-13	1.07035e-10	up
AT1G03730	4.32169	5.23284	51.1906	8.38185e-13	1.07404e-10	up
AT5G61420	4.67652	5.42132	51.1295	8.64681e-13	1.10231e-10	up
AT4G12390	4.06437	4.15478	50.8948	9.74517e-13	1.236e-10	up
AT1G33470	3.73799	4.93084	50.6397	1.10976e-12	1.39695e-10	up
AT5G04470	3.77774	3.00504	50.6346	1.11266e-12	1.39695e-10	up
AT5G53830	4.30375	2.75032	50.5948	1.13546e-12	1.41842e-10	up
AT1G75540	3.31767	4.68767	50.5513	1.16092e-12	1.44297e-10	up
AT5G23280	3.1726	4.40244	50.5193	1.17996e-12	1.45697e-10	up
AT2G04240	3.00711	3.40499	50.5128	1.18391e-12	1.45697e-10	up
AT3G57400	4.36603	7.06784	50.3661	1.2758e-12	1.56232e-10	up
AT1G05530	4.4982	6.36122	50.3163	1.30856e-12	1.59459e-10	up
AT1G78110	3.59159	3.7319	50.1634	1.41462e-12	1.71542e-10	up
AT5G67350	3.8847	4.12493	50.1316	1.43772e-12	1.73497e-10	up
AT1G28310	3.91696	5.48284	50.0854	1.47199e-12	1.76774e-10	up
AT1G12020	4.47554	5.97881	50.015	1.52574e-12	1.82348e-10	up
AT1G04260	3.48417	3.63656	49.9732	1.55864e-12	1.85389e-10	up
AT2G39720	2.99153	4.42028	49.9079	1.61133e-12	1.90744e-10	up
AT2G39350	3.18587	4.20037	49.8578	1.653e-12	1.94749e-10	up
AT3G60080	4.9306	6.78875	49.7253	1.76849e-12	2.07372e-10	up
AT2G22330	3.77135	4.84569	49.5816	1.90294e-12	2.22091e-10	up
AT4G19700	3.48424	4.37002	49.5272	1.95642e-12	2.27265e-10	up
AT4G24060	3.88637	3.54498	49.3908	2.09722e-12	2.42487e-10	up
AT1G19300	3.64327	6.34504	49.3458	2.14599e-12	2.4688e-10	up
AT5G16110	3.09632	5.75634	49.3375	2.15507e-12	2.4688e-10	up
AT5G60890	3.20983	4.17247	49.2611	2.24066e-12	2.55507e-10	up
AT3G57540	3.91446	3.67384	49.2248	2.28247e-12	2.59087e-10	up
AT1G76010	2.96371	5.31684	49.0662	2.47471e-12	2.79632e-10	up
AT4G37580	3.41312	4.47138	49.0122	2.54369e-12	2.86125e-10	up
AT5G61340	4.27416	4.02868	48.9084	2.68206e-12	3.0033e-10	up
AT5G18690	3.25397	2.77696	48.7898	2.8492e-12	3.17615e-10	up
AT5G56010	2.87124	6.05026	48.5274	3.25698e-12	3.61453e-10	up
AT4G38860	3.62347	3.76235	48.5112	3.28407e-12	3.62839e-10	up
AT3G03780	2.60924	6.13981	48.46	3.37098e-12	3.70792e-10	up
AT5G10750	2.99286	3.53222	48.388	3.49699e-12	3.82959e-10	up
AT4G14010	3.96171	2.5493	48.3331	3.5963e-12	3.92107e-10	up
AT4G14465	3.19663	3.77142	48.1444	3.95962e-12	4.29835e-10	up
AT2G39870	4.84655	7.67017	48.0011	4.25987e-12	4.59242e-10	up
AT1G26920	3.93364	5.72609	47.9976	4.26747e-12	4.59242e-10	up
AT3G22160	4.00543	3.87364	47.9022	4.48022e-12	4.8006e-10	up
AT5G48930	3.02598	5.24935	47.8849	4.51985e-12	4.82228e-10	up
AT5G25350	2.74804	6.44216	47.8387	4.62763e-12	4.91616e-10	up
AT3G07350	4.40831	7.73776	47.8215	4.66841e-12	4.93838e-10	up
AT5G17300	3.98303	4.20102	47.7321	4.88626e-12	5.14693e-10	up
AT5G18060	3.88642	3.17519	47.6659	5.05407e-12	5.30123e-10	up
AT4G39840	4.02638	6.35028	47.6522	5.0896e-12	5.31607e-10	up
AT1G51170	4.0554	4.80028	47.5827	5.27312e-12	5.48471e-10	up
AT3G11120	3.01691	4.10596	47.5328	5.40905e-12	5.60264e-10	up
AT1G07485	4.60956	3.0306	47.4296	5.70138e-12	5.88094e-10	up
AT4G20880	3.31576	4.24526	47.389	5.82075e-12	5.97926e-10	up
AT2G39705	4.2069	3.15384	47.34	5.96804e-12	6.10533e-10	up
AT3G47420	3.72831	4.77876	47.3109	6.05745e-12	6.1714e-10	up
AT1G64620	4.40093	4.72374	47.1858	6.4565e-12	6.55111e-10	up
AT4G26080	3.39057	5.24327	47.0788	6.819e-12	6.8908e-10	up
AT3G45210	3.59141	3.48408	47.0472	6.92961e-12	6.97422e-10	up
AT5G18020	3.90174	3.1734	47.0183	7.03268e-12	7.04941e-10	up
AT1G28280	3.87628	4.69331	46.972	7.20087e-12	7.18901e-10	up
AT4G31660	3.57738	2.05011	46.8415	7.69657e-12	7.65316e-10	up
AT2G21560	3.90835	4.13288	46.8238	7.76648e-12	7.69191e-10	up
AT5G43150	3.76424	2.77898	46.6085	8.66845e-12	8.55115e-10	up
AT4G39950	3.31086	4.67954	46.5748	8.81867e-12	8.66496e-10	up
AT1G62180	3.86049	5.99566	46.4879	9.21861e-12	9.02226e-10	up
AT4G39190	3.91597	3.92283	46.3838	9.72137e-12	9.477e-10	up
AT3G52710	2.8847	3.71106	46.1267	1.10849e-11	1.0764e-09	up
AT5G57685	4.53886	4.77999	46.0982	1.12469e-11	1.08405e-09	up
AT4G34131	4.24186	5.47674	46.0976	1.12509e-11	1.08405e-09	up
AT5G41670	3.02328	4.62134	46.0866	1.13139e-11	1.08592e-09	up
AT1G30260	4.00476	3.41474	46.0103	1.17634e-11	1.12472e-09	up
AT3G01470	3.63324	6.09895	45.7851	1.31961e-11	1.25207e-09	up
AT3G01472	3.63324	6.09895	45.7851	1.31961e-11	1.25207e-09	up
AT5G40850	2.8497	4.29678	45.7576	1.33829e-11	1.26497e-09	up
AT3G21560	3.66905	4.80149	45.7262	1.35993e-11	1.28055e-09	up
AT2G33310	3.51062	4.51168	45.5443	1.49228e-11	1.39987e-09	up
AT5G38200	2.94537	2.77286	45.4175	1.59206e-11	1.48298e-09	up
AT1G31770	3.35921	4.17276	45.4166	1.59281e-11	1.48298e-09	up
AT3G60690	3.4975	4.5885	45.3705	1.63071e-11	1.51261e-09	up
AT4G37730	4.31032	6.67483	45.2294	1.75255e-11	1.61958e-09	up
AT3G58990	3.20499	3.41497	45.1253	1.84823e-11	1.70168e-09	up
AT4G39780	3.74135	4.60615	44.9134	2.05944e-11	1.88913e-09	up
AT4G14540	4.13967	4.95454	44.8943	2.07959e-11	1.9006e-09	up
AT2G47420	2.66136	3.8161	44.804	2.17775e-11	1.98303e-09	up
AT3G54950	3.14708	3.81948	44.6768	2.32389e-11	2.10838e-09	up
AT5G02480	3.11087	5.54098	44.6403	2.36768e-11	2.1403e-09	up
AT5G04340	3.47152	4.08635	44.5579	2.46945e-11	2.22421e-09	up
AT5G56030	2.6655	5.94399	44.5097	2.53095e-11	2.27137e-09	up
AT5G42750	4.15491	5.19945	44.4284	2.63831e-11	2.3592e-09	up
AT5G59550	2.6194	4.79335	44.3664	2.72322e-11	2.4264e-09	up
AT5G17860	4.27041	5.91935	44.2739	2.85493e-11	2.53467e-09	up
AT1G27200	2.80853	4.52275	44.2264	2.92515e-11	2.58777e-09	up
AT1G66180	3.46379	6.04595	43.9401	3.38585e-11	2.98471e-09	up
AT1G18010	4.19757	9.90079	43.7951	3.64612e-11	3.20278e-09	up
AT2G15620	2.47224	6.26723	43.7734	3.68686e-11	3.22268e-09	up
AT1G18000	4.19674	9.90278	43.7692	3.6947e-11	3.22268e-09	up
AT4G26230	2.90314	3.82047	43.7272	3.77482e-11	3.28106e-09	up
AT2G31160	3.60252	4.57275	43.6096	4.00859e-11	3.47211e-09	up
AT4G34560	3.43288	3.70044	43.5642	4.10283e-11	3.5414e-09	up
AT1G69260	3.7793	4.37192	43.4634	4.31968e-11	3.70286e-09	up
AT3G24520	3.63097	7.03779	43.3566	4.56191e-11	3.89706e-09	up
AT5G62130	3.35936	4.00079	43.2606	4.79145e-11	4.06521e-09	up
AT1G64390	2.51217	4.42546	43.1202	5.14774e-11	4.34977e-09	up
AT5G13100	3.17653	4.43885	43.1149	5.16184e-11	4.34977e-09	up
AT4G34750	3.17685	3.42465	42.9978	5.48012e-11	4.60238e-09	up
AT2G01570	3.42622	6.17995	42.8912	5.78707e-11	4.8438e-09	up
AT5G07690	3.92005	4.08442	42.85	5.91015e-11	4.93021e-09	up
AT3G28920	3.58366	4.97913	42.6661	6.4927e-11	5.39806e-09	up
AT5G60980	2.67882	3.74804	42.6116	6.67614e-11	5.53207e-09	up
AT5G22740	2.81257	4.35089	42.6029	6.70609e-11	5.53843e-09	up
AT5G18010	3.56538	3.33843	42.556	6.86858e-11	5.65385e-09	up
AT5G13930	2.70217	3.47311	42.5146	7.0157e-11	5.75589e-09	up
AT2G45310	3.74526	5.5951	42.4336	7.3123e-11	5.97949e-09	up
AT1G64500	4.28388	5.3097	42.3841	7.49977e-11	6.11268e-09	up
AT1G76880	3.74521	5.59881	42.3685	7.55994e-11	6.14159e-09	up
AT3G52740	3.38972	2.11115	42.1399	8.49712e-11	6.88045e-09	up
AT4G37650	3.70103	4.98298	42.0074	9.09295e-11	7.33901e-09	up
AT5G51670	3.36485	4.76355	41.9149	9.53341e-11	7.66961e-09	up
AT1G13300	3.07023	3.11091	41.8446	9.88233e-11	7.92467e-09	up
AT1G68620	3.54231	4.41488	41.825	9.98178e-11	7.97868e-09	up
AT4G37790	3.00347	3.99046	41.817	1.00226e-10	7.98562e-09	up
AT2G16500	3.02662	5.30658	41.7138	1.05661e-10	8.36508e-09	up
AT3G07360	2.86055	5.1673	41.657	1.08776e-10	8.5843e-09	up
AT1G51700	3.18232	3.53902	41.5578	1.14438e-10	9.0026e-09	up
AT2G18500	3.41089	3.76664	41.4864	1.18695e-10	9.30801e-09	up
AT1G62422	3.5142	4.26386	41.4782	1.19194e-10	9.31773e-09	up
AT4G39770	3.32452	2.57486	41.3716	1.25874e-10	9.80911e-09	up
AT1G53170	2.9946	3.49346	41.2689	1.32661e-10	1.03057e-08	up
AT3G13110	3.4263	4.79214	41.2504	1.33927e-10	1.03716e-08	up
AT3G56480	2.82471	3.73396	41.1841	1.38546e-10	1.06717e-08	up
AT5G08770	2.80069	3.8518	41.1825	1.3866e-10	1.06717e-08	up
AT5G67510	2.98527	3.11391	41.0873	1.45577e-10	1.11694e-08	up
AT1G10480	4.14662	2.804	41.0601	1.47617e-10	1.12911e-08	up
AT5G21940	3.61682	7.05359	40.9461	1.5649e-10	1.19331e-08	up
AT2G21580	2.65397	3.9916	40.8311	1.65971e-10	1.26173e-08	up
AT1G78100	3.59127	5.81512	40.7718	1.71084e-10	1.29664e-08	up
AT4G25470	2.97904	2.85661	40.591	1.87671e-10	1.41803e-08	up
AT3G53260	2.61281	5.06881	40.5785	1.88873e-10	1.42279e-08	up
AT2G25290	2.47585	3.8533	40.5191	1.94702e-10	1.46227e-08	up
AT3G13520	3.15422	4.92919	40.4333	2.03443e-10	1.52331e-08	up
AT1G74660	3.54813	2.12974	40.3329	2.14172e-10	1.59433e-08	up
AT1G56430	4.12598	2.3017	40.3325	2.14211e-10	1.59433e-08	up
AT2G19570	3.23606	4.4669	40.2253	2.26299e-10	1.67927e-08	up
AT3G20898	3.24598	3.93448	40.2181	2.27133e-10	1.68045e-08	up
AT1G77660	2.836	2.57037	40.1917	2.30224e-10	1.69826e-08	up
AT1G20070	3.45127	2.94622	40.1646	2.33436e-10	1.71686e-08	up
AT5G17220	3.91979	1.32728	40.0491	2.47654e-10	1.81606e-08	up
AT3G09440	2.52501	5.38628	40.0235	2.5093e-10	1.83467e-08	up
AT5G44670	3.04687	3.73929	39.991	2.55136e-10	1.85739e-08	up
AT2G40475	3.51159	3.8992	39.988	2.55532e-10	1.85739e-08	up
AT5G53480	2.36776	5.71502	39.9675	2.5823e-10	1.87153e-08	up
AT5G62220	3.64634	5.72132	39.9513	2.60371e-10	1.88156e-08	up
AT5G46780	3.43114	3.42976	39.8947	2.68036e-10	1.93133e-08	up
AT5G19875	2.85913	2.40866	39.8415	2.75432e-10	1.97889e-08	up
AT5G18080	3.86978	3.62366	39.7701	2.85681e-10	2.04374e-08	up
AT3G21890	3.79709	1.72912	39.7673	2.86102e-10	2.04374e-08	up
AT1G78310	3.34971	4.10293	39.6758	2.9982e-10	2.1356e-08	up
AT5G62190	2.54497	5.18016	39.6038	3.11071e-10	2.20613e-08	up
AT1G49660	3.62212	5.04732	39.6012	3.11497e-10	2.20613e-08	up
AT1G04340	2.77121	2.47815	39.566	3.1716e-10	2.23637e-08	up
AT5G42680	3.20549	3.79009	39.5635	3.17566e-10	2.23637e-08	up
AT2G01290	3.37324	4.06181	39.5077	3.26763e-10	2.29463e-08	up
AT1G75335	3.63193	2.73583	39.3832	3.48272e-10	2.43879e-08	up
AT1G14200	3.00786	2.20865	39.3547	3.53407e-10	2.46779e-08	up
AT1G24625	2.94123	3.34932	39.323	3.59183e-10	2.5011e-08	up
AT4G06744	3.33636	4.5535	39.3095	3.61678e-10	2.51144e-08	up
AT2G23690	3.59554	3.15959	39.2955	3.64286e-10	2.51385e-08	up
AT1G22065	3.78551	1.4915	39.2929	3.64773e-10	2.51385e-08	up
AT3G51950	2.818	8.70721	39.2913	3.65059e-10	2.51385e-08	up
AT1G22640	3.29117	4.78648	39.2758	3.67967e-10	2.52034e-08	up
AT2G18160	3.98015	6.48614	39.2701	3.69042e-10	2.52034e-08	up
AT2G18162	3.98015	6.48614	39.2701	3.69042e-10	2.52034e-08	up
AT5G18030	3.58715	3.63098	39.2552	3.71881e-10	2.53276e-08	up
AT2G18150	2.81678	4.02105	39.1949	3.83538e-10	2.60502e-08	up
AT4G27840	3.07556	2.26467	39.1238	3.97763e-10	2.68843e-08	up
AT4G35750	2.87644	6.27325	39.1227	3.97982e-10	2.68843e-08	up
AT5G66650	3.54687	3.46456	39.027	4.17994e-10	2.81597e-08	up
AT2G18090	2.4567	4.43248	38.9912	4.25716e-10	2.86024e-08	up
AT2G26110	3.68193	6.06939	38.922	4.41086e-10	2.95551e-08	up
AT5G11090	3.37805	4.99173	38.909	4.44031e-10	2.96725e-08	up
AT3G28910	2.79223	3.44901	38.8749	4.51859e-10	3.01147e-08	up
AT1G32640	3.0565	5.64981	38.8502	4.57616e-10	3.04168e-08	up
[truncated: 2,289 more rows]
