# Supplementary material for: The TUTase URT1 connects decapping activators and prevents the accumulation of excessively deadenylated mRNAs to avoid siRNA biogenesis
Source: Nat Commun. 2021 Feb 26;12:1298. doi: 10.1038/s41467-021-21382-2 (PMC7910438; doi:10.1038/s41467-021-21382-2)
Supplement: Supplementary file 10 — Supplementary Data 7 [file 41467_2021_21382_MOESM10_ESM.xlsx]

## Sheet: Supplementary_Data_7a
Supplementary Data 7: List of primers and plasmids used in this study.
(a) List of primers.
Cloning
URT1 AT2G45620
AT2G45620 Gateway cloning	URT1-5'UTR-fw (plant expression)	GGGGACAAGTTTGTACAAAAAAGCAGGCTCATTGTAAGATCTTCGACTTGGC
	URT1-noStop-rev (plant expression)	GGGGACCACTTTGTACAAGAAAGCTGGGTAGTTGTGGCCTTGTCCATTATTAT
	URT1-fw (bacterial expression)	GGGGACAAGTTTGTACAAAAAAGCAGGCTTGGCGGACGGTGGGG
	URT1-Stop-rev (bacterial expression)	GGGGACCACTTTGTACAAGAAAGCTGGGTTCAGTTGTGGCCTTGTCC
AT2G45620 GoldenGate cloning	URT1-M1_rv_40aa (bacterial expression)	accaccccggggctcttccTCACTGATGATGCTGAGGACCTTG
AT2G45620 site-directed mutagenesis	URT1-m1-fw L21/5N mutation	AATTTGTCTATTAACCACGGAAGTCCT
	URT1-m1-rev L21/5N mutation	GTTAATAGACAAATTAAATTCACCGGCG
	URT1-m2-fw A49/50K mutation	CAGCCATCAAGAAGATTGGTCCTACCGTCAATAATCC
	URT1-m2-rev A49/50K mutation	GACCAATCTTCTTGATGGCTGGATCGAGAGCGAATG
	URT1-fw D491/3A mutation	GTTTCCCGAAGAGCGCAATCGCCGTTTGCCTTGCAATC
	URT1-rev D491/3A mutation	GATTGCAAGGCAAACGGCGATTGCGCTCTTCGGGAAAC
	URT1-fw P618L mutation	GGCCGCCAATTCTTCTGTGCTTACAGGTGTG
	URT1-rev P618L mutation	CACACCTGTAAGCACAGAAGAATTGGCGGCC
DCP5 AT1G26110
AT1G26110 Gateway cloning	DCP5-fw	GGGGACAAGTTTGTACAAAAAAGCAGGCTCGATGGCGGCTGATAATACGG
	∆LSm-DCP5-fw	GGGGACAAGTTTGTACAAAAAAGCAGGCTCGATGCCAACATCTGGTAGCTTG
	DCP5-rev	GGGGACCACTTTGTACAAGAAAGCTGGGTATTAGGTAGTACGATTTGATACG
AT1G26110 GoldenGate cloning	DCP5-LSm_rv	accaccccggggctcttccTCACGGGCTAGGGTAGTGAGACTG
CAF1b AT5G22250
AT5G22250 Gateway cloning	CAF1b-fw	GGGGACAAGTTTGTACAAAAAAGCAGGCTTCATGATCAAATCAGAAGCAGATC
	CAF1b-rev	GGGGACCACTTTGTACAAGAAAGCTGGGTCTCAAAAAACCTCTAAACCATAC
AT5G22250 site-directed mutagenesis	CAF1b-fw D42A mutation	CATTCATCTCAATGGCTACAGAATTTCCCGG
	CAF1b-rev D42A mutation	CCGGGAAATTCTGTAGCCATTGAGATGAATG
Primer on pHGGWA/pHMGWA plasmids for GoldenGate cloning	pHGGWA/pHMGWA_fw	catgacccggggctcttccATGGGCAGCAGCCATCATC
Northern
GFP	GFP_northern_fw	TCTCCTATCATTATCCTCG
	GFP_northern_rev	GTGTCTCCCTCAAACTTG
Niben101Scf04869g03002.1 (Nicotiana benthamiana)	PR2_northern_fw	ATCAAATCAAGGTCTCAAC
	PR2_northern_rev	ATTTTCATCAAACATGGC
Genotyping
urt1-1 (Salk_087647C), AT2G45620
SALK T-DNA	Salk LBb1	ATTTTGCCGATTTCGGAAC
AT2G45620	URT1-1 fw	CCGTCAATAATCCTTTTCCTCCG
	URT1-1 rev	CCAAACTTTAGAATGCTCGCCC
xrn4-3 (SALK_014209), AT1G54490
SALK T-DNA	Salk LBb1	ATTTTGCCGATTTCGGAAC
AT1G54490	XRN4-3-fw	TCCCATGAGAGCCATGCATTC
	XRN4-3-rev	ACCATCCTGCAGGTCCAAGAA
urt1-2 (WISCDSLOXHS208_08D), AT2G45620
Wisconsin T-DNA	WHS L4B	TGTAGATTTCCCGGACATGAAG
AT2G45620	URT1-2 fw	TGGGAAGAAGGATAGCAAGACT
	URT1-2 rev	TTGTTTGATCCGAAGTTACGG
xrn4-5 (SAIL_681E01), AT1G54490
SAIL T-DNA	SAIL LB1	GCCTTTTCAGAAATGGATAAATAGCCTTGCTTCC
AT1G54490	XRN4-5-fw	GTTTCTTGGTTGTTGCAGCTC
	XRN4-5-rev	TCATGACGAATTCCTTTGAGG
DCL2-1 (SALK_064627.42.50), AT3G03300
SALK T-DNA	Salk LBb1	ATTTTGCCGATTTCGGAAC
AT3G03300	DCL2-1 fw	GGCTGAGATACCTCAAGGTGGTTT
	DCL2-1 rev	CCTCTCCGGAAGTCTTCCACAATT
DCL4-2 (GABI_160G05), AT5G20320
GABI T-DNA	GABI LB1 o8409	ATATTGACCATCATACTCATTGC
AT5G20320	DCL4-2 fw	GGCTGCACAGCTGATGATTACA
	DCL4-2 rev	GCCGCTCGAGATCATCAGCAAAGGAAT
TAIL-seq and 3' RACE-seq
3’-Adap TAILseq	TAILseq DNA primer RA3	/5App/CTGACNNNNNNNNNNNNNNNTGGAATTCTCGGGTGCCAAGGC/iBiodT//iBiodT//3ddC/
5’-Adap TAILseq	TAILseq RNA primer RA5	GUUCAGAGUUCUACAGUCCGACGAUC
3’-Adap RACEseq	RACEseq DNA primer RA3	/5rApp/CTGACNNNNNNNNNNNNNNNTGGAATTCTCGGGTGCCAAGGC/3ddC/
3’-RT	Primer for RT	GCCTTGGCACCCGAGAA
TAILseq-fw	TAILseq PCR Primer fw	AATGATACGGCGACCACCGAGATCTACACGTTCAGAGTTCTACAGTCCGA
GFP-fw1	RACEseq PCR1 Primer fw	AACGAAAAGAGAGACCAC
GFP-fw2	RACEseq PCR2 Primer fw	AATGATACGGCGACCACCGAGATCTACACGTTCAGAGTTCTACAGTCCGACGATCCTAGAGTCCGCAAAAATCACC
PR2_Bentha_fw1	RACEseq PCR1 Primer fw	GCCATGTTTGATGAAAAT
PR2_Bentha_fw2	RACEseq PCR2 Primer fw	AATGATACGGCGACCACCGAGATCTACACGTTCAGAGTTCTACAGTCCGACGATCTGAGTAATAAGGAGAACTGC
AT1G24160_fw1	RACEseq PCR1 Primer fw	GGTTCTCTTCCAATGCGGA
AT1G29910_fw1	RACEseq PCR1 Primer fw	GATAGAGAACCTTGCTGACC
AT1G29920_fw1	RACEseq PCR1 Primer fw	ACCGATAGAGAACCTTGCTG
AT2G21660_fw1	RACEseq PCR1 Primer fw	AGGATACGGTGGTGGTGAAG
AT2G30570_fw1	RACEseq PCR1 Primer fw	GGTTGGATTCTGTTTGGAGTC
AT2G41430_fw1	RACEseq PCR1 Primer fw	GAAAAGCCAGCGAAATGGGG
AT2G46820_fw1	RACEseq PCR1 Primer fw	GGTTACACAGGATGGTTCACTTAC
AT3G05880_fw1	RACEseq PCR1 Primer fw	TTGGTTTTGACGCTACTTGG
AT3G56940_fw1	RACEseq PCR1 Primer fw	GGTTACTTCTTTAGCCTCTGAG
AT4G02770_fw1	RACEseq PCR1 Primer fw	GTTTCCTAACGGTGAGGTTC
At4g20270_fw1	RACEseq PCR1 Primer fw	GGAAGAAGGGATAGACATTGTGC
AT4G22150_fw1	RACEseq PCR1 Primer fw	CGACATTCGTGGTTTCATTGAG
AT4G38770_fw1	RACEseq PCR1 Primer fw	ATTGTGAAGAAGCCGTGTCC
AT5G19140_fw1	RACEseq PCR1 Primer fw	AGTTCCTGCTAATGAGGGAG
AT5G42530_fw1	RACEseq PCR1 Primer fw	TCTCCACGAATCCCCTTTTG
AT2G34420_fw1	RACEseq PCR1 Primer fw	AAAGGGACCGTTGGAGAACC
AT2G26110_fw1	RACEseq PCR1 Primer fw	GACGGTGGAAGAAGCTGATGA
AT4G26230_fw1	RACEseq PCR1 Primer fw	CTGAAATCCCTGCTGAAGGAC
AT5G56010_fw1	RACEseq PCR1 Primer fw	GATGATGCCGATGCTGAAGGTAG
AT3G23820_fw1	RACEseq PCR1 Primer fw	AAACGGTGACGTGCCTTACA
AT4G28240_fw1	RACEseq PCR1 Primer fw	GGTTCATCTGTGGTGGTTGAC
AT5G61590_fw1	RACEseq PCR1 Primer fw	CCACAGCCTCAAGGAACAACAA
AT1G24160_fw2	RACEseq PCR2 Primer fw	AATGATACGGCGACCACCGAGATCTACACGTTCAGAGTTCTACAGTCCGACGATCCCACCAATGTTGTTCCATCAG
AT1G29910_fw2	RACEseq PCR2 Primer fw	AATGATACGGCGACCACCGAGATCTACACGTTCAGAGTTCTACAGTCCGACGATCCTTCGCAACCAACTTTGTTC
AT1G29920_fw2	RACEseq PCR2 Primer fw	AATGATACGGCGACCACCGAGATCTACACGTTCAGAGTTCTACAGTCCGACGATCTGCCACCAACTTTGTTCCCG
AT2G21660_fw2	RACEseq PCR2 Primer fw	AATGATACGGCGACCACCGAGATCTACACGTTCAGAGTTCTACAGTCCGACGATCCCAATGAATGTTCTCTCTCTCG
AT2G30570_fw2	RACEseq PCR2 Primer fw	AATGATACGGCGACCACCGAGATCTACACGTTCAGAGTTCTACAGTCCGACGATCCGAGGAGGATGAAGAATCTG
AT2G41430_fw2	RACEseq PCR2 Primer fw	AATGATACGGCGACCACCGAGATCTACACGTTCAGAGTTCTACAGTCCGACGATCAGAAACATCCACCAGCCTCG
AT2G46820_fw2	RACEseq PCR2 Primer fw	AATGATACGGCGACCACCGAGATCTACACGTTCAGAGTTCTACAGTCCGACGATCGAGAAGGTCAAGAGCACATAC
AT3G05880_fw2	RACEseq PCR2 Primer fw	AATGATACGGCGACCACCGAGATCTACACGTTCAGAGTTCTACAGTCCGACGATCTACGCCATTTATGTCCTCAC
AT3G56940_fw2	RACEseq PCR2 Primer fw	AATGATACGGCGACCACCGAGATCTACACGTTCAGAGTTCTACAGTCCGACGATCCGCCGAGTTTGAGCCTAATC
AT4G02770_fw2	RACEseq PCR2 Primer fw	AATGATACGGCGACCACCGAGATCTACACGTTCAGAGTTCTACAGTCCGACGATCAGGAAGAGAAGGTGTTGGTC
At4g20270_fw2	RACEseq PCR2 Primer fw	AATGATACGGCGACCACCGAGATCTACACGTTCAGAGTTCTACAGTCCGACGATCTGTGGCAATGCTATGTGTGC
AT4G22150_fw2	RACEseq PCR2 Primer fw	AATGATACGGCGACCACCGAGATCTACACGTTCAGAGTTCTACAGTCCGACGATCTCAGACCATTGAACAAGCCG
AT4G38770_fw2	RACEseq PCR2 Primer fw	AATGATACGGCGACCACCGAGATCTACACGTTCAGAGTTCTACAGTCCGACGATCCATTCACCACCCCAAGTTCG
AT5G19140_fw2	RACEseq PCR2 Primer fw	AATGATACGGCGACCACCGAGATCTACACGTTCAGAGTTCTACAGTCCGACGATCCAAGGTGGAAGGAGCAACAG
AT5G42530_fw2	RACEseq PCR2 Primer fw	AATGATACGGCGACCACCGAGATCTACACGTTCAGAGTTCTACAGTCCGACGATCAAACCTACCTTCTCCTCCGC
AT2G34420_fw2	RACEseq PCR2 Primer fw	AATGATACGGCGACCACCGAGATCTACACGTTCAGAGTTCTACAGTCCGACGATCTTCGCTACCAACTTCGTCCC
AT2G26110_fw2	RACEseq PCR2 Primer fw	AATGATACGGCGACCACCGAGATCTACACGTTCAGAGTTCTACAGTCCGACGATC﻿CAAGCATCAGTTGAAGTTACAG
AT4G26230_fw2	RACEseq PCR2 Primer fw	AATGATACGGCGACCACCGAGATCTACACGTTCAGAGTTCTACAGTCCGACGATC﻿CCTCGGCACTAAGATCATTG
AT5G56010_fw2	RACEseq PCR2 Primer fw	AATGATACGGCGACCACCGAGATCTACACGTTCAGAGTTCTACAGTCCGACGATC﻿AGCAAGATGGAGGAAGTTGAC
AT3G23820_fw2	RACEseq PCR2 Primer fw	AATGATACGGCGACCACCGAGATCTACACGTTCAGAGTTCTACAGTCCGACGATC﻿CACCATCTCTCTCATCATCAC
AT4G28240_fw2	RACEseq PCR2 Primer fw	AATGATACGGCGACCACCGAGATCTACACGTTCAGAGTTCTACAGTCCGACGATC﻿GGTGGTTGACTCGTGCTTATG
AT5G61590_fw2	RACEseq PCR2 Primer fw	AATGATACGGCGACCACCGAGATCTACACGTTCAGAGTTCTACAGTCCGACGATC﻿GTGAAGCATCATGTATAGAGCC
RACESeq-rev1	RACEseq PCR1 Primer rev	CCTTGGCACCCGAGAATTCCA
Spike-ins	Poly A Spike_N	TCAGAGTTCTACAGTCCGACGATCNNNNNNNNNNNNNNNNNNNNNNNCTGACGAGCTACTGTTGGAATTCTCGGGTGCCA
	Poly A Spike_8	TCAGAGTTCTACAGTCCGACGATCNNNNNNNNNNNNNNBAAAAAAAACTGACGAGCTACTGTTGGAATTCTCGGGTGCCA
	Poly A Spike_16	TCAGAGTTCTACAGTCCGACGATCNNNNNNNNNNNNNNBAAAAAAAAAAAAAAAACTGACGAGCTACTGTTGGAATTCTCGGGTGCCA
	Poly A Spike_32	TCAGAGTTCTACAGTCCGACGATCNNNNNNNNNNNNNNBAAAAAAAAAAAAAAAAAAAAAAAAAAAAAAAACTGACGAGCTACTGTTGGAATTCTCGGGTGCCA
	Poly A Spike_50	TCAGAGTTCTACAGTCCGACGATCNNNNNNNNNNNNNNBAAAAAAAAAAAAAAAAAAAAAAAAAAAAAAAAAAAAAAAAAAAAAAAAAACTGACGAGCTACTGTTGGAATTCTCGGGTGCCA
	Poly A Spike_64	TCAGAGTTCTACAGTCCGACGATCNNNNNNNNNNNNNNBAAAAAAAAAAAAAAAAAAAAAAAAAAAAAAAAAAAAAAAAAAAAAAAAAAAAAAAAAAAAAAAACTGACGAGCTACTGTTGGAATTCTCGGGTGCCA
	Poly A Spike_80	TCAGAGTTCTACAGTCCGACGATCNNNNNNNNNNNNNNBAAAAAAAAAAAAAAAAAAAAAAAAAAAAAAAAAAAAAAAAAAAAAAAAAAAAAAAAAAAAAAAAAAAAAAAAAAAAAAAACTGACGAGCTACTGTTGGAATTCTCGGGTGCCA
Rev primers for PCR	PCR Primer rev, Index 1	CAAGCAGAAGACGGCATACGAGATCGTGATGTGACTGGAGTTCCTTGGCACCCGAGAATTCCA
	PCR Primer rev, Index 2	CAAGCAGAAGACGGCATACGAGATACATCGGTGACTGGAGTTCCTTGGCACCCGAGAATTCCA
	PCR Primer rev, Index 3	CAAGCAGAAGACGGCATACGAGATGCCTAAGTGACTGGAGTTCCTTGGCACCCGAGAATTCCA
	PCR Primer rev, Index 4	CAAGCAGAAGACGGCATACGAGATTGGTCAGTGACTGGAGTTCCTTGGCACCCGAGAATTCCA
	PCR Primer rev, Index 5	CAAGCAGAAGACGGCATACGAGATCACTGTGTGACTGGAGTTCCTTGGCACCCGAGAATTCCA
	PCR Primer rev, Index 6	CAAGCAGAAGACGGCATACGAGATATTGGCGTGACTGGAGTTCCTTGGCACCCGAGAATTCCA
	PCR Primer rev, Index 7	CAAGCAGAAGACGGCATACGAGATGATCTGGTGACTGGAGTTCCTTGGCACCCGAGAATTCCA
	PCR Primer rev, Index 8	CAAGCAGAAGACGGCATACGAGATTCAAGTGTGACTGGAGTTCCTTGGCACCCGAGAATTCCA
	PCR Primer rev, Index 9	CAAGCAGAAGACGGCATACGAGATCTGATCGTGACTGGAGTTCCTTGGCACCCGAGAATTCCA
	PCR Primer rev, Index 10	CAAGCAGAAGACGGCATACGAGATAAGCTAGTGACTGGAGTTCCTTGGCACCCGAGAATTCCA
	PCR Primer rev, Index 11	CAAGCAGAAGACGGCATACGAGATGTAGCCGTGACTGGAGTTCCTTGGCACCCGAGAATTCCA
	PCR Primer rev, Index 12	CAAGCAGAAGACGGCATACGAGATTACAAGGTGACTGGAGTTCCTTGGCACCCGAGAATTCCA
	PCR Primer rev, Index 13	CAAGCAGAAGACGGCATACGAGATTTGACTGTGACTGGAGTTCCTTGGCACCCGAGAATTCCA
	PCR Primer rev, Index 14	CAAGCAGAAGACGGCATACGAGATGGAACTGTGACTGGAGTTCCTTGGCACCCGAGAATTCCA
	PCR Primer rev, Index 15	CAAGCAGAAGACGGCATACGAGATTGACATGTGACTGGAGTTCCTTGGCACCCGAGAATTCCA
	PCR Primer rev, Index 16	CAAGCAGAAGACGGCATACGAGATGGACGGGTGACTGGAGTTCCTTGGCACCCGAGAATTCCA
	PCR Primer rev, Index 17	CAAGCAGAAGACGGCATACGAGATCTCTACGTGACTGGAGTTCCTTGGCACCCGAGAATTCCA
	PCR Primer rev, Index 18	CAAGCAGAAGACGGCATACGAGATGCGGACGTGACTGGAGTTCCTTGGCACCCGAGAATTCCA
	PCR Primer rev, Index 19	CAAGCAGAAGACGGCATACGAGATTTTCACGTGACTGGAGTTCCTTGGCACCCGAGAATTCCA
	PCR Primer rev, Index 20	CAAGCAGAAGACGGCATACGAGATGGCCACGTGACTGGAGTTCCTTGGCACCCGAGAATTCCA
	PCR Primer rev, Index 21	CAAGCAGAAGACGGCATACGAGATCGAAACGTGACTGGAGTTCCTTGGCACCCGAGAATTCCA
	PCR Primer rev, Index 22	CAAGCAGAAGACGGCATACGAGATCGTACGGTGACTGGAGTTCCTTGGCACCCGAGAATTCCA
	PCR Primer rev, Index 23	CAAGCAGAAGACGGCATACGAGATCCACTCGTGACTGGAGTTCCTTGGCACCCGAGAATTCCA
	PCR Primer rev, Index 24	CAAGCAGAAGACGGCATACGAGATGCTACCGTGACTGGAGTTCCTTGGCACCCGAGAATTCCA
	PCR Primer rev, Index 25	CAAGCAGAAGACGGCATACGAGATATCAGTGTGACTGGAGTTCCTTGGCACCCGAGAATTCCA
	PCR Primer rev, Index 26	CAAGCAGAAGACGGCATACGAGATGCTCATGTGACTGGAGTTCCTTGGCACCCGAGAATTCCA
	PCR Primer rev, Index 27	CAAGCAGAAGACGGCATACGAGATAGGAATGTGACTGGAGTTCCTTGGCACCCGAGAATTCCA
	PCR Primer rev, Index 28	CAAGCAGAAGACGGCATACGAGATCTTTTGGTGACTGGAGTTCCTTGGCACCCGAGAATTCCA
	PCR Primer rev, Index 29	CAAGCAGAAGACGGCATACGAGATTAGTTGGTGACTGGAGTTCCTTGGCACCCGAGAATTCCA
	PCR Primer rev, Index 30	CAAGCAGAAGACGGCATACGAGATCCGGTGGTGACTGGAGTTCCTTGGCACCCGAGAATTCCA
	PCR Primer rev, Index 31	CAAGCAGAAGACGGCATACGAGATATCGTGGTGACTGGAGTTCCTTGGCACCCGAGAATTCCA
	PCR Primer rev, Index 32	CAAGCAGAAGACGGCATACGAGATTGAGTGGTGACTGGAGTTCCTTGGCACCCGAGAATTCCA
	PCR Primer rev, Index 33	CAAGCAGAAGACGGCATACGAGATCGCCTGGTGACTGGAGTTCCTTGGCACCCGAGAATTCCA
	PCR Primer rev, Index 34	CAAGCAGAAGACGGCATACGAGATGCCATGGTGACTGGAGTTCCTTGGCACCCGAGAATTCCA
	PCR Primer rev, Index 35	CAAGCAGAAGACGGCATACGAGATAAAATGGTGACTGGAGTTCCTTGGCACCCGAGAATTCCA
	PCR Primer rev, Index 36	CAAGCAGAAGACGGCATACGAGATTGTTGGGTGACTGGAGTTCCTTGGCACCCGAGAATTCCA
	PCR Primer rev, Index 37	CAAGCAGAAGACGGCATACGAGATATTCCGGTGACTGGAGTTCCTTGGCACCCGAGAATTCCA
	PCR Primer rev, Index 38	CAAGCAGAAGACGGCATACGAGATAGCTAGGTGACTGGAGTTCCTTGGCACCCGAGAATTCCA
	PCR Primer rev, Index 39	CAAGCAGAAGACGGCATACGAGATGTATAGGTGACTGGAGTTCCTTGGCACCCGAGAATTCCA
	PCR Primer rev, Index 40	CAAGCAGAAGACGGCATACGAGATTCTGAGGTGACTGGAGTTCCTTGGCACCCGAGAATTCCA
	PCR Primer rev, Index 41	CAAGCAGAAGACGGCATACGAGATGTCGTCGTGACTGGAGTTCCTTGGCACCCGAGAATTCCA
	PCR Primer rev, Index 42	CAAGCAGAAGACGGCATACGAGATCGATTAGTGACTGGAGTTCCTTGGCACCCGAGAATTCCA
	PCR Primer rev, Index 43	CAAGCAGAAGACGGCATACGAGATGCTGTAGTGACTGGAGTTCCTTGGCACCCGAGAATTCCA
	PCR Primer rev, Index 44	CAAGCAGAAGACGGCATACGAGATATTATAGTGACTGGAGTTCCTTGGCACCCGAGAATTCCA

## Sheet: Supplementary_Data_7b
Supplementary Data 7: List of primers and plasmids used in this study.
(b) List of plasmids.
Recombinant Proteins	Reference	Plasmid	Strain / organism	Experiment
mycURT1	Zuber et al. 2016	pGWB621	A. thaliana (urt1-2)	Transgenic lines/ IPs in Arabidopsis
yfpURT1	in this study	pUBNYFP	A. thaliana (urt1-1)	Transgenic lines/ IPs in Arabidopsis
URT1myc	in this study	pGWB17	A. thaliana (urt1-1)	Transgenic lines/ IPs in Arabidopsis
m1URT1myc	in this study	pGWB17	A. thaliana (urt1-1)	Transgenic lines/ IPs in Arabidopsis
GFP-BPM6	Chico et al. 2020	pMDC43	A. thaliana (Col-0)	Transgenic lines/ IPs in Arabidopsis
URT1	in this study	pHGGWA	E. coli (BL21 DE3 )	In vitro pull-down assays
m1URT1	in this study	pHGGWA	E. coli (BL21 DE3 )	In vitro pull-down assays
m2URT1	in this study	pHGGWA	E. coli (BL21 DE3 )	In vitro pull-down assays
URT11-40	in this study	pHGGWA	E. coli (BL21 DE3 )	In vitro pull-down assays
m1URT11-40	in this study	pHGGWA	E. coli (BL21 DE3 )	In vitro pull-down assays
DCP5	in this study	pHMGWA	E. coli (BL21 DE3 )	In vitro pull-down assays
∆LSmDCP5	in this study	pHMGWA	E. coli (BL21 DE3 )	In vitro pull-down assays
DCP5LSm	in this study	pHMGWA	E. coli (BL21 DE3 )	In vitro pull-down assays
GST	in this study	p0GWA	E. coli (BL21 DE3 )	In vitro pull-down assays
CAF1b	in this study	pHGGWA	E. coli (BL21 DE3 )	In vitro activity assays
CAF1bD42A	in this study	pHGGWA	E. coli (BL21 DE3 )	In vitro activity assays
P19	Voinnet et al. 1999	pBIN	A. tumefaciens pMP90 (GV3101)	Agroinfiltration experiments in N. benthamania
GFP	in this study	pB7FWG2	A. tumefaciens pMP90 (GV3101)	Agroinfiltration experiments in N. benthamania
URT1	in this study	pGWB17	A. tumefaciens pMP90 (GV3101)	Agroinfiltration experiments in N. benthamania
URT1D491/3A	in this study	pGWB17	A. tumefaciens pMP90 (GV3101)	Agroinfiltration experiments in N. benthamania
URT1P618L	in this study	pGWB17	A. tumefaciens pMP90 (GV3101)	Agroinfiltration experiments in N. benthamania
m1URT1	in this study	pGWB17	A. tumefaciens pMP90 (GV3101)	Agroinfiltration experiments in N. benthamania
m2URT1	in this study	pGWB17	A. tumefaciens pMP90 (GV3101)	Agroinfiltration experiments in N. benthamania
m1m2URT1	in this study	pGWB17	A. tumefaciens pMP90 (GV3101)	Agroinfiltration experiments in N. benthamania
m1URT1D491/3A	in this study	pGWB17	A. tumefaciens pMP90 (GV3101)	Agroinfiltration experiments in N. benthamania
m2URT1D491/3A	in this study	pGWB17	A. tumefaciens pMP90 (GV3101)	Agroinfiltration experiments in N. benthamania
m1m2URT1D491/3A	in this study	pGWB17	A. tumefaciens pMP90 (GV3101)	Agroinfiltration experiments in N. benthamania
